# Supplementary material for: Phylogenetic and Transcriptomic Analysis of Chemosensory Receptors in a Pair of Divergent Ant Species Reveals Sex-Specific Signatures of Odor Coding
Source: PLoS Genet. 2012 Aug 30;8(8):e1002930. doi: 10.1371/journal.pgen.1002930 (PMC3431598; doi:10.1371/journal.pgen.1002930)
Supplement: Dataset S1 — Details of C. floridanus and H. saltator chemosensory receptor genes annotated in this study. The genome location and predicted protein and transcript sequences are provided for each annotated gene. (XLSX) [file pgen.1002930.s001.xlsx]

## Sheet: C. floridanus
Family	Gene name	scaffold	strand	start	end	Protein	CDS
OR	CfOrco	scaffold114	-	682030	676499	MMKMKQQQGLVADLYPNIRVMKMFGHFVFNYYDDNSSKYLHKVYCCVNLFLLLLQFGLCAVNLIIESADVDDLTANTITLLFFTHSIVKVVYFAVRSKYFYRTWAIWNNPNSHPLFAESNARYHAIALKKMRLLLFLVGATTVLTAIAWTVLTFFEHPIRKLVDPVTNETTIIELPQLLVRSFYPFDASRGIKHILVLIYQFYWVLFMLINANSLDVLFCSWLLFACEQLQHLKQIMKPLMELSATLDTVVPNSSELFKAGSADHLRESENNQSQLPAPPQGDSMLDLDLRNIYSNRQDFTATFRPTAGMTFNGGVGPNGLTKKQEMLVRSAIKYWVERHKHIVRLVTAVGDAYGFALLLHMLTTTITLTLLAYQATKVNGINVYAASTIGYVLYTFGQ…	ATGATGAAGATGAAACAGCAGCAGGGCCTTGTGGCTGATCTATATCCCAATATAAGGGTCATGAAGATGTTTGGACATTTCGTATTCAACTATTATGATGATAATTCGTCCAAGTACTTGCATAAAGTGTATTGCTGCGTGAATTTATTCCTACTGCTGTTGCAATTTGGCCTGTGCGCTGTGAATCTGATAATCGAGAGTGCCGACGTCGATGATCTCACGGCTAACACGATCACTCTCCTCTTCTTTACGCACAGCATCGTCAAGGTCGTCTATTTTGCCGTGAGGAGCAAATATTTCTATAGAACGTGGGCGATATGGAACAATCCAAATTCCCATCCACTTTTCGCCGAGAGCAACGCCCGATATCACGCAATCGCTTTGAAAAAGATGAGGCTG…
	CfOr2	scaffold181	-	203205	200553	NINYQRDMRYIFKPCSWILGSIGIWPITFRGIGQHVSKIALVLCNFALGFAIVPCILHIIYDEKDLNIRLKLSGLLGFCLTAMMKYCVLAIRRPKILRCIEHVKNDWWQVVKFNSDRELMMKYAATGRRLSIISTTSMYIAGFIYHTILPFCTVHKAGNETIRPLVYPTYSEFYQTQISPIYEIVYLAHCICGYTMYSVTAGSCGLAAIFVTHACGQIDVITSRLEDLSRGKNFQQSSDVNQRIAAIVSGHVRILRFCAAVDEILQEVCLLEFASSIFTMCLPEYYCIVDWQDSDTVGLTTYFLLFVSFCFNMFILCYIGELLMTKSSQIGSVCFMIDWYQLPTKAVRSLVLVIAISNHPIKISVGRMIDLSLATFGNV	AACATTAATTATCAGCGGGATATGAGATATATTTTCAAACCATGTAGCTGGATCCTTGGTTCGATCGGCATCTGGCCAATTACATTCCGCGGAATCGGACAACACGTGTCCAAAATCGCGCTCGTGCTGTGTAATTTTGCGTTAGGATTTGCGATAGTGCCGTGTATTTTGCATATCATTTATGACGAGAAGGATCTTAACATAAGATTAAAGCTCTCTGGATTATTGGGCTTCTGTCTCACAGCAATGATGAAATATTGCGTTCTCGCGATACGTCGGCCTAAAATATTACGCTGCATCGAACATGTGAAGAATGACTGGTGGCAGGTTGTCAAGTTCAACTCCGATCGCGAATTGATGATGAAGTACGCTGCCACTGGTCGTAGGCTCTCTATAATC…
	CfOr3	scaffold181	-	207923	205879	QNLSYHRDIKYVLKLNNWILCTIGILPFTTRRIGRHVFKILIAFYNFIISFTIVPCALHIIYDQKDITIRLKLFGLLAFCLTAMTKYCILTIRLPKILYCIEFVKSDWWQVTFRSDREQMLKYAAAGRKLTIILTSFMYSSSVIYYLILPFFSEHIINNETVRPLVFPIYSKFRQFQISPVYEIVYVAHCMCEYTLCSVTVGTCGLAALFVTHACGQIEVILSRLEDLVNGKNFMQNPNIHRRIAAIVKSHVRVVRFAAVVEEVLQEVCLVELSSSLCTICLLEYYCIVDWQDDDRISLATYFILFVSFCFNVYMLCYIGELLMEKSSQIGHICYMINWYQISPKFARSLILIIAMASHPIKISAGRIADLSLLTFVNILKTTLAYLSFLRTLVM	CAAAACTTGAGCTATCACCGTGATATTAAATATGTTCTCAAGTTAAATAATTGGATTTTATGCACGATCGGTATTTTACCATTCACAACCCGCCGCATCGGACGACATGTATTTAAGATCTTGATCGCGTTTTATAATTTCATAATAAGCTTCACGATAGTGCCTTGCGCTCTGCATATTATCTACGATCAAAAAGACATCACTATAAGACTTAAACTGTTCGGTTTGTTAGCATTTTGCCTTACTGCGATGACGAAGTATTGTATTCTCACAATACGTCTACCTAAAATATTGTACTGCATCGAATTTGTGAAGAGTGATTGGTGGCAGGTGACGTTCAGATCTGATCGCGAACAGATGCTGAAGTATGCTGCCGCCGGTCGCAAGCTAACGATAATC…
	CfOr4	scaffold181	-	213495	211459	AMPQNLSYHRDIQYVLKLNNWILCTIGILPFTTRRIGRHVFKILIAFCNFIISFAMVPCALHIIYDQKDITIRLKLFGLLAYCITAMTKYCILTIRRPKILYCIEFVKKDWWQVTFRSDREQMLKYAAAGRKLTIILTSFMYSSSVIYYLILPFFSEHIINNETVRPLVFPIYSKFRQFQISPVYEIVYVAHCMCEYTLCSVTVGTCGLAALFVTHACGQIEVILSRLEDLVNGKNFMQNPNIHRRIAAIVKSHVRVVRFAAVVEEVLQEVCLVELSSSLCTICLLEYYCIVDWQDDDRISLATYFILFVSFCFNVYMLCYIGELLMEKSSQIGHICYMINWYQISPKFARSLILIIAMASHPIKISAGRIADLSLLTFVNILKTTLAYLSFLRTLVM	GCAATGCCACAAAACTTGAGCTATCACCGTGATATTCAATATGTTCTCAAGTTAAATAATTGGATTTTATGCACGATCGGTATTTTACCATTCACAACCCGCCGCATCGGACGACATGTATTTAAAATTTTGATCGCGTTCTGTAATTTCATAATAAGCTTCGCGATGGTGCCTTGCGCTCTGCATATTATCTACGATCAAAAAGACATCACTATAAGACTTAAACTATTCGGTTTGTTAGCATATTGCATTACCGCGATGACAAAGTATTGTATTCTCACAATACGTCGACCTAAGATATTGTACTGCATCGAATTTGTGAAGAAGGATTGGTGGCAGGTGACGTTCAGATCTGATCGCGAACAGATGCTGAAGTATGCTGCCGCCGGTCGCAAGCTA…
	CfOr5	scaffold181	-	216558	214274	SAFRKESAISQNFNYREDIQYVFKLNNWILGSLGIWPIATRGIRQHASKIAITLCNLALAFAIVPCALHIIYDEKDIIMRLKLFGLLAFCLTAMTKYCILAIRRPKILRCIEYVKSDWWKVTFKTDHTIMLKYATTGRNLTIIGASFMYTAGIIYHIILPFCSEHKINNQTIRPLVYPTYSKFRQSQISPIYEIVYVAHCMCGYTIYSVTAGACGLAALFATHACGQIQIIISRLENLLEGENFKQSPNVHQRIAAIVKNHVRVVRFAAVVEEVLQEVCLVEFSSSVCTICLLEYYCILDWQEDDRIGLATYSLLLVSFCFNVYILCYIGELLMEKSSQIGYICYMINWYQLSPKTARSFILMIAMASHPIKISAGRMADLSLSTFGNV	AGTGCATTTCGCAAAGAATCCGCTATATCGCAGAACTTTAACTATCGGGAAGATATTCAATACGTTTTTAAATTGAATAATTGGATCCTAGGTTCGCTCGGTATTTGGCCAATAGCGACTCGGGGAATCAGACAACATGCATCTAAGATCGCGATCACGCTCTGTAATCTTGCACTAGCTTTCGCGATAGTGCCCTGTGCCTTGCATATCATTTATGACGAAAAAGATATTATTATGAGGCTTAAACTATTTGGTTTACTGGCATTTTGTCTTACTGCTATGACAAAATATTGTATTCTCGCGATACGTCGGCCTAAAATACTGCGCTGCATCGAATACGTGAAAAGCGATTGGTGGAAAGTGACATTTAAAACAGATCATACAATAATGCTGAAATAT…
	CfOr6	scaffold181	-	219822	217536	MPSAKDEHDSSYRRNIWNVFKLNNWILGLIGIWPVTIRGIGRHAYKIAIAVCNFTFSFALVPCALHIIYDQKDIIIRLKIGGLLIFGFAAMIKYCILAIRRPKIHRCIEYMKSDWWQVTFKSDRKVMLKFAAISRNLTMIGASFMYTAGIIYYLILIPFFFEHKVNNQTVRPLVFPIYSKFHQFQISPIYEIVYAAHCMCGYIIYSVTSGTYGLAALFATHACGQIEIIVSRLEDLLSGESWKQSSKIHQRIAAIVKDHVRVVRFTIVVEEVLQEVCLVEFISSICTICLLEYACIVDWQQDNKFGLATYSLFLVSFCFNLYILCYIGELLMEKSSHIGYICYMINWYQLSPKSTRSLILIIAIGSHPIKISAGGMVDLSLLTFGSVLKASMAYLSFLR…	ATGCCAAGTGCAAAAGACGAACACGACTCCAGCTATCGGCGAAATATTTGGAATGTTTTCAAATTGAATAACTGGATATTAGGCTTGATCGGCATCTGGCCAGTCACAATTCGCGGTATCGGACGACACGCGTATAAGATTGCGATCGCAGTTTGCAATTTCACATTTAGCTTCGCGTTAGTGCCGTGCGCCTTGCATATCATCTATGATCAAAAAGACATCATCATAAGATTAAAGATAGGCGGTCTTTTGATTTTCGGTTTCGCCGCAATGATAAAATACTGTATTCTTGCGATACGTCGCCCTAAAATACATCGTTGCATCGAATACATGAAAAGCGATTGGTGGCAGGTGACGTTCAAATCTGATCGCAAAGTGATGCTGAAGTTCGCTGCCATT…
	CfOr7	scaffold181	-	223275	220914	MPSAKDEHDFSYRRDIRSVFKLNNWILGSIGIWPVTIRGIRRHVYKIAIAVCNLTFSFALVPCALHIIYDEKDIIIRLKIGGLLLFCLISMIKYCILAIRRPKILRCIEYMKSDWWQVTFKSDREVMLKYAAIGRNLTIIGASFMYTAGIIYYLIVVPFFFEHKVNNQTIRPLVFPIYSKFHQFQISPIYEIVYVAHCMCGYMIYSVTAGACGLAALFATHACGQIEMIVSRLEDLVNGARCKQSPKIHQRIAAIVKDHVRIVKFAIVVEEVLREVCLVEFISSVCTICLLEYSCIVDWQQDNKLSLANYFMFFVSLCFNIYILCYIGELLMEKSSQIGYTCYMINWYQLSPKSSRSLILIIAIASHPIKLSAGGMVDLSLLTFGNVLKTSVAYLSFLR…	ATGCCAAGTGCAAAAGACGAACACGATTTCAGCTATCGACGAGACATTCGGAGTGTTTTCAAGTTAAACAATTGGATTTTAGGCTCGATCGGCATCTGGCCAGTCACAATTCGTGGTATCAGACGACACGTATATAAAATTGCAATCGCGGTTTGCAATCTCACATTTAGTTTTGCGTTAGTGCCGTGCGCTTTGCATATCATATATGATGAAAAAGACATCATCATAAGATTGAAGATAGGCGGTCTTCTGCTTTTCTGTCTCATCTCAATGATAAAGTATTGCATTCTCGCGATACGTCGTCCTAAAATACTTCGCTGCATCGAATACATGAAAAGCGATTGGTGGCAAGTGACGTTCAAATCTGATCGCGAAGTGATGCTGAAGTACGCTGCCATA…
	CfOr8	scaffold181	-	226946	224618	MPNVQDEHDSSYREDIRNVFKLNNWILGSIGIWPVAIRGIGRHTSKIAIALCNFALSFALIPCALYIIYDEKDIIMRLKLCGLLAFCLTAMTKYCILTIRRPKILRCIEYVKSDWWQVTFRSDREVMLKYAAIGRNLTIIGASFMYTAGIIYYMILIPFFSDNKVNNQTVRPLVYPIYSKFRQSQITPVYEIVYVAHCMCGYTIYSITAGACGLAALFATHACGQIEMIVSRLEDLLDGTRFKENSEIHQRIAAIVKDHVRVIRFAIVVEEVLQEVCLVEFTSSVCTICLLEYYCIVDWQEDNKLSLANYFLLFVSFCFNIYILCYIGELLMEKSSQIGYICYMINWYQLSPKSARSLILIIAMASHPIKISAGRMVDLSLSTFGNV	ATGCCGAATGTACAAGACGAGCACGACTCGAGCTATAGGGAAGACATTCGGAATGTTTTCAAATTGAACAATTGGATTTTAGGCTCAATCGGCATCTGGCCAGTCGCCATTCGCGGTATTGGACGACACACGTCCAAAATTGCGATCGCGCTCTGCAATTTCGCGCTTAGTTTTGCATTAATACCATGTGCCTTGTATATCATCTACGACGAAAAGGACATCATCATGAGGTTGAAGTTATGCGGTCTTCTGGCCTTCTGTCTCACCGCAATGACAAAATATTGCATCCTCACGATACGTCGCCCTAAGATACTACGCTGCATCGAATACGTGAAAAGCGACTGGTGGCAGGTGACATTCAGATCTGATCGCGAAGTGATGCTGAAGTACGCTGCCATA…
	CfOr9	scaffold181	-	231450	229644	MRDRSQLPEPIIEHNVHYEHDIRYTMQLCRWVLKPIGIWHLIYGHASRNEKLISLALIIMCFSALCFVLIPSGLHTLFYEKDINIKVKLFGPVGFCLTSTIKYCYLGARGAAFGKCIRHVENDWWAVQYQDHRKMMLKNALVGRRLTMLCVIFLYTGGLSYHTILPLSSRQVSGNVTHRPLTYPGYNLFFDPEASPVYEIVFCIHCLFALITYNITTAACSLAAIFVTHVCGQLQILITLLDDLVEGKRNNNTTVEQRLGNLTRHHMRILKFSDNIEKVLREICLMELVTSTLIICLLEYYCLTEWENSDATAILTYFILLISFTFNILIFCYIGELLVQQYSKIGSAVYNINWYDLSGNKALSLVLIIMMSHYPPKLTAGKFFDLSIYTFGVVLKTSV…	ATGCGCGATCGATCCCAACTTCCAGAGCCCATAATCGAGCACAATGTACACTATGAGCACGACATACGTTACACCATGCAGTTGTGCCGATGGGTCTTGAAACCGATCGGTATCTGGCACCTCATCTATGGTCATGCGTCGCGAAATGAAAAGCTCATTTCCCTAGCACTGATAATCATGTGCTTCTCCGCTCTGTGCTTCGTCTTGATACCTTCCGGACTGCATACTTTGTTCTACGAGAAGGATATTAACATCAAAGTCAAGCTCTTCGGTCCGGTCGGTTTCTGTCTGACTTCCACGATCAAGTATTGCTATCTTGGTGCGCGCGGCGCCGCATTCGGAAAATGCATTCGGCATGTCGAGAACGACTGGTGGGCCGTTCAATATCAAGATCATCGC…
	CfOr10	scaffold181	-	233995	232329	MHDRSRLPDKIYNVHYEDDIRFTMQLCCWILKPIGIWHFVYGRSSQYKKVLSIMLIFACFSVLCLVLVPSAPHTLLREKDINNKLKFIGPVAFCLTSAIKYCFLGMRGTAIGRCIEHIEHDWQVIQYQNHRKIMLRNALVGRRLTMLCVIFLYTGGMSFHTIMPLSSRTKTNGSYTDRPLVYPGYDIYFDSQASPAYEFVFLLHCLSAVIQYSATTAACSLAAVFATHACGQLQILMTLLDDLVDGKENKNTTVGKRLILITRHHMRVLRFTTDVEKVLHEICLIELVAATLIICLVEYYFMTEWENNNAVAILTYFILLISVPFNFLIFCYIGELVVEEYSKIASAAYEVNWYDLSGHKALDLILIITMSHYPPKFTAGKFCDLSLNTFSTV	ATGCACGATCGATCCCGACTTCCGGATAAGATATACAATGTACATTACGAGGATGATATACGTTTTACTATGCAGCTATGTTGTTGGATCCTGAAGCCGATCGGCATCTGGCATTTCGTTTACGGCCGCTCGTCGCAATACAAGAAAGTGCTTTCGATAATGCTAATTTTCGCATGCTTTTCCGTTTTGTGTCTCGTGCTTGTACCTTCCGCTCCACATACTTTACTTCGCGAGAAAGACATCAATAATAAGCTGAAGTTCATCGGTCCAGTTGCCTTCTGCCTAACTTCCGCAATAAAGTATTGCTTCCTGGGAATGCGCGGTACGGCGATTGGAAGATGCATCGAGCATATCGAGCACGACTGGCAGGTGATTCAATATCAGAACCATCGCAAGATA…
	CfOr11	scaffold181	-	236670	234682	NHSKSLESIMDGWNYSIQLNRWFLKPVGAWPLTLCETTMEKISCVILSMISCFLICFLLVPCTLGTILVDSDLDMKIRMIGPISFFLMAVVKQYILIARSERITECIRHIRADWNRITLNREKDRQIMLDNAKFGRWLSFVSAVFMYSGGFFYTTLMPLCAKRTEIIDNETVRLLSFPIYRGLLDPRTSPSFEIAQFTQTLAGYAIYTLTIGVCSLAAVFVMHACGQFRILMLKLENLADGKERKSGKTPEERLSDIIQYHIRILSFITRTEELLNEIFFVDVVGCTLNICFLGFNMMTEWEHRETLGTMTFCSLLISFTFNIFILCYIGELLAEQCTQIGIKSYMINWYYLPNKGALGLILVMSMSNTTLKLTAGKFMELSLASFCSIMKAAMAYLNL…	AATCATTCAAAGTCTCTCGAGTCTATTATGGACGGATGGAACTATAGCATCCAATTGAACCGATGGTTCCTGAAACCAGTCGGCGCGTGGCCTCTGACACTTTGCGAGACCACGATGGAGAAGATCAGCTGCGTGATTTTGTCAATGATCAGCTGTTTCCTGATATGTTTTTTGCTCGTTCCGTGCACTCTCGGCACCATTCTTGTTGACAGCGACCTTGATATGAAAATCAGAATGATCGGTCCAATCAGTTTCTTCCTAATGGCCGTGGTAAAACAATATATTCTCATCGCCCGCAGCGAACGTATCACTGAATGCATTCGACACATTCGCGCAGACTGGAATAGAATCACACTGAATCGCGAAAAGGACCGACAGATCATGTTAGACAATGCCAAG…
	CfOr12	scaffold181	-	241066	239347	MGHDSMNNPDIVASTYLVDNEYSIQIIRWILKAINLWPRSTDISIVEKALSKFLIFVCYFLMITTMIPSGLSIFMESQETFEDKLRSFGPLTFWFMAMINYSCLLMHVDDISSCIKHVKTDWRLIKKIEDRQLMLRNAKIGRFIAGFCAVFMHSGVFSYNVARGFSKDVLYMENSSVIVRALPYPFYSKILNAHFSPAYEFVFFLQCFSTFVVNSITVAACGLAAVFVMHACGQLKILMSWLDNLVDGQNEERHSMRQRFAIIVKHHLRVLSFVSRTERITNIICLVELVGCTMHICLLGYYCIMDWVQDNKQNIISYCIILTSVTFNIFIFCYIGEILSEQGEQVGKSAYMTNWYLLPGKTALGLVLIILRSNTALKITAGNIVQLSFSTFGDV	ATGGGACACGATTCCATGAATAATCCTGATATTGTTGCATCTACATACTTAGTCGACAACGAATATAGTATTCAAATAATACGTTGGATTCTCAAGGCGATTAATCTATGGCCACGATCTACCGATATTTCGATCGTTGAAAAGGCCCTTTCTAAATTTCTGATATTTGTATGCTACTTTCTGATGATCACCACCATGATACCGAGTGGTCTGAGTATCTTTATGGAGTCGCAGGAGACCTTCGAGGACAAGTTGCGTAGCTTCGGTCCTCTCACCTTCTGGTTCATGGCAATGATAAATTATTCCTGTCTGCTGATGCATGTCGATGACATAAGCAGCTGCATAAAACACGTAAAAACGGATTGGCGGCTTATTAAAAAAATCGAAGATCGACAGCTA…
	CfOr13	scaffold181	-	243644	241826	SAQLCSCACEANMKSSLQHVPIIFNYIEDKEYSIQPIRWLLRPISIWPVSNSIKERILSMVLLLLCIFLIISTLIPCALAIFLDETKDVEAKVHDFGPLSNWALASLKYCSLLMHVGDIRRCIEHIESDWRAVTKIEEREIMLKSARIGRFIAIFSAIFVHSGVFSYSIFQAMTLNKTIADNVSVHSLPFAFYDKILDTTRSPAYEIMFMIQCLSTFVVNSIVIASCCVTSVFVMHACGQLKILMSLLDNFIDENEKRDFSQQKFAVVVEHHLKVLSFVSHIEKITNVVCLVEIGGCTMHMCLLGYYCILEWNQDSKEGIVAYVIILISVTFNIFIFCYIGEILSEQCDQIGETAYMTNWYLLPGNSALGFVLIILRSSIVVKITAGKMIELSLSTFGI…	TCCGCTCAATTGTGTTCGTGCGCTTGCGAAGCGAACATGAAGAGTTCTCTGCAACATGTTCCGATCATATTTAATTATATAGAGGACAAGGAGTATAGCATACAGCCGATTCGTTGGCTTTTGAGGCCGATAAGCATCTGGCCAGTATCGAACTCAATCAAGGAAAGGATTCTATCGATGGTGTTACTGCTATTGTGCATTTTTCTCATTATCAGTACTTTAATACCTTGTGCACTGGCTATTTTTCTCGATGAGACCAAGGACGTCGAGGCCAAGGTACACGATTTCGGACCTCTCAGCAATTGGGCACTCGCAAGTCTCAAATACTGCTCATTGCTGATGCATGTCGGTGACATACGTCGATGTATCGAACACATCGAATCAGATTGGCGAGCCGTG…
	CfOr14	scaffold181	-	247990	246304	MTCSERVPMSIKLTHKNNNDYSLQLTRWFLIPIAAWPQKCTSTTEKISLLAHVLACLFLIVIIMVPCLLYVSLEERDIQIKLSAMGPLSHWIMGIINYWFLLTRSDDIRECVRHMEMDWKLVRRIDDQDMMLRYAKIGRFIAGFCAVFMQSGTLLFVVAKAMTSITILVGNVTTSMHPMTCPIYTKFIDTRFSPANEIMLVVELLSCFIVNSITVGACSLAAVFAMHAYGQLNMLFSWLNNLVMDENKGNEYAEQKLAAIVEHHLRVLSFISRMENIMQNICLVELVGCTMNMCLLAYYSITNWSDFDAAKIMSYIVVYVSMAFNIFIFCYIGEILTEQCKNVGEKAYMTNWYDLPHKTALGLVLIIARSSNVIKITAGKLFQLSIATFGDVIKTSVVY…	ATGACGTGCTCCGAGCGTGTGCCAATGAGCATAAAACTTACACATAAAAACAATAACGATTATAGTCTTCAACTGACTCGTTGGTTCCTAATACCGATTGCCGCCTGGCCACAGAAATGCACATCCACGACCGAAAAAATCTCTTTGCTGGCGCATGTTCTCGCTTGTTTGTTTCTGATAGTAATAATCATGGTGCCTTGTTTGTTATACGTATCATTAGAGGAAAGAGATATTCAAATAAAACTAAGCGCTATGGGTCCACTGAGTCACTGGATCATGGGTATCATTAATTACTGGTTTCTTCTTACGCGCAGCGACGATATCCGCGAATGCGTGCGACATATGGAGATGGATTGGAAGTTGGTTCGAAGGATCGACGACCAAGATATGATGCTACGA…
	CfOr15	scaffold181	-	250997	249878	MIYSERIPTSIKFTYKNNNDYSLQLTRWFLTPIAAWPRICTSTIDRVSLQAHILSCLSLITIIMVPCLLYVSLEEKDIQIKLSVMGPLSHWIMGTINYWLLLMRSEDIRECVRHMETDWKLVRRIDDQEVMLRYAKIGRFIAGFCAVFMQSGTLLFVVAKAMTSITILVGNVTTSMHPMTCPIYTKFIDTRFSPANEIMLAVELLSCFIVNSITVGACSLAAVFAMHAYGQLNMLFSWLNKLVADEENEYADQKLAAIVEHHLRVLSFISRMENIMQNICLVELVGCTINMCLLAYYFIT	ATGATATACTCCGAGCGTATACCAACAAGCATCAAATTTACATATAAGAACAATAACGATTATAGTCTTCAATTGACTCGTTGGTTCTTGACGCCAATTGCCGCCTGGCCACGAATATGTACATCGACCATCGATAGGGTTTCTTTACAGGCACATATTCTCTCTTGCTTATCCCTGATAACAATTATCATGGTGCCGTGTTTGTTATACGTATCATTAGAGGAGAAAGATATTCAGATTAAGTTAAGTGTTATGGGTCCGCTGAGTCATTGGATCATGGGTACCATTAATTACTGGCTGCTACTTATGCGCAGCGAGGATATTCGCGAATGCGTGCGACACATGGAGACGGATTGGAAGCTTGTTCGAAGGATCGACGATCAAGAAGTGATGCTACGA…
	CfOr16	scaffold181	-	253515	251841	MTYSEHEATNIQLTYKNNNDYSLQLARWFLMPLGIWSRISMTTKAEKFISYVHILVCSFLMTIVTVPFFLYVWLEEKDIEIKLSMIGPLSHWIMGMINYCLLLAYTNDIRKCVQHMEMDWRLIKNNEDQQVMLQQAKVGRFVSGICAIFMQSGTFLFAIVKSLTTTIVIVGNETISMRLMACPIYSKFIDTRFSPANEIMQVIEILSTFIVNSVTVSICSLDAIFAMHAYAQLTVLFSWLNKLVDKNNENNFAGRRLAIIVEHHLRVLSFISRMESIMQNICLVELLGCTMNMCLLTYYFITNFNTLDVAKLMSFVIIYLSMAFNIFVFCYIGETLTEQCNNVGEKVYMINWYELPHETALGLVLIIARSNNVIRLTAGKFFQLSVATFGDVSITYTSHL	ATGACGTACTCCGAGCATGAGGCAACAAACATTCAACTTACATATAAAAATAATAACGATTACAGTTTACAATTAGCTCGTTGGTTTCTAATGCCACTCGGTATTTGGTCGCGAATAAGCATGACAACGAAAGCCGAGAAATTTATTTCATACGTGCATATTCTTGTCTGTTCATTCTTAATGACAATCGTTACGGTGCCGTTTTTCTTATATGTATGGCTGGAGGAGAAAGATATAGAGATAAAATTGAGCATGATAGGTCCGTTGAGTCACTGGATTATGGGCATGATTAATTATTGTTTACTCCTTGCATACACTAACGATATACGCAAATGCGTGCAACACATGGAAATGGATTGGAGACTGATTAAAAATAACGAGGATCAACAGGTGATGCTA…
	CfOr17	scaffold181	-	256321	254035	MCRSVTKELHDHSVQLNRWFLKPIGAWPRSTTTSSSEKAVSRALIFVCYFLIAFTVIPCALNIVLEEKDVELKLRAIGPLSHWLMGGMNYCSLLLRSADIHRCMRHMEMDWRIIRRSQHREIMVRNAKLGRFVAGFCAIFMHGGVFSYSIVSGMTTVMVPIDDNRSVPMLQLPCPSYSKFVDARFSPANEIVLIMQLFSCFIVNSTTVGACSLAAVFAMHACGQLDILTLCLDKLVEGEGVKKSDTVQRRLADIVDHHLRVLRFIARIEDVMHQICLVELVGCTFNLCMLGYYSITWWNKIDAKSIAAYIIVYISMSFNIFIFCYIGEILTQQCKKVGETAYMTDWYRLPHKTALGLILIISRSSSVIKITAGKLIQLSVATFSDVIKTSLVYLNILRT…	ATGTGTCGGTCGGTGACTAAAGAGCTGCACGATCACAGTGTACAACTGAATCGGTGGTTTCTAAAGCCGATAGGCGCGTGGCCGCGATCAACCACAACTTCGAGCAGCGAGAAAGCTGTGTCTCGCGCTCTAATATTCGTTTGTTATTTTTTAATAGCCTTCACCGTGATACCGTGTGCGTTGAACATCGTTCTCGAGGAGAAGGACGTCGAGCTGAAACTCCGTGCAATTGGCCCGCTGAGTCATTGGCTTATGGGTGGAATGAATTATTGTTCCCTATTGCTGCGTAGCGCCGATATACATCGATGCATGCGACATATGGAAATGGATTGGCGGATTATCAGGCGATCGCAGCATCGCGAGATCATGGTGAGGAACGCGAAGCTGGGCAGATTCGTG…
	CfOr18	scaffold181	-	260349	258405	KVMSASDRSDEYHNYSIQLNRWFLKPIGAWPESRATTIADRILSRIIQITCYILIAFTVVPCMLYFYFDEQELDIKMNSVGPVSHWIMNGINYSSLLWRGKDIRRCIEHMESDWCTVSRIEDRVVMLKYARFGRSVAGFCAVFMHCGVFSYSVVNSLSPMIAIIDNQTVIMRRLPCPFYSKLMDTSRDPINEIVLAMQFLSGFIANSITVGACSLAAVFATHACGQFAVLYSWLSELVDEEEEKRSVECKLANIVEQHLRVLNFLSSFEKIMNQICLVELVGCTLNLCLLGYCSIKEWNARNTKTIATYSILFISMSFNIFIFCYIGELITEQCKKVGEMAYFTDWYRLPHKTALGMILIISRSSAVIKITAGKLIQLSLITFGDVIKTSAAYLNILRT…	AAAGTGATGTCAGCTTCGGATCGTTCTGACGAGTATCATAATTATAGTATTCAACTAAATCGTTGGTTTCTGAAACCAATCGGTGCCTGGCCGGAATCGCGTGCAACCACCATCGCTGACAGAATCCTATCAAGGATCATACAGATAACGTGCTACATTCTCATAGCTTTCACAGTAGTGCCTTGCATGTTATACTTTTACTTCGACGAGCAAGAGCTCGATATTAAGATGAACTCGGTAGGACCCGTGAGTCATTGGATCATGAATGGGATAAATTATTCCTCGCTGTTATGGCGGGGTAAAGATATACGTCGTTGCATCGAGCACATGGAGAGCGATTGGTGCACGGTGAGTAGAATCGAGGATCGCGTAGTGATGCTGAAATACGCCAGATTCGGC…
	CfOr19	scaffold181	-	263067	261262	MKHTSSKSIVEVYRQDNDYSLQLNRWFLKSIGAWPESTNSMIKNILIKILQLTCHSLIAFTVIPSILYILFEEKDIRLKLKAIGPTSHCLMGGINYCSLLHHNDRIRKSVEHMESDWRMMKKKQDREVMLKNARVGRVIAGICALIMQGGVLCYNIARGMSRIIVIVGNKTITTGRLPCPSFNKIVDTRISPIYEVVLVLQCLSTFVVNNVTISACGLAAVFAMHASGQLDIVMLRLEELVDKKQELTLANVVEHHLRALKFLSRMEAILRQICFVELVGCTFNLCMLGYYTITEWYEESMNTIITYIMVLTSMMFNIFIFCFIGELVANQCKKVGEAAYMINWYYLPHKTVLGLILIILRSRIVIK	ATGAAGCATACCTCTAGCAAATCTATCGTAGAAGTTTACAGACAAGATAACGATTATAGTCTTCAATTGAATCGTTGGTTCTTGAAATCAATAGGAGCTTGGCCCGAATCGACGAATTCGATGATCAAAAATATTCTGATAAAAATTCTGCAATTAACATGTCATTCTTTAATAGCTTTCACCGTAATACCTTCTATACTATATATTCTCTTCGAAGAGAAAGATATCCGCCTAAAGCTCAAAGCTATAGGACCAACGAGTCATTGTCTCATGGGTGGTATCAATTATTGTTCGCTTTTGCATCATAATGATCGGATACGGAAATCTGTCGAACATATGGAGAGCGATTGGCGTATGATGAAGAAAAAGCAAGATCGAGAAGTGATGCTGAAGAATGCA…
	CfOr20	scaffold181	-	268592	266428	QKSNVVASTYGYEKDIQLSIQLNRWILKPIGVWPKSAKTSWIEKYGYMLINVMCTSLIGFLFIPCAVYITLEVEDTYNTLKLSGPLSFCLMAVIKYSSLIFRENDIRRGIEYIKNDWMNTRYYEDRIIMIRNAKFGRRLVVLCAFFMYGGAVFYYLAMPFSNGKVTESDSNLTYQPLVYPVARVIVDARYSPVSEIFFWVQCLSGFIAHSITAGACSVAAVFAMHAYGRMEVLMQWIEHLVDGREDLRGNLDDRLSMIVQQHVRILHFISLTEKILREISVVEITGCTLNMCFLGYYVITEWNNKEPARYITYIVLLISLTFNIFIFCYIGELIAEQCKKISEISYMIDWYRLPKRKGLALVLIIAMSNSSVKFTAGNFFELSLSSFGDVVKTSVAYLN…	CAGAAGTCTAACGTCGTCGCGTCTACCTACGGTTATGAGAAAGACATACAGTTGAGCATTCAGTTGAATCGTTGGATACTAAAACCGATCGGTGTCTGGCCAAAATCAGCAAAAACCTCATGGATAGAAAAATACGGTTATATGCTAATAAACGTGATGTGCACTAGTCTTATTGGCTTCCTGTTTATACCTTGCGCCGTCTACATAACGCTCGAGGTAGAGGACACATATAATACCTTGAAGCTCTCCGGACCACTAAGTTTCTGTCTGATGGCCGTCATTAAATATTCCTCTCTGATCTTCCGCGAGAACGATATCCGCAGAGGTATCGAATACATTAAAAATGATTGGATGAATACACGATATTATGAAGATCGTATTATCATGATCAGAAACGCG…
	CfOr21	scaffold181	-	272315	270133	QNSKALTSTYDYKRDVQLSIQLNRWILKPIGVWPKSEKTSWIEKYIYMLVNVICTSLIGFLFIPCATFAALEVKDTYDTLKLSGPLSFCIMAVIKYSSLIFRENDIRRGVEYIENDWMNTRHFEDRIIMIRNAKFGRRLVKICALFMYGGAVFYYLAMPFSNSKVMDSDRNLTYRPLVFPVAKVIVDVRYSPISEIFFWVQCLSGFIAHSITAGACSVAAVFAMHACGRLEVLMQWIEHLVDGREDFHDLDERLSMIVQQHIRILRFISLTDKVLREISIVEIAGCTLNMCFLGYYTIMEWDSNDPARYITYIVLLLSFIFNIFIFCYIGELIAEQCKKIGEVSYMIEWYRLPGRKSLALVLIIAMSRSSIKFTAGNYFELSLCTFSDVVKTSVGYLNM…	CAGAATTCGAAAGCCCTCACGTCCACCTATGATTATAAAAGAGACGTGCAGCTGAGCATTCAACTGAATCGTTGGATTCTGAAACCCATCGGCGTTTGGCCAAAATCAGAAAAAACCTCATGGATAGAAAAATATATTTATATGCTAGTAAACGTGATTTGCACCAGTCTTATTGGCTTCTTGTTTATACCCTGCGCTACTTTTGCAGCGCTCGAGGTAAAAGACACGTATGATACTTTGAAGCTCTCCGGACCACTAAGTTTTTGTATAATGGCCGTCATTAAGTATTCCTCTCTGATCTTCCGTGAGAACGATATCCGCAGAGGTGTCGAATATATCGAGAATGATTGGATGAATACACGGCATTTTGAAGATCGGATCATCATGATTAGAAATGCT…
	CfOr22	scaffold181	-	276175	274402	MFESADLHNAKYEDDIRYTVQVHRLILGLIGVWPIFKKSRLQKRFLKGFVRAMCCLLLSFNLIPWALYMFLILDTFKSRLKMTGALCFYIMVPTMYCTLILREDSIRKCMKHMEKDWQNVKDENDRKIMLDRAKAGRFILICATLFLFASGFTYRLIQPIFRGKIIVNGNVTIRPLVQGHYYIFFDPQRSPAYEIVFSIHLLIGIFIYIIMASVCGVTALFTMHACGQLEMLSTWLENLLNEPQWSQSHVIARRLAAIILHHIRIRRFLQHIQHLIGEMCFIEIIGSTLVLCLLGYYVITGWEQNDALSFLTYAIMLVSFTFNIFILCYIGEILNIQANKVYITCCTLDWYWLPSEQARYLILIIAMANYPTKLTAGKVIDLSFSSFGGV	ATGTTCGAATCCGCAGATTTACACAATGCTAAATATGAGGACGACATAAGATATACCGTGCAAGTGCATAGGCTAATCTTAGGATTGATCGGCGTGTGGCCTATTTTCAAAAAATCTCGTCTTCAAAAGAGATTTTTAAAAGGATTTGTCCGAGCAATGTGTTGCTTACTGCTGTCCTTCAATCTAATACCGTGGGCTTTGTACATGTTTCTGATCTTGGATACGTTCAAGAGCAGATTGAAGATGACCGGCGCGCTTTGTTTTTATATTATGGTGCCTACTATGTATTGCACCCTTATATTACGAGAAGATAGCATCAGAAAATGCATGAAACATATGGAGAAGGACTGGCAAAATGTGAAAGATGAGAACGATCGTAAAATTATGCTGGATCGGGCG…
	CfOr23	scaffold181	-	278704	276793	MKLITERSSKTIQESENHFNYAVQVTRVILRMIGAWPIPKSNAKKIAIRLQNVICYFLFAFILVPGLLLIFLKERDVKRKVRLIGPLLNCWMGCMKYSLFIYHAKKIQSCLEQIQQDWQSXRMLTPMNTTVRVLSCPSYFVKFDEQASPAYEIVFTLPGMLTYSVTCGGAGLAAFFIMHVCGQLSVLIRKLQHFNNITELKDRTVATLLANIVEHQIKVKNFLKQVEEAMQFIWLVEIVGSTILLCLVGYYVIMDWESSDSTAMLTMFVVFISFTISIFTNCYVGQLLTDQSIKVGLITSTINWYCLSYRRARSLILIMAISNIPIKISAGGMMEMSLPTFSNIIKTSMAYFNLLRKFVT	ATGAAGCTAATCACGGAACGCTCGTCGAAGACAATTCAAGAAAGCGAAAATCATTTCAATTATGCAGTGCAAGTGACTCGCGTTATTCTACGGATGATCGGTGCATGGCCGATCCCGAAATCCAACGCGAAAAAAATTGCGATTCGATTGCAGAATGTTATTTGCTATTTTTTATTTGCGTTTATTCTCGTGCCTGGTCTTTTATTAATATTTCTGAAAGAACGCGATGTTAAACGGAAGGTCAGGTTAATAGGACCCCTTCTGAACTGTTGGATGGGTTGCATGAAGTACAGTCTATTCATTTATCACGCGAAAAAAATTCAATCGTGCCTAGAACAGATACAACAGGATTGGCAGAGCNNNCGAATGTTAACACCGATGAATACTACGGTAAGAGTT…
	CfOr24	scaffold181	-	285058	283201	MKLITERSSKTIQESENHFNYAVQVTRVILRMIGAWPIPKSNAKKIAIRLQNVICYFLFAFILVPGLLLVFLKERDVKRRVRLMGPLLNCWMGCIKYSLFIYHAKEIQSCLEQAQQDWQSTVNWNDRKAMLSKARIGRQFAIFSAAFMYIGGLSYRTIVPLSKGRMLTPMNTTVRALSCPSYFVKFDEQTSPTYEIVFTLQFFAGMLTYSVTCGAAGLAAFFIMHVCGQLSVLIGKLQQLDDMTEPEDRTVATFLANIVEHHIKVKKEIFINNIFKNFFMTIFQCIIIEWESSDSTAVLTMFVMFISFTISIFTNCYIGQLLTDQSINVGLITSTINWHRLSYKRARSLILIMAISNIPAKISAGRMMEMSLPTFSNIIRTSMTYFNLLRKFVT	ATGAAGCTAATCACGGAACGCTCGTCGAAGACAATTCAAGAAAGCGAAAATCATTTCAATTATGCAGTGCAAGTGACTCGCGTTATTCTACGGATGATCGGTGCATGGCCGATCCCGAAATCCAACGCGAAAAAAATTGCGATTCGATTGCAGAATGTTATTTGCTATTTTTTATTTGCGTTTATTCTCGTGCCTGGTCTTTTATTAGTATTTCTGAAAGAACGCGATGTCAAACGGAGGGTCAGGTTAATGGGACCCCTTCTAAACTGTTGGATGGGTTGCATAAAGTACAGTCTATTCATTTATCACGCGAAAGAAATCCAATCGTGCCTAGAACAGGCGCAACAGGATTGGCAGAGCACCGTCAATTGGAATGATCGAAAAGCGATGCTATCCAAA…
	CfOr25	scaffold181	-	289748	287795	MKLITGQSSTTIRANENHFNYAVQVTRVILRMIGAWPIPKFASNAKKIAIRLQNAFCYLLFAFILVPGLLLVFLKERDYKRRVKLIGPLLNCWMGCMKYSLFIYHAKEIQPCLEQVQQDWQSTVNWNDQKAMLSKARIGRKFAIFSAVFVYIGGLSIRTIVPLSKGRMLTPMNTTVRALSCPSYFVKFDEQASPAYEIVFTLQFFAGLLTYSVTCGAAGLAAFFIMHVCGQLSVLIAKLQHFTDMTEPEDRTVATFLANIVEHHIKVKNFLKQVEDAMQFIWLVELVGSTAILCFVEYYVIMEWGNSDSTAMLTMFTHFVMLISFIISIFTNCYVGQLLTDQSIKFGLKTSTINWYHLSYQRARSLILIIAISNIPAKISAGGMIEISLCTFSNIITTS…	ATGAAGTTAATCACGGGACAATCGTCGACGACAATTCGAGCAAACGAAAATCATTTCAACTACGCGGTGCAAGTGACTCGCGTTATTCTGCGAATGATCGGTGCATGGCCAATCCCGAAATTCGCATCCAACGCGAAAAAAATTGCGATCCGTTTGCAAAACGCTTTTTGCTATCTTTTATTTGCATTTATTCTCGTGCCTGGTCTTTTATTAGTATTTTTGAAAGAACGTGACTACAAACGGAGGGTTAAGTTAATAGGACCTCTTCTAAACTGTTGGATGGGTTGCATGAAGTACAGTTTATTCATTTATCACGCAAAAGAAATCCAACCGTGCCTGGAACAGGTACAGCAGGATTGGCAGAGTACCGTCAATTGGAACGATCAAAAAGCGATGCTA…
	CfOr26	scaffold181	-	292768	290659	SIYDNEKDMHISLQLNRWILKSIGAWPKSAKTLLIERCVYLLLNVICSSLIGFLSIPCAVYMLL.VDDAYHIVKIFGHLNFCLIAIVKYFLLILREDDICRGIEHIKND.MNTRYYDERMIMIRSAKFSHRLVVICSFFMYGGXVFYYLAVPFINGKITEDXNLTYRPLVYPVAKVIVDVRYNPVSEIFF.MQCLSGFVTHSIIAGACSVAPVFVMHIYGRLEILVQXKHLVNGREDFYGIVDERLSIIVQQHIGILNFVSLMNKTLREISIVEITELNMCFLGYYTITEWDSSRSARYITYIVLLLSLTFNTNIFLFFCKKIGEVSYMIEWYRLPGKESLALVLIIAVXRSSIKFTAGNYFELSLSISADVVRTSVSLNMLRTLT	TCTATTTATGATAATGAGAAAGATATGCATATCAGCCTCCAGCTAAATCGCTGGATATTAAAATCGATTGGAGCCTGGCCAAAATCAGCAAAAACCTTATTGATAGAAAGATGCGTTTATTTGCTACTAAACGTGATTTGCAGTAGTCTTATTGGTTTCTTGTCCATACCCTGCGCTGTTTATATGTTGCTGTAAGTTGATGACGCGTATCATATCGTGAAGATCTTCGGACACCTAAATTTCTGTCTGATAGCCATTGTTAAGTACTTTTTGCTAATCCTTCGTGAGGATGATATCTGCAGAGGTATCGAGCATATCAAGAACGATTAGATGAATACTCGATATTATGACGAACGGATGATTATGATTAGGAGTGCAAAATTCAGTCATCGTCTCGTA…
	CfOr27	scaffold181	-	297198	296066	LILGLISVCCLLPLICTIPWVLYMFLILDTFKSRLKMTGTHCFYIMVPTMYCTLILREDSIRKCVKHMEKNWXCQSDVNDRKIMLER.AGCFILICTXLYFSNGFTYRLIQPIFRGKIIVNXDVPIRPLVHGHYYIFFDLQXGPAYEIMFSIHLLIDIFVYVIIANVSGVIALFTMHACNXEMLATWL.NLLNEAQWSQSHVTARRLAAIILYHIRIHRFLQHIQHLIGEMYFIEIIGSTFVLCLLGYYVITGWKRNDAHSFLTYAIMFISFTFNIFILSYIGEILNNQRNKVYITCCTLDWYLINKLVILXSNCNYPLKLTASKVIDLSFDSFG	TTGATCTTAGGGTTGATCAGCGTGTGTTGCTTACTGCCTTTAATCTGTACAATACCGTGGGTATTGTACATGTTTCTGATCTTGGATACGTTCAAGAGCAGACTGAAGATGACCGGCACACATTGTTTTTATATTATGGTGCCCACTATGTATTGCACCCTTATATTAAGGGAAGATAGCATCAGAAAATGCGTGAAACACATGGAGAAGAACTGGNNNTGTCAATCAGATGTAAATGATCGTAAAATTATGCTGGAACGATAAGCCGGTTGTTTTATTTTGATTTGCACCNNNCTCTATTTCTCCAACGGCTTTACTTATCGTCTGATACAGCCGATATTTCGCGGCAAGATCATCGTCAATNNNGACGTCCCTATCAGACCGCTAGTACACGGTCAT…
	CfOr28	scaffold181	-	299997	298229	MKLITERSSKTIQENENHFNYAVQVTRIILQMIGAWPIPKFASNAKKIAIRLQNVFCYFLFAFILVPGLLLIFLKERDFKRRVKILGPLLNCWMGCMKYSLFIYRAKEIQSCLEQVQQDWQSTVNWNDRKVMLSKARIGRKFVIFSAVFMYIGGLSYRTIVPLSKGRMLTPMNTTIRALSCPSYFGKFDEQASPAYEIVFTLQFFAGMLTYSVTCGAAGLAAFFIMHVCGQLSVLIGKLQQLDDMTEPEDRTVATLLANIVEHQIKVKKIIVIFFETXXXLCFVEYYVIMEWGNSDSTAMLTMLTHFVMLISFTISIFTNCYVGQLLTDQSIKVGLITSTINWYCLSYRRARSLILIMAISNIPIKISAGGMIEMSLPTFSNIITTSITYFNLLRKFI	ATGAAGCTAATTACGGAACGTTCGTCAAAAACAATTCAGGAAAACGAAAATCATTTCAATTATGCGGTACAAGTGACTCGCATTATTCTACAAATGATCGGTGCATGGCCGATACCGAAATTCGCATCCAACGCGAAAAAAATTGCGATCCGTTTGCAGAACGTTTTTTGCTATTTTTTATTTGCATTTATTCTTGTACCTGGTCTTTTATTAATATTTCTGAAAGAACGTGACTTCAAGCGGAGGGTTAAGATATTAGGACCCCTTCTAAATTGTTGGATGGGTTGTATGAAATATAGTTTATTCATTTATCGCGCGAAAGAAATACAATCGTGCCTGGAACAAGTACAACAGGATTGGCAGAGTACCGTCAATTGGAACGATCGAAAAGTGATGCTA…
	CfOr29	scaffold181	-	306788	305183	AHTIHRNDIRRTVQVTRYVLNLIGVWPSQDNSSGFRLAWIKMFRILCQILLYFIFVPGVLKMFLKERNTRRRLKMIGPMCNCLMAVLKHAVLICRGDRIKDCIRHIEEDWRKLNLAEDRRIMMGNSRIGRSLAILCVAFVYGSGFSYRTIMPLSRGVIITLQNVTIRPMGFDGYYVFFDPQKTPAYEIVFIIQFLSGFVQYSVTSGTCSLAALLVLHACGQLKILIARMKNLTQIKQFCDKNANQKLAAVVKQHIRIKSFLNKVEEILQYTCLIEVIGCTFILCLLGYYIIMEWETKNAVSMTTYTILLLTFIFNIFILCFIGELLTDQSMKMYVTSCTLDWYRIPHKTARGLTLMIAVSSVPIKITAGKFMDLSLNSFGAIVRTSVAYLNILRTTSI	GCACATACTATTCATAGAAACGACATCAGACGCACCGTGCAAGTGACGCGTTATGTTTTAAATTTAATTGGCGTATGGCCATCGCAGGACAATTCGTCCGGTTTCAGGCTCGCCTGGATAAAAATGTTTAGAATCCTATGTCAGATTCTACTGTACTTTATCTTCGTGCCAGGAGTGCTGAAAATGTTTCTCAAGGAGAGAAATACGCGTCGTCGCCTTAAAATGATCGGTCCTATGTGCAACTGTTTGATGGCCGTGTTGAAGCACGCGGTGCTAATTTGCCGAGGTGATCGCATCAAGGACTGCATCAGGCACATCGAGGAAGATTGGAGGAAATTAAATCTGGCGGAAGATCGTAGGATTATGATGGGCAATTCGAGAATCGGCCGTAGTCTCGCG…
	CfOr30	scaffold181	-	310054	308596	HINTFHHDDIKRTVQVTRGVLNLIGVWPSHSTPSAFKIIKINLLRILCQALLYVVFVSGGLKIFFKELNMYRRLKVIGPMCNILMTILKHIALIYQGKRLKDCIRHIEEDWKKVNSIKDDRRIMVDNSKIGRSLAILCVTFMYGSGFSYRTILPLSRGVIVTPQNVTIRPLPFDGYYLFIDPQKTPAYEIIFIIQLLSGFVQYSVTSGACSLAALLVLHACGQLKILITRMEDLTQIEQFPDKNTNRKLAAIVRQHIRIKSFLKEIEKILQYTCLVEVIGSTFLLCILGYYIITEWGDNGMMPIVIYTTVLLTFTFNIFILCFIGQVLTDQSIKVYITSSTLDWYRIPHKTAHGLILIIAVSSIPIKITAGKFMDLSLNSFGAIMRTSVAYLNLLRTTS	CATATAAATACTTTTCATCATGATGACATTAAGCGCACAGTACAAGTGACGCGCGGTGTCTTAAATTTAATTGGCGTGTGGCCATCACATAGTACTCCATCTGCGTTCAAGATCATCAAAATAAATCTGCTCAGGATTTTATGCCAAGCCCTACTATATGTCGTTTTCGTGTCAGGTGGGCTGAAGATATTTTTTAAAGAATTGAATATGTATCGTCGCCTGAAAGTGATCGGACCTATGTGTAACATATTGATGACCATACTCAAACACATTGCGTTGATTTATCAAGGCAAACGACTTAAGGACTGCATTAGACACATTGAAGAAGACTGGAAGAAAGTAAATTCAATAAAGGATGATCGCAGGATTATGGTGGACAATTCAAAAATCGGTCGCAGT…
	CfOr31	scaffold181	-	312927	311205	MFVNKNYKNDIKYSMQLNRFVFHLLGIWPCMETEPSFFENLCRILLILSCYLLLGCELIPTILYVILIEKRTRVRLKLISSVMFTILAVLKYSSLVFGQNQMRNCLMYVRDDWQNVANSSARDSMIYRTRTARRLLLLCGIFMYSSGLYFRTVVPLSKGKSINHQNITIRHLPCPSYFIFFDGQISPAYEIMFFIQFFSGFIKYTITVAICSLAALFAMHLCAQLKILMMLMNNLINEPEEKNLNNRLAAIVEHQTRMRNFLQLVQNTLQYTSLLEVMGCTMIACLLGHDILTEWEDQNVIAMFSYLVLLTSIGFNIFIFCFIGEQLSVEGEKLALTACTLAWYRLPDAKARSLILVIAMSNIPTKLKAGKFIDLSIKTFGDVVKTAVTYLNLIRKVME	ATGTTCGTGAATAAAAATTACAAAAACGATATAAAATATAGTATGCAACTAAATCGTTTTGTTTTTCATCTATTGGGTATCTGGCCGTGCATGGAGACCGAGCCATCGTTTTTCGAAAATCTCTGCAGGATCTTGCTCATCCTGAGTTGCTATTTACTCCTCGGTTGTGAGTTAATTCCGACAATCTTGTACGTAATTCTCATCGAAAAACGTACACGCGTCAGACTGAAACTTATATCGTCCGTGATGTTCACGATATTAGCAGTGCTCAAGTACAGCAGTCTGGTGTTTGGTCAGAATCAAATGAGAAATTGCTTGATGTATGTCAGGGACGATTGGCAAAATGTCGCAAATTCAAGCGCTCGTGACTCTATGATTTACAGAACTAGGACCGCGAGA…
	CfOr32	scaffold181	-	316667	314867	MSGKDDCYYNIIYITQPTRNIMRALGVWPSIGREKSICKKFYKLLLISFSYIFLSCDLIPAIFYWIMEETTRARLQIIPVLLYNFMAAGQYGIFIFRDDQIRQCLKHVEDDWRNIINADARSMMLTSARTGRRLVAFCSVLMYGGALTFRTILPLSQGTFVTEENITIRLLACPGYYFSIDVQVSPTYEILFVIQCLSGLISASIATGTCGFTAIFVVHACGQLKILINLMKKLVDKQWRAGYEVDDKLAELVEHQIRVHNFLRLVQHTLHHVCLMEIMANTITICVLVYLMLMEWQSNNTAGVCTYLLCLTNVTIHIFVFCYTGEQLTVQAEQVATTSCELEWYRLPSRKARSVVLLMIMSNTPTKISAGKLIDLSLKTFGQIMKTAGAYFNMLRSITE	ATGTCAGGCAAGGATGATTGCTATTACAATATTATATACATTACGCAACCAACTCGCAATATTATGCGAGCGCTCGGTGTTTGGCCTTCTATCGGTAGAGAAAAATCCATTTGCAAGAAATTTTATAAACTCCTATTAATCTCTTTCTCTTACATTTTTCTTTCTTGTGATCTGATACCCGCTATCTTTTATTGGATAATGGAGGAAACAACGCGTGCTCGACTTCAAATAATCCCTGTTCTCCTCTATAACTTTATGGCAGCTGGTCAATATGGCATCTTCATATTTCGCGACGATCAAATCAGGCAATGCTTGAAGCACGTTGAAGACGATTGGAGAAACATTATTAATGCTGATGCGCGCAGCATGATGCTCACCTCCGCCAGGACCGGAAGACGA…
	CfOr33	scaffold181	-	319895	317650	NIIYITQPTRNIMRALGVWPSNDRERSMRLQACNFLLICISYTFLSCDLIPGILFWLMEKSTRIRLQTIPLLLYDIMSVSQYGIFIFRRDQLKRCLKHIEEDWENIINVDMRNIMLKSAKMGKRLATICGIFMYTGAFTFRTILPLSQGKTVTDQNITIKPLACPGYFFSFDVYVSPVYEIIFTIQCLTGFIMVSVVISACGLTAIFVVHACGQLKILISLMRSLVQESWQEEHEVDKKLAQIVKHQIRMRSFLKLVQHTLQEIYLIEIMVNTITICLLLYFMILDWQSKNIAILCTYLLCIMNVVVHMFIFCYTGEQLTGQAEKVSIESCELEWYRLPNRTARSVILLMIMSNTPTKLSAGKFADLSLKTFGDVSK	AATATCATATACATCACGCAACCAACTCGCAATATTATGCGAGCTCTCGGTGTCTGGCCTTCTAACGATAGAGAAAGATCCATGCGTTTGCAAGCTTGCAACTTTCTGCTAATTTGTATCAGCTACACTTTTCTTTCCTGCGATCTTATACCTGGTATTCTTTTTTGGCTGATGGAGAAATCAACGCGTATTCGACTCCAAACGATTCCTCTCCTTCTCTATGACATTATGTCTGTCAGTCAATACGGCATCTTTATATTTCGCCGTGACCAGCTCAAACGGTGCTTGAAGCACATCGAGGAAGATTGGGAGAATATTATTAATGTGGATATGCGTAACATTATGTTGAAATCCGCGAAGATGGGCAAGCGCCTGGCTACAATTTGCGGAATTTTCATG…
	CfOr34	scaffold181	-	322931	320999	FIYHATRNVLFALGAWPSIDHEESMRPQACNFLLICVTYTLLFCELLPGILYWLMEKSTRIRLQTIPLLLYDILSVSQYGIFIFRRDQLGQCLKHVEEDWNNIISADMRNIMWKSTKTGKYLAKICGIFMYTGAVTFRTILPLSQGKTVTDQNITIRPFACPGYFFSLDIYVSPVYEILFTIQCLTGIVMVSIVISACGLTAIFVVHACGQLKILIGLMRNLVQESWLEEHEVDKKLAEIVKHQIRVRSFLKLVQHTLQEIYLIEIMVNTIATCVLLYFMILDWQNKNITVLCIYLLSITNVTTHIFIFCYTGEQLTGQAEKVAIESCELEWYRLPNKKARNVILLMIMSNTPTKLSAGKFVDLSLKTFGDVSK	TTTATATATCACGCAACTCGTAATGTTTTATTTGCACTTGGCGCCTGGCCATCTATTGATCATGAAGAATCCATGCGTCCGCAAGCTTGTAATTTTTTGCTAATTTGTGTGACTTACACTCTTCTTTTCTGCGAACTTTTACCTGGTATTCTTTATTGGTTGATGGAGAAATCAACGCGCATTCGACTCCAGACAATTCCTCTTCTTCTCTATGACATCCTGTCTGTCAGTCAATACGGGATTTTTATATTTCGCCGTGATCAGCTTGGTCAATGCTTGAAACATGTCGAAGAAGATTGGAATAATATTATTAGTGCGGATATGCGTAATATTATGTGGAAATCCACGAAGACGGGCAAATACCTGGCTAAAATTTGCGGAATTTTCATGTATACTGGT…
	CfOr35	scaffold181	-	326410	324607	MSWNKYYKDDILYITQVTRNVLSVLGVWPSSNRARSTGKKFFKYLLICASYTLLYGVLIPGIFFWLIEKRTRIRIQTFPMLLYCFMATSKYGNLIFRENQVRQCLKHIEEDWKIVTSTEARDTMIESAKTGRRLVALCGAFMYGSGLSFRSILPFAKGKIVTAQNITIKPLPCPGYFFSFNSQVSPTYEMIFAMQFLSGLVTYSITTGACGLAAVFVMHACGQLRILIDLMKRLVEEQWQEKEEVDRRLAEVVEHQIRIRNFLRLVEHTLQQICLIELMGCTIIVCNLGYCIIVEWEKSNTIATCSYFMSLTSMLINMFMFCYTGEQLTTQAEKVANTSCELEWYRLPDRKARGIVLVIIMSNLPTKITAGKIMDLSLKTFGDVVKTAVTYFNMLRNVTD	ATGTCGTGGAACAAATATTATAAAGATGATATTTTATACATCACGCAAGTAACGCGTAACGTTCTAAGCGTGCTCGGAGTTTGGCCATCTTCCAACAGAGCAAGATCTACTGGCAAAAAATTTTTCAAATATTTATTAATCTGTGCCTCTTACACTCTTCTTTATGGCGTGCTGATTCCCGGTATCTTCTTCTGGTTAATCGAAAAGAGAACACGTATCAGAATTCAAACTTTTCCTATGCTTCTTTACTGCTTCATGGCCACAAGTAAATATGGTAATTTAATATTCCGCGAGAATCAAGTCAGGCAGTGTTTAAAGCACATTGAAGAAGATTGGAAGATTGTTACTAGCACGGAAGCACGGGATACAATGATCGAATCAGCGAAAACGGGAAGACGT…
	CfOr36	scaffold181	-	329429	327636	MFANKYYESDIKYTFEINRFFFRLIGMWPFPRMNSFIPEIMETVLLNIACFTLLLSEIIPTIIYIFIVLKDIHLRLKVMGIMLFTIATTIKYGYVLLYKKEIKNCLKLIDEDWRNVVNSSARILMIDRARIGRRLIIMCAIFVYLNGVAMRVIVPLSSGKIITPQNITIRPLPSVAHFIIFDVQRTPAYEMVFFLQSCTGIVRYTVTVATFGFITLSVMHFCSQLDILVTLISNFVNEHKKEYLNKRLAVIVEHQIKTRNFLRLVQNATQYPSLVEIMGSSVLMCFVGYYIILDWENHNAIRICSYIFAIVMFLFNVFIYCYMGEQVVEQEKKIALTVCTLEWYRLPNEKAKALILIMGISDTSLNLKAGKFIDLSFKTFGNVVKMTVTYLNLIRSI	ATGTTTGCCAACAAATATTACGAAAGCGATATAAAGTATACCTTCGAAATAAATCGCTTCTTCTTCCGTCTAATAGGTATGTGGCCATTTCCGCGCATGAATTCCTTTATTCCCGAGATAATGGAGACAGTTCTGTTGAACATCGCATGTTTTACTCTCCTTCTTTCTGAAATAATACCGACCATAATCTACATATTCATAGTCTTGAAAGACATTCACTTGAGACTTAAAGTTATGGGCATTATGCTATTCACAATCGCGACGACTATCAAATACGGCTACGTGTTGCTTTATAAAAAAGAAATTAAAAATTGTTTGAAGCTAATTGATGAAGACTGGCGAAATGTCGTCAACTCGAGTGCTCGCATTTTAATGATCGATAGAGCAAGAATTGGTAGA…
	CfOr37	scaffold181	-	331887	330081	FANKYYESDIKYTFEINRFFFRLIGMWPFPRMNSFIPEIMETVLLVIACFTLLLSELVPTMIYVFIVLKDIRLRLKVIGSVLFTIITTVKYAYVLFYKNQIKNCLKLVDEDWQNVINSSARNLMIDRVKIGRRLIIMCAVFVYINGVAMRIIMPLSSGKIITPQNVTIRPLPSVAYFVIFDVQRSPAYEIVFFLQSFTGVIKYTVTVATFGFITLCVMHFCAQLDILVTLMNNFVNEHQEEHLRKRLAVIVEHQIKTRNFLRLVQNVTQYPSLIEITGSSILICFGGYYIIMEWENHNAIRLCTYIIAVVMILFNVFIYCYMGEQVVEEEKKIALRLCTLEWYRLPDEKAKTLILIMAISNTSLSLKAGKFIDLSLKTFGNVVKMAVTYLNLLRSFE	TTTGCCAACAAATATTACGAAAGCGATATAAAGTATACCTTCGAAATAAATCGCTTCTTCTTCCGTCTAATAGGTATGTGGCCATTTCCGCGCATGAATTCCTTTATTCCCGAGATAATGGAGACAGTTTTGTTGGTCATCGCGTGCTTTACTCTTCTCCTTTCTGAATTAGTGCCGACCATGATTTACGTATTCATAGTCCTGAAAGACATTCGTTTGAGACTTAAAGTTATAGGCAGTGTGTTATTCACTATAATAACTACTGTCAAGTACGCATATGTATTGTTTTACAAGAATCAAATCAAAAATTGTTTGAAGCTAGTTGATGAGGATTGGCAAAATGTTATCAACTCAAGTGCTCGCAATTTAATGATCGATAGAGTAAAAATTGGTAGACGT…
	CfOr38	scaffold181	-	334618	332824	MFANKYYESDIKYTFEINRFFFRLLGIWPFSRRNSFIPEIMETVMLTIACFTLLLSELASTLIYIFVVLKDIRLRLKVIGSMLFTIATTIKYSYVLLYKNEIKNCLKLVDEDWRNVNSYARNSMIDRVRIGRRLIIMCAIFVYLNGVGIRIIMPLSSGKIVTSQNITIRPLPSPAHFIIFDVQHSPAYEIVFLLQSFTGVIRYTVTVATFGFITLCVMHFCSQLDTLVTLINNFGNERKEKHLDKRLAIIVEYHIKTRNFLRLVQNAAQYPSLVEIVSSSILICFGGYYTIMEWENHNTIRLCSYIIGLVMLLFNVFIYCYMGEQVVEQERKITSTLYTLEWYRLPDKKVKALLLIMAISDTSLNLKAGKFIDLSFKTLGNVVKMAVTYLNLLRSL	ATGTTTGCCAACAAATATTACGAAAGCGATATAAAATACACCTTCGAGATAAATCGCTTCTTCTTCCGTTTATTAGGTATATGGCCATTTTCGCGTAGAAATTCTTTTATTCCCGAGATAATGGAGACAGTGATGTTGACCATCGCGTGTTTTACTCTCCTCCTTTCTGAATTAGCATCGACTTTGATCTACATATTCGTAGTTCTAAAAGATATTCGTTTGAGACTTAAAGTTATAGGCAGTATGTTGTTCACGATAGCAACGACTATCAAATACAGCTATGTATTGCTTTACAAGAATGAAATAAAAAATTGTTTGAAGTTAGTTGATGAGGACTGGCGGAATGTCAACTCGTATGCTCGCAACTCAATGATTGATAGAGTAAGAATTGGTAGACGT…
	CfOr39	scaffold181	-	337597	335818	MFANKYYESDIKYTFEINRFFFRLLGIWPFPRTNCFLPGIVETVLLTIACFTLLLSELASTLIYIFIVLKDIRLKIKLVGSMLFTIASTIKYGYVLLYKNEIKNCLKLVDEDWQNVVNSSDRISMIDRVRIGRRLVIMCAVFVYLSGIAVRIVMPLSTGKIITPQNITIRPLPSAAHFIIFDVQHSPAYEIVFLLQSVTGVIRYTIIVAAFGFITLCAMHFCSQLDILVTLINNFGNERQKEHLNKRLAIIVEYHIKTRNFLRLVQNAAQYPSLVEIVSSSILICFGGYYTIMDWKDHNIIRLCSYTIGLVMLFFNVFIYCYMGEQVIEQEKKIVSTLCTLEWYRLPNKKAKALILIMAISDTSLNLKAGKFIELSFKTLSNVFKMAVTYLNLLRSL	ATGTTTGCCAACAAATATTACGAAAGCGATATAAAATACACCTTCGAGATAAATCGCTTCTTCTTCCGTTTACTAGGTATATGGCCATTTCCGCGCACGAATTGTTTTCTTCCTGGGATAGTGGAGACAGTCTTGTTGACCATCGCGTGTTTTACTCTCCTCCTTTCTGAATTAGCATCGACTTTGATCTATATATTCATAGTCTTGAAAGATATTCGCTTGAAAATTAAACTTGTGGGCAGTATGCTGTTCACGATAGCATCGACTATCAAATACGGCTATGTATTGCTTTACAAGAATGAAATAAAAAATTGTTTGAAGCTAGTTGATGAGGACTGGCAAAATGTTGTTAACTCAAGTGATCGTATCTCAATGATAGATAGAGTAAGAATTGGTAGA…
	CfOr40	scaffold181	-	340727	338655	DKYYQDDITFITQLTRNVLSTLGVWPPLNRKRTIMERIHKFLLICITYALLYSVLIPGFLFWFFEKRTHVKIQMIPLLLFGFMTVTKYGNLIFRERQIKRCLKHIEEDWRNVINMNARNMMIESAKTAKRLVALCGAFMYSSGLSFRLVLPFVKGKIINAQNITIRPLPCPGYFSSFNSQASPSYEIIFAIQFLSGLVTFSITTGVCGLAAIFVMHACGQLKILIELMRYLVENQQEREDANKKLAAVVEHQIRIRYFLQLVEHAMQQICLIELIGGTTIICTLGYCIIVEWEKSNTIAMCSYCFTLTCMMINMFLFCYTGEQLTAQAEKVAIASCELEWYRLPDKNARGIVLVMIISNLPTKITAGKIMDLSFKTYGDVIKTSMTYLNVLRNV	GACAAATATTATCAAGATGATATTACATTTATCACGCAATTGACGCGTAACGTTTTAAGCACACTTGGAGTCTGGCCGCCTTTGAACAGAAAAAGAACTATCATGGAAAGAATTCACAAGTTTCTATTAATATGTATAACTTACGCTCTTCTTTATTCCGTTCTGATTCCCGGTTTTCTATTTTGGTTCTTCGAAAAAAGAACACATGTCAAAATTCAAATGATTCCTCTACTTCTTTTCGGCTTTATGACCGTAACTAAATACGGTAATTTAATATTCCGCGAAAGGCAAATCAAACGCTGTTTAAAACACATCGAAGAAGATTGGAGAAATGTTATCAATATGAACGCACGAAATATGATGATTGAATCCGCGAAAACCGCAAAACGCCTAGTTGCA…
	CfOr41	scaffold181	-	344422	342552	NEYYQDDITFITQLTRNVLSTLGVWPPLNRKRTIMERIHKFLLICITYALLYSVLIPGFLFWFFEKRTHVKIQMIPLLLFGFMTVTKYGNLIFRERQIKRCLKHIEEDWRNVINMNARNMMIESAKTAKRLVALCGVFMYSSGLSFRLILPFAKGKIINAQNITIRPLPCPGYFFSFNSQITPNYEMIFAIQFLSGLVTYSITTGACGLAAVFVMHACGQLRILIELMRHLVKDQWQKREDANKKLAAVVKHQIRIRYFLQLVEHAMQQICLIELIGGTTIICTLGYCIIVEWEKSNTIATCSYWLXCMMINMFLFCYTGEQLTTQAEKVAIASCELEWYRLPDKSARGIVLLMIISNLPTKVTAGKVMDLSFKTYGDVIKTSVTYFNMLRNVVD	AACGAATATTATCAAGATGATATTACATTTATCACGCAATTGACGCGTAACGTTTTAAGCACACTTGGAGTCTGGCCGCCTTTGAACAGAAAAAGAACTATCATGGAAAGAATTCACAAGTTTCTATTAATATGTATAACTTACGCTCTTCTTTATTCCGTTCTGATTCCCGGTTTTCTATTTTGGTTCTTCGAAAAAAGAACACATGTCAAAATTCAAATGATTCCTCTACTTCTTTTCGGCTTTATGACCGTAACTAAATACGGTAATTTAATATTCCGCGAAAGGCAAATCAAACGCTGTTTAAAACACATCGAAGAAGATTGGAGAAATGTTATCAATATGAACGCACGAAATATGATGATTGAATCCGCGAAAACTGCAAAACGCCTAGTTGCA…
	CfOr42	scaffold181	-	347907	346075	MPCNEHYQDDIIFITQLTRNILSTLGIWPSLSRKKTTRERIYKFLLICISYTLLYSVLIPGFLFWFFEKRTHVKIQVFPLLLFGFMAISKYANLILREGQIKRCLKHIEEDWRNVTNMNARNTMIESAKTGRRLVALCGAFMYSSGLSFRLVLPFAKGKIINAQNITIRPLPCPGYFSSFNSQASPSYEIIFAIQFLSGLVTFSITTGVCGLAAIFVMHACGQLKILIELMRHLVEDQWQEREDANKKLAAVVEHQIRIRYFLQLVEHTMQQICLIELMGCTTIVCILGYCIIVEWEKSNTIATCSYFMSIISMMINMFLFCYTGEQLTAQAEKVASASCELEWYRLPDKNARGIVLVMIISNLPTKITAGKIMDLSFKTYGDVVKTAVSYFNMLRNVID	ATGCCGTGTAACGAACATTATCAAGATGATATTATATTTATCACGCAATTAACGCGTAACATTTTAAGCACACTTGGAATCTGGCCGTCTTTGAGCAGAAAAAAAACTACTAGGGAAAGAATTTACAAGTTTCTATTAATCTGTATATCTTATACTCTTCTTTATTCCGTTCTGATTCCCGGTTTTCTTTTTTGGTTCTTTGAAAAGAGAACACATGTCAAAATTCAGGTATTTCCTCTACTTCTTTTCGGCTTCATGGCCATAAGTAAATACGCTAATTTGATATTGCGCGAGGGGCAAATCAAACGCTGTTTGAAACACATTGAAGAAGATTGGAGAAATGTTACCAATATGAACGCACGAAACACAATGATTGAATCCGCGAAAACTGGAAGACGC…
	CfOr43	scaffold181	-	351020	349263	MLHNQHYQDDIMYITQLTRQVLSLLGVWPSLNKRKSISERAWKFLLISSSYILLYCVLIPGLLFWLIEKRPRVRVQTIPLIFYGFMATGKYSILVCSEGRIRRCLKHIEEDWKFLISMHARDSMIESAKIGRRLVTLCAAFMYGSGLSFRSILPFAKGKIVSAQNVTIKPLPCPAYLFSFDIQVSPIYETVFAIQFLSGIVTYSITIGICGLSAVFVMHACGQLKILMDLMRNLVEIQWEEDQELNRKLAAMVEHQIRIRNFLRLVEHTMQQACLIELMGCTTIVCLLGYFIIMEWENSNSIAMCSYFITLTSLMINMFMFCYTGEQLTVQAERVANTSCELEWYRLPDKKARGIVLVIIMSNLPTKVTAGKIMDLSFKTYGDVVKTAVTYFNMLLNVTD	ATGTTACACAATCAACATTATCAAGATGACATTATGTATATTACACAATTAACGCGTCAAGTTTTAAGTTTACTCGGAGTCTGGCCATCTTTGAACAAAAGAAAATCTATCAGCGAAAGAGCTTGGAAATTTTTATTAATCTCAAGCTCTTATATTCTTCTTTACTGTGTTCTGATTCCCGGCCTTCTTTTCTGGCTGATCGAGAAGAGACCGCGCGTCCGAGTTCAAACGATTCCTCTGATTTTTTACGGCTTTATGGCCACAGGTAAATACAGCATTTTGGTATGCAGCGAAGGACGTATCAGACGTTGCTTGAAACACATCGAGGAGGATTGGAAGTTTCTTATCAGCATGCATGCACGAGATTCGATGATTGAATCCGCAAAGATAGGAAGACGC…
	CfOr44	scaffold181	-	354885	353178	MIDRKQLTNTDRVTKRNICESYISDFYYAIQISLCLLKPIGAWPLDDDKTSRLKVALHKLSMMIATFLLIFTIVPWIMQIIKEKWSVFLILRTICPLLFMLTVFTSYILLLWHQDEFKFCIDHVADDWRCGIIVEDRNIMLANAKVGRRFGIVSVAFMFSGGMLYGMLPMVLPNMVNANNVTVRLHPSPCEFLVFDSKTSPAYEIVYFLQLLSGCTAYSAFCGICSLMAHFVTHVCGQCDVLMAIFEETVDGGKHNDGSIENRIATAVTRHLHLLRLVSNISNLFTEICLVEFVNASCSICLICYYIVTDLNNNESFIQIFMYLFALASIVFNIFIFCYIGDLLKERCQKVGTACYAIEWYRMSSKKAIDLIIPIMISRYPATLTAGKMMTMTLMTFSD…	ATGATCGACCGGAAACAACTAACAAACACCGACAGGGTAACGAAACGGAATATATGTGAATCATATATTTCGGACTTTTATTACGCCATTCAGATAAGCCTTTGCCTGTTGAAACCGATCGGTGCATGGCCATTAGATGACGATAAAACTTCGAGGCTTAAGGTGGCTTTGCATAAGCTATCAATGATGATCGCTACGTTCCTCTTAATTTTCACTATTGTGCCGTGGATCATGCAAATCATCAAGGAGAAATGGAGCGTCTTCCTGATACTCCGTACGATATGCCCGCTGCTCTTCATGTTGACGGTCTTCACGAGTTACATTTTGTTGCTGTGGCATCAAGATGAGTTCAAGTTCTGCATCGATCATGTGGCCGATGATTGGCGATGCGGGATAATC…
	CfOr45	scaffold181	-	357427	355467	LHRKQKVAFVNTHIANKMKQNKNHISDFYYAVQISFRLLKPIGAWPLRQQATKIEVIIHGLSIAVATFLQFFSVASWITCIITTKWSLYEILRTACPLIFTFTVFLRYLLLLLNQNKIKSCIDQIAEDWRNVTIIEDREIMLANAKSGRYFGIISIAFMFGSGIPYNCMPLVLPPIVTEDNITIRLLPNPFYEIAYVLVALSCITAYTTFCGICSLTAKFVTHVCGQCDILMHVFEELIDGGNRNPGTVDQRISTAIIHHLRILKFVSDVDKVLNGICLAEFINASCNICLLGYYVIMDWNNQESMLQIFVYFVAFISITFNIYIFCYIGERLVDRCQQVGIKCYMIEWYRLPQNKARNLMFPIIMSNYPVELTAGKMVKLTMNSFSNILRTSMAYLNL…	TTACATCGGAAGCAAAAGGTCGCGTTTGTTAACACACACATCGCCAATAAAATGAAACAAAATAAGAATCACATCTCGGATTTTTATTATGCCGTCCAGATAAGCTTTCGCTTACTGAAGCCGATCGGCGCCTGGCCGTTGCGACAGCAAGCCACCAAGATAGAAGTTATCATTCACGGCTTGTCGATCGCCGTCGCCACGTTTCTTCAATTTTTTTCAGTCGCCTCGTGGATCACATGTATAATTACTACAAAATGGAGTTTATACGAGATTCTTAGAACCGCATGTCCATTGATATTTACATTTACCGTATTTCTGAGGTATCTCCTGTTGCTGTTAAATCAGAATAAGATCAAATCATGCATCGATCAAATTGCTGAAGACTGGCGAAATGTGACG…
	CfOr46	scaffold181	-	359817	357977	QNDKWILDFYYAAQVSFWLLKPIGAWPLEQRATKIEIIIYSLSIVLAMFFQLFMIIPWIICIVTAKWSMYEILRTACPLIFSITVFLRYLLLLFRRDEIRSCIDHVVEDWRNATIIEDRKIMLANAKSGRSFGIISAAFMFGSGIPYTCMPLVLPSVVTEDNVTIRSLPNPSELLFLDNQVSPIYEIVYVLETLSCCTLYTVFCGTCSLTAKFVTHACGQCEILMYIFEDVIDGGNRNQGTIDQRISFAITHHLRIFRFVSEVEKILNEICLAEFLNASCNICLLGYYVIMDWNNHESMLQIFVYFFAFVSITFNIYIFCYIGEQLVDRYQKIGVKCYIIEWYRLPENKARNLIFPMIMSNYPIELTAGKMTTMTISSFSNILKMSMTYLNLLREVVSRE	CAAAACGACAAATGGATTTTGGATTTTTACTATGCTGCACAAGTCAGCTTCTGGTTGTTGAAGCCGATCGGTGCTTGGCCACTGGAACAACGAGCTACCAAAATAGAAATTATTATATATAGCTTATCAATTGTCCTCGCTATGTTTTTCCAACTGTTTATGATCATTCCGTGGATCATATGTATAGTTACCGCCAAATGGAGCATGTACGAGATTCTCAGGACTGCATGTCCGCTAATATTTTCAATTACTGTCTTTCTGAGATACTTACTGTTGCTATTCCGTCGAGATGAAATCAGATCGTGCATCGATCATGTTGTTGAAGACTGGCGTAACGCGACGATAATCGAAGATCGCAAAATCATGTTAGCGAACGCTAAATCCGGACGCTCCTTTGGC…
	CfOr47	scaffold181	-	362721	360384	MSSTNASRTLFRNFNYRSDAEYVVKVSKILLTPVGVWPLYKTDSTFDKMKYVLQTSFMFSLMCFLLVPHIIYTFFDAKDLTRYMKVIAAQVFSLLGIVKFWTMIINRDDIKHCLQQMEIQYRDVESEEDRSVMVKHAKIGRQFTIMYLGLLYGGALPYHIIMPLVADKIVNEDNITQLPLPYLSDYVFFVVENSPFYEVLFVTQIVFSTIILSTNCGVYSLIATCVMHACCLFEISRRHMETFLIDETNDLHKRFGQIIMHHMRALRFTEMIEKSFNFVFLSEMVGCTIIICFLEYGVLKEWEDNQMLGTIIYFILVISILVNVFTLSSIGDRLKEESIKIGETSYFINWYALPAKNVNGLVMVMIRSNRPSTLTAGKIFDVSLQGFCDVCKTSAAYLN…	ATGTCGTCGACTAACGCCAGCCGCACGCTGTTTCGAAACTTTAATTACAGGTCCGACGCGGAATACGTGGTGAAAGTCTCCAAAATCTTGTTGACGCCCGTTGGTGTCTGGCCTCTTTACAAGACTGATTCTACGTTTGATAAGATGAAATACGTTCTCCAAACGAGCTTCATGTTCAGTTTGATGTGCTTCTTACTCGTTCCGCATATCATATATACCTTCTTCGATGCGAAAGACTTGACGAGATATATGAAAGTGATAGCCGCCCAGGTATTCAGTCTTCTGGGTATCGTCAAATTCTGGACGATGATTATCAATAGAGATGATATCAAGCATTGTCTACAACAAATGGAAATTCAATATAGAGATGTGGAGAGTGAGGAGGATCGATCGGTGATG…
	CfOr48	scaffold181	-	365530	363925	DNRTIFRNNNYRSDTEYVMKVAKTLLTPVGIWPLYRGTSTSDKMKNFLQTGIIFGLMCFLLIPHVIYTFFDAEDLTKYMKVIAAQVFSLLAIIKFWTMIINREGIRYCLQQMEIQYRDVECEEDRLVMTKSAKIGRLFTVTYLGLSYGGALPYHIIMPLLEERVVKADNTTQIPLPYLSDYIFFVVDNSPFYEILFVSQILISSIILSTNCGVYSLIATCVMHCCCLFEVVRRQMETVLSNGTDNLHKRLGQIIQHHMQAIRFAEMIEKSLNIVFLCEMVGCTIIICFLEFGVLKEWEEGKILNMGTYFVLMTSIFVNVYIISAIGDRLKEESEKVGESSYFIEWYNLPTKIIADLILVMVRSGRPSTLTAAKIFDLSLQGFCEVCKTSAAYFNFIRAM…	GATAATCGCACAATATTTCGAAATAATAATTATAGATCCGATACCGAATATGTGATGAAGGTGGCTAAGACTCTATTAACACCTGTCGGTATCTGGCCACTTTATAGAGGCACCTCTACATCCGATAAAATGAAGAATTTTTTGCAAACTGGAATAATATTCGGCCTGATGTGCTTTTTGCTTATCCCGCATGTTATATATACCTTCTTTGATGCAGAAGACCTGACTAAATACATGAAGGTCATAGCTGCTCAGGTATTTAGTCTGCTTGCTATTATCAAATTCTGGACAATGATCATCAATAGAGAAGGGATCAGATACTGCTTACAACAGATGGAGATTCAATACAGAGACGTAGAGTGCGAAGAAGATCGATTAGTGATGACGAAAAGCGCTAAA…
	CfOr49	scaffold538	-	6249	925	MASKRWKDDIAYVTTSYKLVSWPIGVWPLQVYNFYSLLRSILSTCFAAIVVIIPPIEMYMGCTSAGQNVDCIMLSFCGSLAVLKIILFRIYASNLINNYKSALNDYLTIGNIKERIIMRKHAFIAKIVSFPLLCFSYFCCIVYTLTPFMNHDENNQNVTAEDIVLEYPIPSKCTMKYFHAPINMYKIFVIIQAISLIVVTNANLGSDALFINVTLHVCGQMKILRSHFANLDVTCPQIYDYFNKLIQRHIYLIGMIRELAEVISLILLAELFIISICICIMGFQFIIALKDKDSVMIGQSLMAQSVFLVKLSVYSFIGNYLKSLMEDIGYSIYQIAWYEFPIKLMRNLVFIFMQTEAPYMFQAGNFILINLTTLVSILKTSFSYLSVLRMMLET	ATGGCAAGCAAGCGATGGAAGGACGATATCGCATACGTGACGACCTCTTATAAATTAGTTTCTTGGCCCATTGGCGTTTGGCCATTGCAAGTTTATAACTTTTATTCGTTATTACGCAGTATCTTGAGCACCTGTTTCGCGGCTATAGTGGTAATCATACCTCCCATTGAGATGTACATGGGCTGTACTAGCGCGGGACAAAATGTGGACTGTATCATGTTAAGCTTTTGCGGATCGCTTGCTGTGCTGAAGATAATATTGTTCCGCATTTATGCAAGCAATTTAATTAACAACTATAAATCTGCATTAAACGATTATTTGACAATTGGGAACATAAAAGAACGTATAATAATGCGAAAACATGCTTTTATAGCAAAAATTGTTTCATTTCCTCTGCTG…
	CfOr50	scaffold538	-	11994	8683	KRWKNDIAYAMTPFKLIAWPIGVWPLQNYNFYSLLRNIFLTLCGLMVILPSIELCMGCTDAEQNVDCIMLICCGMLGVLKMIWFRIYANSLIDNYSSAMNDYLTIENVDERAIMRKHAFIGRIVSCPMLCLSYFSCMIYGLIPFLGYDEGNQINITRSMNEDAILKYAIPSGCTMEYFHAPASMYKAFCLIQVVAMILSTNAHIGNDALFLNITLHICGQVKILRDHFVDFNVTSPRVHDRFNALIQRHCYLIMLTRKLADMISFILLIELFIISILLCVMGLQFMIALKNNDTVMMTKSLMVLCTFLSQLTVYSLIGNYLKSQMEDIRFSIYQSAWCDFPAKLMKNLIFIFMQTEYPVALQAGNFIMINLSTYMSILKSSFSYLSVLRVMLET	AAACGATGGAAAAACGATATCGCGTACGCGATGACCCCGTTCAAATTGATTGCATGGCCCATCGGTGTTTGGCCGCTGCAAAATTACAACTTCTATTCTTTATTACGAAATATTTTCCTTACACTATGTGGTTTAATGGTGATCTTGCCTTCCATTGAACTATGCATGGGTTGTACTGACGCGGAACAAAATGTTGACTGCATCATGTTAATCTGTTGCGGAATGCTTGGCGTGCTAAAAATGATATGGTTCCGCATTTATGCAAACAGCTTAATTGACAATTACAGCTCCGCCATGAATGATTATTTGACGATTGAAAACGTAGATGAGCGCGCGATTATGCGAAAACACGCCTTTATAGGAAGGATCGTCTCCTGTCCCATGCTATGCTTGTCTTAC…
	CfOr51	scaffold538	-	14682	12577	MASCNIWNKEMAHEFSLYRRTMWPLGSWPLDHDRNFAKYRALLVIIIQSIMVIYISIGYNKDGILSIIVDQLVLASCSMLSIIKITLIRLHRDDLMKNLCNAADNWTCIARQEHRQVMLRYTNLGRFVFFFQMGSAYVVVVSLAFGPLLSFAMSSSLQNVTRFEEQMELPHEMTCPSDVPIVCYGMYLLQTIQLMFTAMGNVGSDVFLFGICMHLCGQLEILSLELLQFHKGMKNRYSTRMKMMALTERHCLLLDLADSIVSTLDTILIAQLILHASLICLLGLQLIVSLAVHDFAVVGTSIMSFNVLMIQLFLYSYMGETLSSKTEAISQAAYLNDWYDLPRNIVRDLCFIIARANVPVHIRAGKFYNIDFNSFKNVLKASVSYFSVLQIMFTQ	ATGGCATCGTGCAACATATGGAATAAAGAAATGGCTCATGAATTTTCTCTGTATAGACGGACAATGTGGCCACTCGGCTCATGGCCATTGGATCATGACAGAAATTTTGCAAAATATCGTGCCCTACTTGTCATAATCATACAAAGTATCATGGTGATCTACATAAGTATTGGTTATAATAAGGATGGCATACTGAGTATTATCGTCGACCAGTTAGTACTGGCGTCATGCAGCATGTTGAGCATCATAAAAATAACGCTGATACGACTGCATCGCGATGATCTGATGAAGAATCTGTGCAACGCAGCAGACAATTGGACGTGCATCGCGAGGCAGGAGCATCGACAGGTCATGCTTCGCTACACTAACCTGGGCAGATTCGTCTTTTTCTTTCAGATG…
	CfOr52	scaffold538	-	17498	15163	MASCKIWNKEMAYEFSLYRRIMWPVGSWPFDRNNNFAKFRALFIVITQTIMVIYISIGYNKNAVLNIIVDQFVLASCGILTIIKITLIRLHRDDLMKNLCNAADNWTCIARQEHRQVMLRYTNLGRFVFFFQMGSAYIVIAPLIVGSLLSLATSFSLQNVTTSEDQMQLPQEMVCPSNVPVVCYGMYLLQSVQLISTSTGNVGSDVFLFAVCMHLCGQLEILGLELLRFHKEKENRYWKRMKMITLIDRHCLLLNLAKDIVYLLDVILIAQLILHALLICLIGLQLIVSLAIHDFFLVWRSIMSFNILMIQLFLYSYMGETLSSKTQAISQAAYLSEWYDLPTNIMRDLYFIIARANVPVRIRAGKFYNIDLNSFKNVLKASVSYFSVLQIMLI	ATGGCGTCGTGCAAAATATGGAACAAGGAAATGGCTTATGAATTTTCTCTTTATAGACGGATAATGTGGCCAGTTGGCTCGTGGCCATTTGATCGCAATAATAATTTTGCAAAATTCCGTGCCTTGTTTATCGTAATCACACAGACTATTATGGTGATCTATATAAGTATTGGTTACAACAAGAATGCCGTACTGAATATCATCGTCGACCAATTCGTACTGGCATCATGTGGTATTTTGACTATCATAAAAATAACCCTGATACGACTGCATCGCGATGATCTGATGAAGAATCTGTGCAACGCAGCAGACAATTGGACGTGCATCGCGAGGCAGGAGCATCGACAGGTCATGCTTCGCTACACTAACCTGGGTAGATTCGTCTTCTTCTTTCAGATG…
	CfOr53	scaffold538	-	21186	18567	MVYWNEDAVYALSSYKALAWFVGTWPIEDNTLYSKLRWLFAIVSEILLVITLLMEVYLACENSSGDPIDTYVVTASAMLVIVKLTLLRLQRSTLSTNLFSAIQDWCSVEDAKSRDIMIQHARMARIISLSLFYSGFFAFMLYMLRLLPVVTANERTFYLPTSCLFESVTSLQYVLITFYQVVQLFIAYAGNCCTEGIFVGITLHLCGQLELLMIDFQQISRRRHKQKKGSLVEEFVVRHRRLLRLTETIEDTYNIIILTQIFTSAILICITGFGLIESLHVHDTIMTTKSIVIMIVMLLQSFIYSFAGDNLRDQSEALSFAVYDSNWCDFSTDDIRDLTFIMIKTNIPIRLTAGKFFYVTRATFTDILKTAVSYLSALRVMIGKEGANN	ATGGTATATTGGAATGAAGATGCTGTTTACGCATTATCGAGTTATAAGGCTTTGGCATGGTTTGTAGGCACATGGCCGATTGAAGATAATACTTTATATTCAAAGCTGCGTTGGTTGTTTGCGATCGTAAGCGAGATCTTGCTAGTAATAACACTGCTGATGGAAGTTTACCTCGCCTGCGAGAATTCTTCCGGGGATCCGATTGATACATACGTGGTGACCGCAAGTGCGATGCTGGTAATTGTGAAACTCACTCTGCTGCGGTTGCAGCGATCCACACTGTCGACCAATTTGTTCTCCGCTATTCAGGACTGGTGTAGCGTCGAGGATGCGAAATCGCGCGACATCATGATCCAGCATGCACGCATGGCGAGAATAATATCACTATCCCTGTTTTAT…
	CfOr54	scaffold538	-	24840	22663	MKTHWNNGMDYGFREIRVLMCMFGMWPLQQNNLVCTFRWILTFIIESFTVTSVMIDYFKNCDDIKDSLELFLIIEASSHALINIILARIYKKRIAINVSSAIDDWSLSMKKQSYVTMMEYARLGRIIILSQLMIGIICSFLYFPIAFIRSKQQVATIGNKTLSLWIFVFPTSCLFKDISYSTYKTIFVMQILQGFIMYVSECIGDSFFFAITMHLCGQLELLRISFVEVGRKITGRIHYRNFLGQWIRRHYELIILARNIEDAFNLNLLIRLSIITVFIAISGMRIIVSVKHQDYTDVMKSLLFVQYYIIQSFLFTHTSDVLRNKSESIISTIYDSTWYEFSSTAMKDLILIMMRTNIPLQLSAGKFFYITRSTVTDILKTALTYISFLQATMEE	ATGAAGACACATTGGAATAATGGTATGGACTATGGCTTCCGAGAGATAAGAGTACTGATGTGCATGTTCGGAATGTGGCCTTTGCAGCAAAATAATTTGGTCTGCACATTTCGCTGGATTTTGACATTTATTATAGAGTCTTTCACAGTGACGAGTGTGATGATAGATTATTTTAAAAACTGCGATGATATTAAGGACAGTCTGGAGCTTTTTCTTATAATAGAGGCTTCCTCTCATGCGTTGATAAATATTATTTTGGCGCGTATTTATAAAAAAAGAATTGCCATCAACGTAAGTTCGGCAATTGACGATTGGTCTTTGTCCATGAAGAAACAATCTTATGTAACAATGATGGAATACGCACGATTAGGCCGAATAATTATTTTGTCTCAATTGATG…
	CfOr55	scaffold538	-	30171	28017	MKTHWNNGMEYGFRQIRTMMCMLGTWPLQQNDLVCTFRWILIFIVESFTVTSMLIDYFKNCGDIKDSLELFLIIEASSHALINIILARIYKKRIAINVSSAIDDWSLSMKKQSYVTMMEYARLGRIIILSQLMIGIICASLYFSIAFIRTEQQVLIGNKTLSLWNFXLPTSCLFKDISYSTYKTIFVMQILQAFIIYVSECAGDSFFFAITMHLCGQLELLRISFVEVGRKITGKIHYQNFLAQWIRRHYKLIILARNIEDTFNLNLLIRLSIITVFIAISGMRIIVSIKHQDYTDVMKSLLFVQYYIIQSFLFTHTGDVLQNKSQSIVSAIYDSTWYEFSSTAVKDLMLIMMRTNIPLQLSAGKFFYVMRSTTTDILKTALTYISFLQATMEE	ATGAAAACACATTGGAATAATGGTATGGAATATGGCTTCCGACAGATAAGAACAATGATGTGCATGCTCGGAACATGGCCTTTGCAGCAGAATGATTTAGTTTGCACATTTCGCTGGATTTTGATATTCATTGTAGAGTCTTTCACAGTGACGAGTATGCTGATAGATTATTTTAAAAACTGCGGTGATATTAAGGACAGTCTGGAGCTTTTTCTTATAATAGAGGCTTCCTCTCATGCGTTGATAAATATTATTTTGGCGCGTATTTATAAAAAAAGAATTGCCATCAACGTAAGTTCGGCAATTGACGATTGGTCTTTGTCCATGAAGAAACAATCTTATGTAACAATGATGGAATACGCACGATTAGGCCGAATAATTATTTTGTCTCAATTAATG…
	CfOr56	scaffold538	-	33571	31392	MKTHWNNGMDYGFREIRAIMCMLGIWPLQQNDLVCTFRWILIFIVESFTVTSVLIDSFKNCGDINDNLELFLIIEACFHAWLNVFLARLYKKKIATNVSSAIDDWSLSMKKQSYVTMMEYARLGRIIILFQLMIGIICAFLYFPIAFIRSKQQVAISEIKLYLYGIFALPTSCLFKDISYSIYKAIFVMQILQGFIIYMSECVGDGFFFAITMHLCGQLELLRVNFVEVGRKITGKIQYRNFLGQWIRRHYELIILARNIEDAFNLNLLIRLSIITVFIAISGMRVIVSVKHQEYIDVMKSLLFIQYFIIQSFLFTHTGDVLRNKSESIVSAIYDSTWHEFSSTTMKDLILIMMRTNVPLQLSAGKFFYITRSTTTDILKTALTYISFLQATMEK	ATGAAAACACATTGGAATAATGGTATGGACTATGGCTTCCGAGAGATAAGAGCAATAATGTGCATGCTTGGAATATGGCCTTTGCAGCAGAACGATTTGGTTTGCACATTTCGCTGGATTTTGATATTCATTGTAGAGTCTTTCACAGTGACGAGTGTGCTGATAGATTCTTTTAAGAACTGCGGTGATATCAACGACAATTTAGAGCTTTTTCTTATAATAGAGGCTTGCTTTCACGCATGGCTAAATGTCTTTTTGGCGCGTCTTTATAAGAAAAAAATTGCTACCAACGTGAGTTCTGCAATTGATGATTGGTCTTTGTCCATGAAGAAACAATCTTATGTAACAATGATGGAATACGCACGATTAGGCCGAATAATTATTTTGTTTCAATTGATG…
	CfOr57	scaffold538	-	38043	35555	KTHWNNGMDYGFRTIRVMMCMLGIWPLQQNDLVCTFRWILIFIVETSMLIDSFKNYGDKEQSEFFLLIEACFYAWLNIILARIYKKRIAINVNSAIDDWSLSIKKQSYVIMMKYA.LGQIITLSQLMIGIIYAFLYSTAVFIGNKQQIVVTIGNDTVFIIHXISSYLFKEISYSTYKAIFVIHILQRLMXISERDSFFFAITMHLCGQLELLRINFVEVERKMAGRNHYQNFLRPWIRRHHELIILARNIEDXFNLNLLIRLSIITVFIAISGMRIIVSVKYQDYTDAMKSLLFVQYFIIQSLFTHTGDVLRNKSESIVSAIYDSTWHEFSXMKNLILIMMRMNIPLQFNAGKFFYITRSTTTDILKTALTYISFLQATMEK	AAGACACACTGGAATAATGGTATGGACTATGGTTTCCGAACGATAAGGGTAATGATGTGCATGCTTGGAATATGGCCTTTGCAGCAGAACGATTTGGTTTGCACATTTCGCTGGATTTTGATATTCATTGTAGAGACGAGTATGCTGATAGATTCTTTTAAGAATTACGGTGATAAAGAACAATCGGAGTTTTTTCTTTTAATAGAGGCTTGCTTTTATGCGTGGCTAAATATCATTTTGGCACGTATTTATAAGAAAAGAATTGCCATCAATGTGAATTCCGCAATTGACGATTGGTCTTTGTCCATAAAGAAACAATCTTATGTAATAATGATGAAATACGCATGATTAGGTCAAATAATTACTTTGTCTCAATTAATGATTGGCATTATATATGCT…
	CfOr58	scaffold538	-	42465	39426	MASPAQWNAETAYVLTIYKYLLGIIGLWVLDEENVFSRIRWFISTMVEMTATISLSLEVIRHCHGYEDAFEAFLSASSSVISILKLLLHRVNWRDKLILVQAIVHDWTYVKNPHSRDIMLKYARTGRLGFSVMFYVGCASCVFLFSLFIFANLDLPWISLEQQNYNKTSERRLLLSTYCVFETYTSLAYGFVEVLQTLQIFVNCISQCGNDGFFFDLTMHVCGQFEVFRVDFVEISSKQSLSRNKLGLLLKRHHRLIDLAHHLQKAYSLVILSQLLMSVMLLCIEGFQLILTLSIHNRFATMKHFLYIVVLLIQLFLYCFAGQTLECQSQGLAYAIYETPWYNFNVSVIKDFPLMILRAAHPHQLTAGKFLAVNFDSFKEILKASASYLSVLRVMIDT	ATGGCATCGCCTGCGCAATGGAATGCCGAAACTGCGTACGTCTTGACGATTTATAAATATCTCCTCGGTATAATTGGACTCTGGGTGTTGGATGAAGAAAATGTATTCTCGAGGATCCGATGGTTTATATCGACAATGGTGGAAATGACTGCAACGATCAGCCTATCACTGGAAGTGATTCGACATTGTCACGGTTACGAGGACGCTTTCGAAGCATTTTTGTCGGCCTCCTCGTCGGTGATTAGCATATTGAAGCTGCTCTTGCATCGCGTGAATTGGAGAGACAAATTGATTCTGGTACAAGCCATCGTCCATGATTGGACTTACGTCAAGAATCCTCACTCGCGCGATATAATGTTGAAGTATGCGCGCACAGGTAGATTGGGTTTCTCGGTAATG…
	CfOr59	scaffold538	-	45925	43901	PDGKMSAKRWSDDFAYAFSIHRIFLKIYGLWPLQEQTLFTKIRYVFCVTAQFMILPFVTLDLMWNNENAGTGGIESILYFVSTVLGMIKHVCIAIGQKKLSINLDAAIDDWLSTKENEETRKIMKKYAARARILTLMLLYSGGGCFSIYMSAIVFINLKQIFFTDPLSADANTTYWMLLVPSGPLATSITGSQYVILLIFQIVQTSLVCSTQCVIDSFFFNITLHLAGQVEVLKNKFKIFANDSNTEANYRKKFVSLVDRHGELMKFYQNLEDTFHLLILVQLVMVTIMLALIGLRINLCLNEKDHVEAAKSIVVLNYLLMESLVLTYGGDFLQRESEGIFYALYATSWFTLPVKLMKDLHFAMMRSSIPFRLTGGKFFYVNRETMMYILKTAASYVSV…	CCCGATGGTAAAATGTCGGCTAAACGTTGGAGCGATGACTTCGCCTACGCTTTCTCCATTCATAGAATATTCTTGAAAATATACGGTCTGTGGCCATTGCAAGAGCAGACGCTATTCACGAAGATACGATACGTCTTTTGTGTTACTGCGCAGTTCATGATACTACCCTTTGTGACGTTGGATCTCATGTGGAACAATGAGAATGCGGGCACAGGAGGTATAGAGAGCATACTATATTTCGTGTCCACGGTGCTTGGAATGATAAAACATGTGTGCATCGCTATCGGTCAGAAAAAACTAAGCATAAATCTCGATGCTGCTATCGATGATTGGTTGTCTACTAAAGAGAACGAAGAAACTCGAAAGATTATGAAGAAATATGCGGCCAGAGCCAGAATT…
	CfOr60	scaffold538	-	48402	46495	MKKVRNWNDETHRAINVYEKVLGIIGVWPLNAGEPKSIVRCSIAILIQISTIGSLSLEAYRQCLGTEDMMEAFLMDLSSVVSLSKLLVIRLTWQHTYILVTSLIDDWSISWDARRREVMTRYTNVGRVVSLTILYLGYASGMSFLFMAIPFDDLIPWLNASKANNNATVMPTYFLATYCVFGSLSGIVHSCVLLLQAAQIFVNATSHCGNDGFFFGLTMHLCGQFEVLEMDFADIEVDERVCKRRMRMLIGRHCRLIKLADSLEYAFSMAIFAQTLMSILLLCVEGMQLLISLRLNDNIAAIKHIVLILTMLVQLYLYCYAGNQLESISERLAYSVYDSPWYDFDVKIMKNLPMVMLRGVIPHQITAGKFLPMNLFSFKEILKATGSYLSVLRMVID	ATGAAAAAAGTAAGAAACTGGAATGACGAGACTCATCGCGCTATAAATGTTTACGAAAAAGTTCTTGGCATCATTGGAGTTTGGCCCTTAAATGCGGGAGAACCGAAATCTATCGTACGATGCTCCATAGCTATTTTAATTCAGATTAGTACTATCGGCAGCCTGTCTCTGGAAGCTTATCGGCAGTGCCTCGGTACCGAGGACATGATGGAGGCCTTTCTAATGGATCTCTCGTCTGTCGTCAGTCTATCCAAACTACTTGTCATCCGGCTGACTTGGCAGCACACCTACATCTTGGTAACCTCCCTCATTGACGACTGGTCAATATCCTGGGATGCTCGACGACGGGAGGTCATGACAAGGTACACCAACGTGGGTAGGGTGGTGTCTCTGACAATA…
	CfOr61	scaffold538	-	52041	49665	MIIHRGTTIITTLLVPKLALSCVGIWPVKKKDFFMDLRWIIAVFLEASTVLPMCIYFTEIYLHCNGTKKSFDSLTTGAAAMLALTRLITPRIHREELLEIVTSMTDDWATQKDKRVRWIMKKYATMSTRVTTLTFILVGIIVSVYTSMAISAITGKKHGNEIENANTSREDRIRESCVFRSESSRQMFMIVQAMQMLITGISTFGTTSFFFGLAMHLCAQFDALCVQLSEFRVNQAHRAIAEAVQRHCQLIRLANCMEESFNANILMYLFVTTTLMCIDGFMLIVSLHLGNLSMIIHNSSVLLLMLIQLSFYTFAGDCLEMRSTALSYATYDCDWYELPTNVARDFQIILMRASIPHQLTAGKFLPMNMIMFKDILKSTASYLSVLRVMLNE	ATGATCATCCACAGAGGCACCACGATCATCACGACGCTGTTGGTGCCCAAATTGGCTCTGAGCTGCGTTGGTATTTGGCCCGTAAAGAAAAAGGACTTTTTCATGGATCTCAGATGGATCATTGCCGTATTTTTGGAAGCAAGTACCGTGCTGCCGATGTGCATTTATTTTACCGAAATTTATCTCCATTGTAACGGTACGAAAAAATCCTTCGACTCGTTAACAACAGGCGCTGCCGCCATGTTAGCCCTCACGAGACTGATCACGCCTCGTATCCATCGCGAAGAATTGCTCGAGATAGTCACCTCGATGACGGACGATTGGGCGACGCAGAAGGATAAGAGGGTACGCTGGATCATGAAGAAGTACGCGACGATGTCGACGCGCGTCACGACGCTC…
	CfOr62	scaffold718	-	9666	6840	MASERWTNDFAYAMTPFKLITWPIGVWPLQVYDIYSLLRCILGTFCASLVVILPSMEIYMGCTDVEQNIDCLMIICCGFLGALKITWFRIYANSLIINYNSALNDYLTIDNTKDRDIMRKHAFVGRILCSSLLILTYCCCLIYGIIPILNYDISNRINITNEDMILEYALPSRCALKYFNFPSSMYKIFCLIETVVMILASTTNLGNDALFLNITLHICGQVNILRIRFINFDVISPRIYDRFNVLVERHRYLITLARELANLISFVLLIELFIISILLCIMGFQFIYALKINNTVMMGKSLVVQMLFLTQLTLYSFIGNYLKSQMEDIGLSIYQSAWYSFPKKLARNVIFILLQTKYPVALQAGNFIIVNLSTYVSILKSSFSYLSVLRIIV	ATGGCAAGTGAACGGTGGACGAATGATTTCGCATACGCGATGACTCCATTCAAGTTGATTACGTGGCCTATAGGCGTATGGCCACTTCAAGTTTATGACATTTATTCGTTATTGCGTTGTATTTTAGGCACTTTTTGTGCGAGTTTAGTTGTGATCTTGCCTTCCATGGAGATATATATGGGCTGTACTGATGTAGAACAAAACATAGACTGTTTGATGATAATTTGTTGCGGATTTCTCGGTGCGCTGAAGATCACATGGTTCCGCATTTATGCAAATAGTTTAATTATCAATTACAATTCTGCTCTAAACGATTATCTTACGATTGACAACACTAAGGACCGGGACATTATGCGAAAACATGCTTTTGTAGGAAGGATTCTTTGCTCTTCCTTACTG…
	CfOr63	scaffold718	-	14969	10448	KDDVACAMTPFKLITLPIGVWPLQVYDIYSLLRCILGTFCASLVVILPSMEIYMGCTDVEQNIDCLMIMCCGFLGVLKTTWFRIYANSLIINYNSAINDYLTVDNTKDRDIMRKHAFIGRTLCSSSLTIAYISCLTYGIIAILNYDMLIRNRINITNEDTTLEYVIPSRCTLEYLNFPTYMYHIFCLVETVLILLATTTNLGNDAMFLNIILHVCGQVNILRSHFLNFDVTSPGIYDRFGVLVKRHCYLITLARELANLISFVLLIELFTISILLSIMGFQFILALKVNNTVMVGKSFMVLSAFLTQLTLYSFIGNYLNSEMEEIGLSIYQSIWYNFPRKMAKNVIFILMQTKSSVALQAGNFIEVNLSTYVSILKTSFSYLSVLRIMV	AAGGATGATGTCGCATGCGCGATGACTCCATTCAAGTTGATTACGTTGCCTATAGGCGTATGGCCACTTCAAGTTTACGACATTTATTCGTTATTGCGTTGTATTTTAGGCACTTTTTGTGCGAGTCTAGTTGTGATCTTGCCTTCCATGGAGATATATATGGGTTGTACTGACGTAGAGCAAAATATAGATTGCCTGATGATAATGTGCTGCGGATTTCTCGGTGTGCTGAAGACGACATGGTTTCGCATTTATGCAAATAGTTTGATTATTAATTACAACTCTGCTATAAATGATTATCTCACGGTTGACAACACAAAAGATCGTGACATTATGAGAAAACACGCTTTTATAGGAAGGACTCTCTGTTCTTCCTCATTGACCATTGCTTACATTTCT…
	CfOr64	scaffold718	-	19158	15710	MARERWKDDITYAITPLKLITWPIGVWPLQVYDIYSLLRCALGICCASLVVILPFMEIYMGCTDVEQNIDCLMIICCGFLGALKTTWFRIYANSLIINYNSALNDYHTIVNTKDRDIMKRHAFIGRTICSSLLTIAYICCLTYGLIPILDYDISNRINKTNEDTTLEYVIPSRCTLEYFNFPTYMYTIFCLIETVVMLLAATTNLGNDALFLNIILHVCGQANILRIRFINFDVTSPRIHDRFNELIQRHHYVIMLARKLADLISFVLLIELFIISILLCIVGFQLIFAFKVNDTVMIGKNLIILSGVLTQLTLYSFIGNYMKSEMEEIGLSIYQSAWYNFPRKLVKSVIFILMQTKSPVALQAGNFIVVNLSTYVSILKTSFSYLFVLRIMLE	ATGGCAAGAGAACGATGGAAGGATGATATCACGTACGCGATCACCCCTTTAAAATTGATTACATGGCCTATTGGCGTATGGCCACTTCAAGTTTATGACATTTATTCGCTGTTGCGTTGTGCTTTAGGCATTTGTTGTGCGAGCCTGGTTGTGATCTTGCCTTTCATGGAGATATATATGGGTTGTACTGACGTAGAGCAAAATATAGATTGCCTGATGATAATCTGTTGCGGATTTCTCGGTGCGCTAAAAACGACATGGTTCCGCATTTATGCAAATAGTTTGATTATCAATTACAACTCTGCTCTAAACGATTATCACACGATTGTCAATACAAAAGATCGCGACATTATGAAAAGACACGCTTTCATAGGAAGAACTATTTGTTCTTCCTTATTG…
	CfOr65	scaffold718	-	24303	20092	MARERGKDDIAYAIIPFKLITWPIGVWPLQVYDIYSLLRCVLSTCCVSLVVILPSMELYMGCTDVGQKIDCLMLICCGILGVLKMTWFRVYPNSLIINYNSALNDYLTIENTKERDIMRRHAFIGRILCFSLLAGAYIGGLAYAIIPFVNYAKGNQINITNEDVILEYALPSRCALEYFNFPISMYKISCLIQMIVLILAPTTNFDNSNDALFLNIILHVCGQVNILRNRFIKFDVTSSRIDNRFNELIQRHRHVIMLARELADLISFVLLIELFIISILLCIMGFQLIFALKVHDTVMISRSSFILSVFLIQLTLYSFIGNYLKSEMEEIGHSIYQSVWYNFPRKLIKSVIFVLMQTQSPVALQAGNFIVINLSTYVTILKSSFSYLSVLRIML	ATGGCGAGAGAACGAGGGAAGGATGATATCGCATACGCAATCATCCCTTTCAAATTGATTACATGGCCTATAGGCGTATGGCCACTTCAAGTTTATGATATTTATTCGCTATTGCGTTGTGTCTTAAGCACTTGTTGTGTGAGTCTAGTTGTGATCTTACCCTCTATGGAGCTATACATGGGCTGTACTGACGTAGGGCAGAAGATAGACTGTCTAATGTTAATCTGTTGCGGAATTCTCGGTGTGCTGAAGATGACATGGTTCCGTGTTTATCCAAATAGTTTAATTATCAATTACAATTCTGCTCTGAACGATTATCTAACCATTGAGAACACAAAGGAGCGCGATATTATGAGAAGACATGCTTTTATAGGAAGGATTCTTTGCTTTTCCTTATTA…
	CfOr66	scaffold718	-	28529	24998	MTREQWKDDVAYAITPFKLITWPIGVWPLQVYDIYSLLRCALGICCASLIVILPSMEIYMGCTNVDRNIDCLLLICCGILGVLKTTWFRIYANSLIINYDSALNDYLTIDNIKERLIMRKHAFVGRILCSSLLTLVYFSCLIYGIVPILNHDINNQINATNEDMTLEYAIPSRCALEYFHFPTSMYKIFSLVETVVMLLAATANLGNDALFLNIILHVCGQANILKIRFINFDVTSPQIYDRFNKLIQRHRYVIMLARKLADLMSFVLLIELFIISILLCIVGFQLIFALKVNDTVMIGKSSIVLSGVLTQLTLYSFIGNYLKSEMEEIGLSIYQSAWYSFPRKLIKSVIFILMQTKSPVALQAGNFIVVNLSTYVSILKTSFSYLSVLRIMLGV	ATGACAAGAGAACAATGGAAGGATGATGTCGCATACGCGATCACCCCTTTCAAATTGATTACATGGCCTATTGGCGTATGGCCACTTCAAGTTTATGACATTTATTCGCTGTTGCGTTGTGCTTTAGGCATTTGTTGTGCGAGTCTAATTGTGATCTTGCCATCTATGGAGATATACATGGGCTGTACTAATGTAGACCGGAACATTGACTGTCTGCTATTAATCTGTTGCGGAATTCTCGGTGTGCTGAAGACGACATGGTTTCGCATTTATGCAAATAGTTTAATTATCAATTACGACTCTGCTCTAAACGATTATCTTACGATTGACAACATAAAAGAGCGCCTCATTATGCGAAAGCATGCTTTTGTAGGAAGGATTCTTTGCTCTTCCTTACTG…
	CfOr67	scaffold718	-	32423	29255	RCIDITTKPSASQLLTSVTSTMTREQWKDDVAYAITPFKFIAWPIGVWPLQVYNIFSLLRCVLGICCASLLVILPSMEMYMGCNNVERNIDCLLLICCGILGVLKTTWFRINANNLIINFNSAINDYQTINNIKERDIMKKHAFIGRILCFFFLTIAYCSGLTYTLIPSLNCDKGNQINITNEDMQYNRPSRDLEYLIGISNLPTYIYIIYSVIENIVLILATTANLGNDALFLNITLHVCGQVNILRIRFIKFDVTSPRICDRFNELIQRHHYVIMLARELADLINFILLIELFIISILLCIMGFQLILALKFNNTAIVGKSCLLLSGLITQLTLYSFIGNYLKSEMEDIGLSLYQSTWYNFPKKITRNVVFILMRAKAPVALQAGSFIVINLSTYVS…	CGTTGCATCGATATAACGACCAAGCCATCGGCATCACAATTATTGACATCAGTTACCTCGACAATGACAAGAGAACAATGGAAGGATGATGTCGCATACGCGATCACTCCTTTCAAATTCATTGCATGGCCTATTGGCGTATGGCCACTTCAAGTTTATAATATTTTTTCGCTATTGCGTTGTGTCTTAGGCATTTGTTGTGCGAGTCTACTTGTGATCTTGCCATCTATGGAGATGTATATGGGCTGCAACAATGTAGAACGGAACATAGACTGTCTGCTGTTAATCTGTTGCGGAATTCTCGGTGTACTGAAGACGACATGGTTTCGCATTAATGCAAATAATTTAATTATTAATTTTAACTCTGCCATAAACGATTATCAAACGATTAACAACATA…
	CfOr68	scaffold718	-	41546	39690	WNDDIAYVFSTHRALMKIVGIWPLQKKTRFTIMQRSLAIFMKLMIFSFLFMELTGNHRDASTSIETILYFACTMILTLKNFCIIANQRKLARNIDGAISDWLSAKNDEESYKIMKEYAFKSKMFTSVILYSGFICTALYIFAVIFINVKQRFFQDTYISGTMEWVFLIPSGDLSKIITGSQYLILIIFQNFQLLILCLMQCVSDSFYINITLHITGQLKILKAKFKTFASKPDNVENNRKHLSKLVNRHCKLAELNKNIEDTFHLIILFQLVIVTLLLALLGLRIIFSLQNNDYIELAKSVLVLNFMFMEALVYCSGGDLIQRESEDIFRAMFMTSWFTLPATLMKDLRFAMMRSSYPFRLTGGKFFYVNRETIIYVLKTAASYVSVLRIAL	TGGAACGATGATATTGCGTATGTCTTCTCTACTCATAGAGCCCTCATGAAAATAGTCGGTATATGGCCGCTGCAAAAGAAGACGAGGTTCACGATCATGCAACGAAGTTTAGCAATATTTATGAAGTTGATGATATTCAGCTTCTTATTTATGGAACTCACTGGGAATCATCGAGATGCCAGTACAAGCATAGAAACTATATTATACTTTGCATGCACAATGATTTTAACATTGAAAAATTTCTGCATTATTGCCAATCAAAGAAAGCTTGCCAGAAATATTGATGGTGCTATCAGCGATTGGTTGTCCGCAAAGAATGATGAAGAATCTTATAAGATTATGAAGGAATATGCATTTAAATCCAAAATGTTTACTTCGGTGATACTATACTCTGGTTTC…
	CfOr69	scaffold718	-	46037	43271	MASERWKDDIAYAMTPFKLLTWPIGVWPLQVYNIYSLIRCVLATCCMSIIVTLPTMEIHMGCTDAGQNIDSIMLIFCGILGVLKTVCFRIYAENLTNNYGSARNDYLTIRNTEHRAIMRRHAFMGRLLSCFMVCFSYFSVTVYSLIPLLGDDEDNQMNVTDEDIVLEYPMPSRCALEYFSVPESLYKIICLFEFIVLILTCTCNLGNDSLFLNITLHVCGQVKILKASFIDFDVSSSQVYDRFNALIKRMSYLIDMAKELANAISFVLLMQLFLSSILLCIMGFQFILAFKMNDIVMMGKSLTVLCTFLTQLTVYSFVGDYLKSQMEEVGLFIYQSVWYDLPGKLSKNLIFIIMRAQSPVKLQAGNFIVVNLATYMSILKTSMSYLSVLRVMVET	ATGGCAAGCGAACGATGGAAGGATGATATCGCATACGCGATGACTCCCTTCAAATTGTTAACGTGGCCCATCGGTGTCTGGCCTCTTCAAGTTTATAACATTTATTCGCTTATAAGATGCGTTTTAGCCACTTGTTGCATGAGCATAATAGTGACTTTACCCACCATGGAGATTCACATGGGCTGTACCGATGCAGGGCAAAACATTGACAGCATCATGTTGATCTTCTGCGGTATACTAGGAGTGCTGAAAACAGTATGTTTCCGCATTTATGCGGAAAATTTAACTAACAATTACGGATCAGCCCGGAATGATTATTTGACAATTAGAAATACGGAGCATCGTGCCATCATGCGAAGACACGCCTTTATGGGAAGGCTTCTATCCTGTTTTATGGTG…
	CfOr70	scaffold718	-	50033	46866	MTNNRWKDDIAYAMTPLKLITWPIGVWPLQVYDIYSLLRCGFGTCCAILVVILSSMEIYMGCTDVEQNIDCLMIICCGLLGVLKTTWFRIYPNSLITNYDSALNDYLTIEDTKERDIMKKHAFVGRFLCCSLLGISYFNCLIYGIVPILDYDMNNQINITNEDMTLEYAIPSRCALEYFNFPMSMHKISCLVETVIIILSTTTNLGNDILFLNIILHVCGQVNILRVHFINFDVTSPCIYNRFNALIRRHRYLIALVKELADLISFILLIELFIISVLLCIMGFQFIFALKVKNIAMVGKSLIALSLFLSQLSLYSFIGNYLKTEMEEIGFSIYQSAWYSFPKKLARNVIFILMQTKSPVALQAGNFIAVNLSTYVSILKTSFSYLSVLRIMLE	ATGACAAATAATCGATGGAAAGACGATATCGCATACGCGATGACCCCTTTGAAATTGATTACATGGCCTATTGGCGTATGGCCACTTCAAGTTTATGATATTTATTCGCTGTTGCGTTGTGGCTTTGGCACTTGTTGTGCGATCTTAGTTGTGATCTTGTCTTCCATGGAGATATACATGGGTTGTACTGACGTAGAGCAGAATATAGACTGTCTGATGATAATCTGTTGCGGATTGCTTGGTGTGCTGAAGACAACATGGTTCCGCATTTATCCAAATAGTTTAATTACCAATTACGATTCTGCTCTGAATGATTATCTGACAATTGAGGACACAAAGGAGCGCGACATTATGAAAAAACATGCCTTTGTAGGAAGGTTTCTTTGCTGTTCATTGCTT…
	CfOr71	scaffold718	-	55917	50746	MAIEQWKEDIAYAMTPVKLFTWPIGVWPLQVYNIYSLLRCIVSTCFASLVVILPAMEICMGCTDVTQSIDCLMVICCGLLGVLKLIWFRHYANSLIVNYNSALNDYLTIDDTNERKIMRKHAFMGRILCSCLMSLAYLPNLVAGIAPILVYDNQINITNESIALDYAMPSKCALEFFHFPASMFKISCLLEIVVMLTGATANIGNDVLFLTITLHVCGQVNILRSHFINFDVTSPRICDRFNALIQRHQELITLARELSDLMSFVLLIELFIISILLCIMGFQIIIMLKVNDMVMVGKSLMALSAFLIQLSLYSFIGNYLKTEMEEIGLSIYQSAWYSFPTKLARNIIFILMQTKSPVALQAGNFVVVNLSTYVSILKTSFSYLSVLRIMLE	ATGGCAATTGAACAATGGAAGGAGGATATTGCATACGCAATGACGCCTGTTAAATTGTTTACGTGGCCTATTGGCGTATGGCCACTTCAAGTTTATAACATATATTCCTTGTTACGTTGTATTGTTAGCACTTGTTTCGCGAGCCTAGTTGTGATCTTGCCGGCTATGGAGATATGTATGGGCTGCACTGACGTAACGCAAAGCATAGATTGTCTGATGGTAATCTGTTGCGGATTGCTCGGTGTACTAAAGTTGATATGGTTCCGCCATTATGCAAATAGTTTAATTGTCAATTACAACTCTGCTTTAAATGATTATCTAACGATTGACGACACAAACGAGCGCAAGATTATGCGAAAACATGCTTTTATGGGAAGGATTCTTTGCTCTTGCTTAATG…
	CfOr72	scaffold718	-	60955	56687	MTSEQYKNDIAYAMTPCKLMSWPVGVWPLQVYDIYSLLRCVLGTCWTSLIVILPAMEICMGCTDVMQSIECLMTICCGSLGVLKATWFRIYANSLIMNYSSALNDYLTIDNIKERKIMRKHAFIGRILCTSLMTIAYSSNLLAGISKILAYDSNRINITNESIILDYVIPSRCALEYLNFPTSMFKIVSLVETAALMLGSTTNLGNDLLFVNITLHVCGQVNILRLNFINFDVTSPRICDLFNALIQRHQELTTLARELSDLMNFVLLIELFFISILLCIMGFQIIIMLKNNDIVMIGQSLIIISAFMIQLSLHSFIGNYLKSEMEDVGLSIYQSAWYSFPTNLQRNVNFILMQTKSPVALQAGNFIVVNLSTYVSILKTSFSYLSVLRIMLE	ATGACAAGTGAACAATATAAGAATGATATCGCATACGCGATGACCCCTTGTAAATTGATGTCATGGCCTGTTGGTGTATGGCCACTTCAAGTTTATGACATTTATTCGCTGTTACGTTGTGTCTTAGGCACTTGTTGGACGAGCCTAATTGTGATTTTGCCGGCTATGGAGATATGTATGGGCTGTACTGACGTAATGCAAAGCATAGAGTGTCTGATGACAATCTGTTGCGGATCGCTTGGTGTGCTGAAGGCGACATGGTTCCGCATATATGCAAATAGTTTAATTATGAATTACAGTTCTGCCTTAAATGATTATCTAACAATTGACAACATAAAAGAGCGCAAAATTATGCGAAAACATGCTTTTATAGGAAGAATTCTTTGCACTTCTTTAATG…
	CfOr73	scaffold718	-	67149	62256	MTSEQYKNDTAYAMTPFKLITWPIGVWPLQVYDLYSLLRCALGTCCASLVVILPSMEICMGCTDVTQSIECLMIICCGLLGVLKTTWFRIYANSLIINYSSALNDYLTIDNIKERKIMRKHAFIGRILCSSLMSIAYFSNLISGIVPILDYDSNQINIINESMTLEYAMPSRCALEYFNFPTNMFKIFCLLETVAMIFASTTNLGNDALFLNITLHVCGQVNILRLNFINFDVTSPRICDRFNALIQRHQELITLARELSDLMSFVLLIELFIISILLCIMGFQIIIMLKDNDIIMIGKSLMTLSAFLIQLTLYSFIGNYLKSEMEEIGLSIYQSAWYSFPTKLQRNVNFIVMQTKSPVALQAGNFIVVNLSTYVSILKTSFSYLSVLRIMLE	ATGACAAGTGAACAATATAAGAATGATACCGCATACGCGATGACCCCTTTTAAATTGATTACATGGCCTATCGGTGTATGGCCACTTCAAGTTTATGACCTTTATTCGCTGTTACGTTGTGCCTTAGGCACTTGTTGTGCGAGCCTAGTTGTGATTTTGCCGTCTATGGAGATATGTATGGGCTGTACTGACGTAACGCAAAGCATAGAGTGTCTGATGATAATCTGTTGCGGATTGCTTGGTGTGCTGAAGACGACATGGTTCCGCATATATGCAAATAGTTTAATTATCAATTACAGTTCTGCCTTAAATGATTATCTAACAATTGACAACATAAAAGAGCGCAAAATTATGCGAAAACATGCTTTTATAGGAAGGATTCTTTGCTCTTCTTTAATG…
	CfOr74	scaffold718	-	75331	67851	MAIEQWKDDITYAMTPIKMITWPIGVWPLQVYDIYSLLRCIVSTCCASLIVILPSMELYMGCTDVEQNIDCLTIICCGLLGLLKTTWFRIYANSLIINYDSALNDYLTIDNAKDRDIMRKHAFIGRILCCSMMGFSYLSCLTYAIIPFFDYVHSNRINMTNEDKMLKYALPSRCALEYFNFPTSMYIISCLIETVVVIFSTTTNLGNDALFLNITLHVCGQVNILRLHFMNFDVTSPRIYDRFNVLIQRHCYQELITLARELSDLMNFVLLIELFFISILLCIMGFQFIFALKVNDIVMIGKSLMTLSAFLIQLTLYSFIGNYLKSEMEEIGLSIYQSAWHSFPRKLARNIIFILMQTKSPVTLQAGNFIVVNLSTYVSILKTSFSYLSVLRIMLE	ATGGCAATTGAACAATGGAAAGACGATATTACGTACGCGATGACCCCTATCAAAATGATTACATGGCCTATCGGTGTATGGCCGCTTCAAGTTTATGACATTTATTCGCTCTTACGATGTATCGTAAGCACTTGTTGTGCGAGCCTAATTGTGATCTTGCCTTCCATGGAGTTATACATGGGTTGTACTGACGTAGAGCAGAATATAGACTGTCTGACAATAATCTGTTGCGGATTGCTTGGTTTGCTGAAGACAACATGGTTTCGCATTTACGCAAATAGTTTAATTATCAATTACGATTCTGCTCTGAACGATTATTTAACAATTGACAATGCGAAAGATCGCGATATTATGAGAAAACATGCTTTTATAGGAAGGATTCTTTGCTGTTCTATGATG…
	CfOr75	scaffold718	-	81938	79272	MAIEQWKHDMVHAMTPFKLITWPIGVWPLQVYNIYSLLRCALATFCASLIVILPSMELYMGCTDIEENIDCLTLICCGLLGVLKTTWFRIYANSLIINYNSALNDYLTIDNIKERDIMRKHSFVGRILCLSLLVFTYFSCLIYGVTPFLNYNQDNFINLTNEDTVSKYAIPSRCALEYFNFPTSLYKISCLIEAVILIIAATTNLGNDALFLNITLHVCGQVNILRLHFMNFDVTSPRIYDRFNALIQRHCYLIMLVRELADLISFVLLIELFIISILICIMGFQVILALTVNDIVMIGKSLMTLSAFLIQLTLYSFIGNYLKSEMEEIGISIYQSAWYSFPRKLARNVIFILMQTKSPVALQAGNFIVVNLSTYVSILKTSFSYLSVLRIMLE	ATGGCAATTGAACAATGGAAGCACGATATGGTACATGCGATGACTCCTTTCAAATTGATTACATGGCCTATCGGTGTATGGCCCCTTCAAGTTTATAACATTTATTCATTGTTACGTTGTGCCTTAGCTACTTTTTGTGCGAGCCTAATTGTGATCTTGCCTTCCATGGAGTTATACATGGGCTGTACTGACATAGAGGAGAATATAGACTGTCTGACACTAATCTGTTGTGGATTGCTCGGTGTACTGAAGACGACATGGTTCCGCATTTATGCAAATAGTTTAATTATCAATTACAACTCTGCTCTAAACGATTATCTAACGATTGACAATATAAAGGAGCGCGACATTATGCGAAAACATTCTTTCGTAGGAAGAATTCTTTGCCTTTCCTTACTA…
	CfOr76	scaffold718	-	85544	82653	TMARERWKDDIAYAMTPFKIITWPIGIWPLQIHNAYSLLRSILSTCCASLAVILPSMELYMGCTDVDQNIASLTIISCGLLGVLKMAWFRIYAKNLIDNYNSALNDYLTIENTKERDIMRKHAFIGRFLCCSMCGFCYFGCVMYGIIPLLDYDKNNQIKNENMILEYGLPSRCALEYFNFPTSMYEISCLFETVIMILAATANVGNDGLFLNITLHICGQINILRIQFINFDVTSPRIYDRFNALIVRHQNLITLARELADLISFILLIELFIISILLCITGFQLIFALEVSNTVMIGKSLMALSVFLIQLTLYSFIGNYLKSEMEEIGLSIYQSAWYNFPTKLARNVIFILMQTKSPVMLQAGNYIVINLSTYVNILKTSFSYLSVLRIIV	ACAATGGCAAGAGAACGATGGAAGGATGATATCGCATACGCGATGACCCCTTTCAAAATAATTACGTGGCCTATCGGCATATGGCCACTTCAAATCCATAATGCTTATTCGCTGTTGCGTAGTATCTTAAGCACTTGTTGTGCAAGCCTAGCTGTGATCTTGCCTTCCATGGAACTATATATGGGCTGTACTGATGTAGACCAGAATATAGCAAGTCTAACAATAATAAGTTGTGGATTGCTCGGTGTGCTAAAGATGGCATGGTTCCGCATTTATGCAAAAAATTTAATTGATAATTACAACTCTGCTCTTAATGATTATCTAACGATTGAGAACACAAAGGAGCGTGATATCATGAGAAAACATGCCTTTATAGGAAGATTTCTTTGCTGTTCTATG…
	CfOr77	scaffold718	-	92206	89049	MARERWKDDIAYAMTPFKIITWPIGIWPFQIYNIYSLLRSALGTCCASLIVILPSMELHMGCTDVEQNITCLTIICCGLLGMLKMGWFRIYAKNLIDNYNSALNDYLTIKNTKERDIMRTHAFIGRFLCCSMLGFSYFGCVIYGVTPFFYNPDNRINITNRDTILKYPIPSRCVLEYFNVPTGMYKISCLVQAVILTIAATANFGNDGLFLNITLHVCGQINILRIHFINFDVSSPQIYDRFNALILRHQNLITLARELADLISFVLLIELFIISILLCITGFQFIFALKVNNTVMIGKSLMALSLFLIQLTLYSFIGNYLKSEMEEIGLSIYQSAWYSFPKKLTRNVIFILMQTKSPVMLQAGNYIVINLSTYVNILKTSFSYLSVLRIIV	ATGGCAAGAGAACGATGGAAGGATGATATCGCATACGCGATGACCCCTTTCAAAATAATTACGTGGCCTATCGGCATATGGCCATTTCAAATTTATAATATTTATTCGCTGTTGCGTAGTGCCTTAGGCACATGTTGTGCGAGCCTAATTGTGATCTTGCCTTCCATGGAACTTCATATGGGCTGTACTGATGTAGAACAGAATATAACATGTTTAACAATAATATGTTGTGGGTTGCTCGGTATGCTGAAGATGGGATGGTTCCGCATTTATGCAAAAAATTTAATTGATAATTACAACTCAGCTCTAAACGATTATTTGACGATTAAGAACACAAAGGAGCGCGACATCATGAGAACACATGCCTTTATAGGAAGGTTTCTATGCTGTTCCATGTTG…
	CfOr78	scaffold718	-	96737	93116	MTSEQYKNDIAYAMTPFKLITWLIGVWPLQVYDICSLLRCVFGICCAILFVILPSMELYMGCTDMEENIDCLALICCGLLGVLKTIWFRINANSLIINYNSALNDYLTINNIKERDIMRKHAFIGRILCFSFVVFTYFSCLIYGVTPFLNSNQDNFINITNRDTVLKYAMPSRCALEYFNFPTSMYRIYCLIEVVILVIAATTNLGNDLLFLNITLHICGQVKILRLRFMNFDVTSPQIYDRFNALIQRHCYLIMLARQLTDLISFVLLIELFIISVLICIMGFQVILALKINDIVMIGKSSITLSAFLVQLTLFSSIGNYLKSEMEEIGLSIYQSAWHSFPRKLARNVIFILMQVKFPVVLQAGNFIVINLPTYVSILKTSFSYISILRIMVGV	ATGACAAGTGAGCAATATAAAAATGATATCGCATATGCGATGACTCCTTTTAAATTGATTACATGGCTTATCGGTGTATGGCCACTTCAAGTTTATGATATTTGTTCGCTATTACGTTGTGTCTTCGGCATTTGTTGTGCGATCCTATTTGTGATTTTGCCCTCCATGGAGCTATATATGGGCTGTACTGACATGGAGGAGAATATAGACTGTCTGGCGCTAATTTGTTGCGGATTGCTCGGTGTACTGAAGACGATATGGTTCCGCATTAATGCAAACAGTTTAATTATCAATTATAACTCTGCTCTAAACGATTATCTAACGATTAACAATATAAAGGAGCGCGACATCATGCGAAAACATGCTTTCATAGGAAGGATTCTTTGTTTTTCCTTTGTG…
	CfOr79	scaffold718	-	102387	98918	MISEQYKNDIAYAMTPFKLITWLIGVWPLQVYNIYSLLRCVFGICCAILFVVLPSMELYFGWTDIEKNIDCLTLICCGLLGVLKMTWFRINTNSLIINYNSALNDYQTIDNIKERDIMRKHAFIGKIFCSSLLAFTYFSCLMYGVNSFMNYNQDNRINITNRDTILKYPIPSKCVLEYFNFPTSMFKIYCLIEIVILVTAATANLGNDVLFLNITLHICGQVNILRLRFMNFDVTSPRIYDRFNALIQRHCYLIMLARKLTDLISFVLLIELFLIGILICIIGFQLILALKVNDIVMIGKSVITLSGFLIQLTLFSSIGNYLKSEMEDIGLSIYQSAWYSFPRKLTRNVIFILMQVKSPVMLQAGSFIIINLPTYVSILKTSFSYISVLRIMVGV	ATGATAAGTGAACAATATAAGAATGATATCGCATATGCGATGACTCCTTTTAAATTAATTACATGGCTTATCGGTGTATGGCCACTTCAAGTTTATAATATTTATTCGCTATTACGTTGTGTTTTCGGCATTTGTTGTGCGATTCTATTTGTGGTTTTGCCTTCCATGGAGCTATACTTTGGCTGGACTGACATAGAGAAGAATATAGACTGTCTGACACTAATTTGTTGCGGATTGCTCGGTGTACTGAAAATGACATGGTTCCGTATTAATACAAATAGTTTAATTATCAATTATAATTCTGCTTTAAATGATTATCAAACGATAGACAATATAAAAGAGCGCGACATCATGCGAAAACATGCTTTCATAGGAAAGATTTTTTGCTCTTCTTTATTG…
	CfOr80	scaffold718	-	109168	104681	MTSEQYKNDIAYAMTPFKLITWLIGVWPLQVYDLYSLLRCVFGIFCAILFVVLPSMELYFGCTDIEKNIDCLTLICCGLLGVMKTTWFRINTNSLIINYNSALNDYLTIDNTNERDIMRKHAFIGRILCFFFLAFTYFSCLIHGVIPFLNQDNLINITNTDTVLKYAIPSRCALEYFNFPTSMYKIYCLIEIVILIIAATANLGNDVLFLNITLHICGQVNILRLRFMNFDVTSPRIYDRFNALIQRHCYLIMLARKLTNLISFILLIELFIIGILICIIGFQVILALKINDIVMIGKSLITLSAFLIQLTLFSSIGNYLKSEMEDIGLSIYQSAWYSFPRKLTRNVIFILMQVKSPVMLQAGSFIIINLPTYVSILKTSFSYISVLRIMVGV	ATGACAAGTGAACAATATAAGAATGATATCGCATACGCGATGACTCCTTTTAAATTGATTACATGGCTTATCGGTGTATGGCCACTTCAAGTTTATGATCTTTATTCGCTCTTACGTTGTGTTTTCGGCATTTTTTGTGCGATTCTTTTTGTGGTTTTGCCTTCCATGGAGCTATACTTTGGCTGTACTGACATAGAGAAGAATATAGACTGTCTGACACTAATTTGTTGCGGATTGCTCGGTGTTATGAAGACGACATGGTTCCGTATTAATACGAATAGTTTAATTATCAATTATAATTCTGCTTTAAACGATTATCTAACGATTGACAATACAAACGAGCGCGACATCATGCGAAAACATGCTTTCATAGGAAGGATTCTTTGCTTTTTCTTCCTG…
	CfOr81	scaffold718	-	113778	110306	MANERWKNDIAYAMSPFKLITWPIGVWPLQVYNIYSLFRCSLGTCCAILFVIFPSMEVYLGCTDVEQNITCLTTICCGLLGVLKSTWFRLYANNLINNYDSALNDYLTIDNTHDRDIMRKHAFVGRIICCSMLGFSYFNCVIYAITPFLNYDQGKGINVTNEDKILEYALPSRCTLEYFNVPRSMYKISCLIESIVMVLGTTTNLGNDALFLHITLHVCGQVNILRLHFINFDVISPRICDRFKALIQRHQHLITLVRELADLISFILLIKLFMISILLCVMGFQFIFALKINNIVMIGKSVVALSLFLTQLTLYSFIGNYLKSEMEEIVLSIYQSAWYSFPRKLARNVIFIIMQAKSPVALQAGIFIAINLSTYVSILKTSFSYLSILRLMLE	ATGGCAAATGAACGATGGAAGAACGATATCGCATACGCAATGAGTCCTTTCAAATTGATTACATGGCCTATCGGCGTCTGGCCACTTCAAGTTTATAACATTTATTCACTATTTCGTTGTAGCTTAGGCACTTGTTGTGCAATCCTATTTGTGATCTTCCCTTCTATGGAGGTATACTTGGGCTGTACTGACGTAGAACAGAATATAACTTGTCTAACAACAATCTGTTGTGGATTGCTCGGTGTGCTGAAGTCGACATGGTTCCGCCTATATGCAAATAATTTAATTAACAATTATGACTCTGCTCTGAACGATTATCTGACGATTGACAACACACACGATCGCGACATTATGCGAAAACATGCCTTTGTAGGAAGGATTATTTGCTGTTCCATGTTG…
	CfOr82	scaffold718	-	117721	114476	MASERWKNDIAYAMVPFKLITWPIGLWPLQVYNIYSLLRCVMGTCCASLIAILPSMELYLGCTDVEQNIVCLTSICSGLLGMLKTIWFRIYAKSLINNYNSAVNDYLTNDNTKEREIMRRHAFIGRILCYSMLGFSYISCVIYGIIPFFNHYRDTWINITNEGVILEYAMPSRCALEYLNFPTSMHTISCLLETIITILATSANLGNDVLFLNIILHICGQVNILRIHFINFDVISPRICDRFNVLIQRHQHLITLARELADLISFILLIELFMISLLLCTTGFQFIFALKVNNTVMIGKSLMVQIIFLTQLTLYSFIGNYLKSEMEEIGLSVYQSAWYSFPRKLTKNVIFILMQTKHPVVLQAGNYIVVNLITYVSILKTSFSYLSVLRIMLGV	ATGGCAAGTGAACGATGGAAGAACGATATCGCATACGCGATGGTTCCTTTCAAATTGATTACGTGGCCTATCGGGTTATGGCCACTTCAAGTTTATAATATTTATTCGCTGTTACGATGTGTTATGGGCACTTGTTGTGCGAGTTTAATTGCGATCTTGCCTTCCATGGAGCTATATCTGGGCTGTACTGATGTAGAGCAAAATATAGTTTGTCTGACATCAATATGTTCTGGATTACTTGGCATGTTGAAGACAATATGGTTCCGCATTTATGCAAAAAGTTTAATTAACAATTACAACTCTGCCGTGAATGATTATCTGACGAATGACAACACAAAAGAGCGCGAAATTATGCGAAGACATGCTTTTATAGGAAGGATACTTTGTTATTCCATGCTG…
	CfOr83	scaffold718	-	121511	118402	MVSERWKNDIAYAMTPFKLITWPIGVWPLQVYDIYSLLRCGFGTCCASLIVILPSMELYMGCTDIEQNIVCLTSICCGLLGTLKITWFRIYANNLTNNYNSALNDYLTIDNTKDRDVMRKHAFIGRILCYSMLSFSFSSCLIYGINPLLHYNQGNRINVTNENTILEYAIPSRCALEYLNFPRSMYKILCLVEIIIMILAAIANTGNDALFLNITLHVCGQINILRIHFFNFDATSPRIYDRYNALIQRHQDLITLAKELAELISFILLIELFIISILLCMMGFQFIFALKVNNTVMVGKSLVVVSVFLSQLSLYSFIGNYLKSEMEEIGLSIYQSVWYSFPRKLAKNVIFVLMQTKCPVALQAGNFVVVNLSTYVSILKTSFSYLSILRIILGV	ATGGTAAGTGAACGATGGAAAAACGATATCGCATACGCGATGACCCCTTTTAAATTGATTACGTGGCCTATTGGAGTATGGCCACTTCAAGTTTACGACATTTATTCGCTATTACGTTGTGGCTTCGGTACTTGTTGTGCGAGTCTAATTGTGATCTTACCCTCCATGGAGCTATACATGGGCTGTACTGATATAGAACAAAATATAGTATGTTTGACATCAATATGTTGCGGATTGCTTGGAACACTGAAGATAACATGGTTCCGCATTTATGCAAATAATTTAACAAACAATTACAACTCTGCTCTGAATGATTATTTGACGATTGACAACACAAAAGATCGCGATGTTATGCGAAAACATGCTTTTATAGGAAGAATCCTTTGTTATTCCATGCTG…
	CfOr84	scaffold718	-	125826	122207	MASERWKDNIAYAMVPFKLITWPMGVWSLQVYNIYSLLRCIVSTCCASLIAILPSMELYMGCTDIEQNIICVTTISCGLLGVLKTIWFRIYAKSLINNYNSAVNDYLRIDNTKEREIMRRHAFIGRILCYSMLGFSYISCLIHGIIPYLNYFQGNWINITNEDMMLEYAVPSRCALEYFNFPTSMYTISCLLETIILVLAASANLGNDALFLNITLHVCGEINILRIHFFNFDVTSPRIHDRFNALIQRHQELITLARELADLISFVLLVELFIISIILCMTGFQFIFALKANNTAMIGNSLMLQIIILT.LTLYSFIGNYLKSEMEEIGLSIYQSAWYSFPRKLVKNVIFILLQTKYPIALQAGNYIVVNLSTYVSILRTSFSYLSVLRIMLE	ATGGCAAGTGAACGATGGAAGGACAATATCGCATACGCGATGGTTCCTTTCAAATTGATTACGTGGCCTATGGGTGTATGGTCACTTCAAGTTTATAACATTTATTCGCTGTTACGATGTATCGTAAGCACTTGTTGTGCGAGTCTAATCGCAATCTTGCCTTCCATGGAGCTATATATGGGCTGTACTGACATAGAGCAGAATATAATTTGTGTGACAACAATCTCTTGCGGATTACTTGGTGTGCTGAAGACAATATGGTTCCGCATTTATGCAAAAAGTTTAATTAACAATTACAACTCTGCCGTGAACGATTATCTGAGGATTGACAATACGAAAGAGCGCGAAATTATGCGAAGACATGCTTTTATAGGAAGGATTCTTTGCTATTCCATGTTG…
	CfOr85	scaffold718	-	130458	126543	MVSERWKEDIAYAMVPFKLITWPIGV.PLQVYNIYSLLRCIVGTCCASLIAILPSMELYMGCTDVEQNVVCLTSICSGLLGVLKTVWFRIYANSLINNYNSAVNDYLTNDNTKEREIMRRHAFIGRILCYSMMGFSYISCVMYAINPFLHFDQVNQINITNQDIILEYAVPSRCALQYFNFPTSMYKISILVETVIVILATTANIGNDVLFLNITLHVCGQVNILRIHFFNFDVKSPRIYNRFNALIQRHQDLIRLARELVKLISFVLLIELSIITMSLCMIGFQFIFALKINNTVMIGKSLAVLSVFLTQLSLYSFIGNYLKSEMEEIGLSIYQSACYNFPRKLTKNVIFVLMQTKYPVALQAGNFIAVNLSTYLSILKTSFSYLSVLRIILEV	ATGGTAAGTGAACGATGGAAGGAGGATATTGCATACGCGATGGTTCCTTTCAAATTGATTACGTGGCCCATTGGCGTATAGCCACTTCAAGTTTATAACATTTATTCGCTCTTACGATGTATCGTAGGCACTTGTTGTGCGAGTCTAATTGCGATCTTGCCTTCTATGGAGCTATATATGGGTTGTACTGATGTGGAGCAAAATGTAGTTTGTTTGACATCAATATGTTCCGGATTGCTTGGAGTGTTGAAGACAGTATGGTTCCGCATTTATGCAAATAGTTTAATTAACAATTACAACTCTGCCGTGAATGATTATCTGACGAATGACAACACAAAAGAGCGCGAAATTATGCGAAGACATGCTTTTATAGGAAGGATTCTTTGCTATTCCATGATG…
	CfOr86	scaffold718	-	135877	131192	MASERWKDDIAYAMIPFKLITWPIGSWPLQVYDMYSLLRCGLGTCCASLIVILSSMELYMGCTDVEQNIVCLTTICCGLLGVLKITWFRIYANSLINNYNSALNDYQTIDNTKERDIMRKHAFIGRILCYSMLGFSYSSCVIYAINPFLHYDQDNRINITNEDIMLEYAIPSRCALEYFNFPTNMYKISILVETVLVILATTANIGNDVLFLNITLHVCGQVNILRMHFFNFDVKSPRIYNRFNALIQRHQDLIMLARELVDLISFVLLIELFIITILLCMIGFQFIFALKINNTIMIGKSLMVLSVFLTQLSLYSFIGNYLKSEMEEIGLSIYQSAWYNFPRKLTKNVIFVLMQTKYPVALQAGNYIVVNLSTYLSILKTSFSYLSVLRIILEV	ATGGCAAGTGAACGATGGAAGGACGATATCGCATACGCGATGATTCCTTTCAAATTGATTACGTGGCCTATCGGCTCATGGCCTCTTCAAGTTTATGATATGTATTCGCTATTGCGTTGTGGCTTAGGCACTTGTTGTGCGAGTCTAATTGTGATCTTGTCTTCCATGGAGTTATACATGGGCTGTACTGATGTAGAGCAAAATATAGTCTGTCTGACAACAATCTGTTGCGGATTACTCGGTGTACTGAAGATAACATGGTTTCGCATTTATGCAAATAGTTTAATTAACAATTACAACTCTGCTCTGAACGATTATCAGACGATTGACAATACAAAAGAGCGCGATATTATGCGAAAACATGCATTTATAGGAAGAATTCTTTGCTATTCCATGTTG…
	CfOr87	scaffold718	-	138975	136661	IFYLHKFCYTCCCYSLVVILSFMEVYLGCTDVEQNIDYCLTIICCGLLGVLKTTWFRIYANSLINNYDSALNDYLTIDNTKDRDIMRKHAFIGRILCCSMMGFSYFSCLIYAITPFLNHDQADQINITNEDKILEYGLPSRCTLEYLNFPTSMYKTVCLVEIFIMILATTTNLGNDALFLNITLHVCGQVNILRIRFVNFDVKSPRIYDRFNVLIKRHRYLITLARELADLISFILLMELFIISILLCIMGFQLILALKNNNTVVVGKSLMILSAFLTQLTLYSFIGNYLKSEMEEIGLSIYQSAWYNFPRKFTKNIIFILMQTKYPVALQAGNFIVVNLSTYVSILKTSFSYLSVLRIML	ATTTTCTATTTACATAAGTTTTGTTATACATGTTGTTGTTATAGCCTAGTTGTGATCTTGTCCTTCATGGAGGTATACTTGGGCTGTACTGACGTAGAGCAGAATATAGACTACTGTCTGACAATAATCTGCTGCGGATTGCTCGGTGTGCTGAAAACGACCTGGTTCCGCATTTATGCAAATAGTTTAATTAACAATTATGACTCTGCTCTGAACGATTATCTGACGATTGACAATACAAAAGATCGCGATATTATGCGAAAACATGCTTTTATAGGAAGGATTCTTTGCTGTTCCATGATGGGCTTTTCTTACTTTAGTTGTCTAATATATGCGATAACTCCTTTCTTGAATCATGACCAAGCTGATCAGATTAACATAACCAACGAGGATAAGATA…
	CfOr88	scaffold718	-	143789	141002	SERWKNDIAYAMTPFKLISWPIGVWPLQVYDIYSLLRCALGTFCASLVAILPFMELYMGCTDIEQNLDCLTLICCGFLGVLKTTWFRIYANSLINNYDSALNDYLTIDNIKERAIMRKHAFIGRILCYFLLGFSYFSCLMYAIIPFLDYEQDNRINITNRDVVLKYTVPSRCALEYLNFSPSMHKISCLVEAFIMIMGTSANPGNDALFFNIALHVCGQINILKIHFANFDVKSPQIYDRFNVLIQRHRYLIMLARELADLISLVLLMELFIISLLLCIIGFQLILALKINNTVIVGKSLMILSTFLTQLMLYSFIGNYLKSEMEEIGLSIYQSAWYNFPGKLARNIIFILMQTKYPVALQAGNFIIVNLSTYVSILKTSFSYLSVLRIIL	AGTGAACGATGGAAGAACGATATCGCGTATGCAATGACCCCTTTCAAATTAATTTCGTGGCCTATCGGCGTATGGCCACTTCAAGTTTATGACATTTATTCGCTATTGCGTTGTGCATTAGGCACTTTTTGTGCGAGTCTAGTTGCAATTTTGCCCTTCATGGAGCTGTACATGGGCTGTACTGACATAGAGCAAAACTTAGACTGTCTGACATTAATTTGTTGCGGATTTCTCGGTGTGCTGAAAACGACATGGTTCCGCATTTATGCAAATAGTTTAATTAACAATTATGACTCTGCTCTGAACGATTATCTGACGATTGACAACATAAAAGAGCGCGCCATTATGCGAAAACATGCTTTTATAGGGAGGATTCTTTGCTATTTCTTGCTGGGCTTT…
	CfOr89	scaffold718	-	147323	144581	MASERWKDDIAYAMTPFKLISWPIGVWPLQVYNFHSLLRSILSICFAVFVVTLPFIEMYMGCTNAGQNVDCIMLSCSGTLAVLKILWFRIYANNLINNYKSALNDYLTIEDIEERTIMRKHAFAARIVSFPLLCFSYFCCIVYTLTPFMNHDENNQNVTAEDIVLEYPIPSKCTMKYLHAPINMYKIFVIIQAISLLTVTNANIGNDALFINITLHICGQVKILKTHFANLDVACPQICDDFNKLIQRHIYLIGMIRKLADVISFILLVELFIISVCLCIMGFQFIIALKNRDTVMMGQSLMAQTVFLITLSVYSYIGRYLKSQMEDIGHSIYQNAWYEFPVKLMRNLVFIFMQTEGPAMFQAGNFIAINLSTLVNILKTSFSYLSVLRIMVDT	ATGGCAAGCGAACGATGGAAGGATGATATCGCGTACGCGATGACCCCTTTCAAATTGATTTCTTGGCCCATTGGCGTTTGGCCATTGCAAGTTTATAACTTTCATTCGCTATTACGCAGTATCTTGAGCATCTGTTTCGCGGTTTTTGTAGTAACCTTACCTTTCATTGAGATGTACATGGGCTGCACTAACGCGGGACAGAATGTGGATTGCATTATGTTAAGCTGTAGCGGAACGCTTGCAGTGTTAAAGATATTATGGTTTCGTATTTATGCAAACAATTTAATTAATAATTATAAATCTGCTTTAAACGATTATCTGACGATTGAGGACATAGAAGAACGTACCATTATGCGAAAACATGCTTTTGCAGCAAGAATTGTTTCATTCCCTCTGCTG…
	CfOr90	scaffold718	-	151371	149057	MASKRWEDDIAYAMTPIKLVTWPIGVWPLQVYNFYSLLRSIVSVFLSATVMFLPPIEIYMGCANAERTVDCLMLSFSGLLAVLKITFYRIYANNLINNYKSAVNDYMTIDNAKERDIMRKHVFLSRIASFPLLFCSYYSCIAYTLVPFMNHGEINQNVTDENIMLEYPVPSKCAMKYFHVPISMHKIFVIIQGIALVAVTNANKGNDALFINITLHVCGQMKILRSHFANLDVTSPQIYDNFKKLIQRHIYLIGLIRKIIDVINYTLLLELLITSICLCTMGFQFLIAMKEKDTAKMGQSLMIQIVYLVSLTGYSFIGRYIKSQMEDIGYSIYQIAWYEFPMKLMRNLVFIFMQAEGPAMLQAGNFVVVNLSTLVNILKTSFSYLSVLRIMLEI	ATGGCAAGCAAGCGATGGGAGGACGATATCGCATACGCGATGACTCCTATCAAATTGGTTACTTGGCCCATTGGTGTTTGGCCGCTGCAAGTCTATAACTTTTATTCGCTATTACGCAGTATCGTGAGCGTCTTTCTTTCGGCCACAGTGATGTTTTTACCTCCTATTGAGATATATATGGGCTGTGCTAATGCAGAAAGGACTGTAGACTGCCTCATGTTAAGCTTTAGCGGATTACTTGCTGTGCTGAAGATAACATTTTACCGCATATATGCGAACAACTTAATTAACAATTACAAATCTGCTGTAAACGATTATATGACGATTGACAATGCAAAAGAACGCGATATTATGCGAAAACATGTTTTCCTATCAAGGATTGCTTCATTTCCTCTACTG…
	CfOr91	scaffold718	-	157768	155295	MASERWKDDIAYAMTPIKLITWPIGVWPLQVYNFYSILRSIFGICLSGIVMILPPIEVYMGCTNAEKSVDSIMFTFAGLLGVLKTIWFRIYANNLINNYKSAVKDYIAIKNVEERIIMRKHVFMSRIASFPLLFCSYYAAVVFTLTALMMNHDERNVTDENMMLEYPLPSKCTLKYFHAPTSMYKIFFIIQSMSLIIVSNCNKGSDALFINIILHICGQMKILRSHFANVDATNSQIYDRFKKLIQRHIYLIEMTRKLVDVMSFILLLELFITSICLCVMGFQFIVALKEKDVVKMAQSLMVQIVFLVTLSVYSFIGRYLKSQMEDIGYSIYQIAWYEFPMKLTRNLVFIFMQTEGPAMLQAGNFIVVNLSTLVNVLKTSFSYLSVLRIMLDT	ATGGCAAGCGAGCGGTGGAAGGACGATATCGCATATGCGATGACTCCTATCAAATTGATTACTTGGCCCATTGGCGTTTGGCCGCTGCAAGTCTATAACTTTTATTCGATATTACGCAGTATCTTTGGTATCTGTCTTTCGGGCATAGTAATGATCTTACCTCCCATTGAGGTATACATGGGCTGCACTAATGCGGAAAAGAGTGTAGACTCTATCATGTTCACCTTTGCCGGATTACTTGGTGTGCTGAAGACAATATGGTTCCGTATCTATGCAAACAATTTAATTAACAATTATAAATCTGCTGTTAAGGATTATATAGCAATTAAGAATGTAGAAGAACGTATAATTATGCGAAAACATGTTTTCATGTCAAGGATCGCTTCATTTCCTCTGTTG…
	CfOr92	scaffold825	-	190421	187375	MGWKDEVAYAMTPLKILTVPIGGWPLQEYNKFALARHILSICGLSVVVIVQALELYYNCTGANANLDALTLLACGILALLKIIWFRIYADNLICNYSSAMNDYLAIDTEQKRAVIQKHASWGRMISIIALLITYVDSLIFIVGHASVSSEEGKINITILGHQAGYAVPSTCTLAHFHISKSTYLVIFMLEYIYLMIMCTSNHGSDSLFLHITLHICGQLKILKTSFINFDVTSPDVYKRFKQLILRHDHLIRMARKLAEIVSFVLVVQLFISSMLICIVGFQFIVALTTSDFSMMSKSFMVLSAFLAQLTVYSIVGDYLKTQMEEVAQSVYQCAWYNLPVKLTRNIAFIMMWNQFPIKLQAGNFIVVDLESYMSILKTSASYLSVLHVMMNT	ATGGGATGGAAAGATGAAGTGGCGTACGCTATGACCCCTCTCAAAATCTTAACTGTGCCTATAGGTGGTTGGCCCTTGCAAGAATACAATAAATTTGCTTTAGCTCGACATATCTTGTCTATTTGCGGGTTGAGCGTGGTAGTGATCGTACAAGCTCTCGAGCTCTATTACAATTGTACCGGCGCGAATGCGAATCTCGATGCTCTGACGCTCTTGGCATGTGGCATTCTCGCTTTGTTAAAAATAATATGGTTTCGTATATACGCCGATAATTTGATTTGCAATTACTCCTCTGCCATGAACGATTATCTTGCAATCGACACCGAGCAGAAGCGCGCCGTTATACAAAAGCACGCTTCTTGGGGAAGGATGATTTCAATTATCGCGCTGTTGATTACT…
	CfOr93	scaffold825	-	193249	191015	SLTMMNVLIEPLKNCDVPRDGLEILRLIESCIHGWINIVFSRIYMRKLAININSAIDDWLISFTKKEFRVIMMAYARTGRLVSLTHVSVASIGSILWFASVFLSNKEKVSTIDNNTAWNFVLPSTCMYKGVSYSTYKALYVMQIVQGFLILISECACDNFFFSITMHLCGQLELLRIQFIEICGKRDGEKHRWNILGPLVKRHCQLIELTRNIEDAFNINILIRLSIISVVIAASGIGIILSFNSHDYKEMIKMVMSVQFYLVQTFLYTYAGDILQDRSESIIYAIYSSTWHEMSPIMVKDLIFIMMRMKIPLRISAGKFFYLARTTMTDLLKTTLSYISFLQVTLNK	TCTCTCACAATGATGAACGTGCTGATAGAACCTCTCAAGAACTGCGACGTTCCTAGAGACGGTTTGGAAATTCTTCGTCTAATAGAAAGCTGCATACATGGTTGGATAAATATTGTTTTTTCGCGAATTTACATGAGAAAACTCGCCATTAATATCAATTCCGCGATTGACGATTGGTTGATTTCGTTCACGAAAAAAGAGTTCCGTGTGATAATGATGGCGTATGCTCGTACGGGAAGACTGGTCAGCCTGACTCACGTGAGCGTTGCATCTATTGGGAGCATCCTATGGTTCGCATCTGTCTTCCTCAGTAATAAAGAGAAGGTCTCGACTATAGATAACAACACTGCATGGAATTTTGTCCTTCCATCAACGTGTATGTACAAAGGAGTTTCATAT…
	CfOr94	scaffold825	-	200954	198224	MANERWKNDIAYAMTPFKLLTWPIGVWPLQVYNVYSLIRCVLATCCMSIIVILPTMEIQMGCTDAEQNIDSIMLIFCGVLGVLKTICFRIYAENLTNNYGSARNDYLTIKNTEHRAIMRRHAFIGRVLSCFMVCFSYFSVTLYSLIPLLGDEEDKQINITEDVVLEYPMPSRCALEYFSVPESLYRIICLFEFIVLVLTCTCNHGNDSLFLNITLHVCGQVKILKASFIDFDVSSSQVYDRFNALIQRNSYLIEMAKELADAISLVLVIQLFLSSILLCIMGFQFILALKMNDVVMMGKSFMVLCTFLTQLTVYSFVGDYLKSQMEEVGLFIYQSVWYDLPGKLSKNLIFIIMRAQSPVKLQAGNFIVVNLATYMSILKTSISYLSVLRVMVET	ATGGCAAACGAACGATGGAAGAACGATATCGCATACGCGATGACCCCCTTCAAATTATTAACGTGGCCCATCGGTGTCTGGCCGCTTCAAGTTTATAACGTCTATTCGCTTATACGATGCGTCTTAGCCACTTGTTGCATGAGCATAATAGTGATCTTACCCACCATGGAAATTCAAATGGGCTGCACCGATGCTGAGCAGAATATTGATAGCATTATGTTGATCTTTTGCGGTGTACTAGGAGTGCTGAAGACAATATGTTTTCGCATTTATGCGGAAAATTTAACTAATAATTACGGCTCAGCCCGAAATGATTATTTGACAATTAAAAACACAGAGCATCGTGCCATCATGCGAAGACACGCCTTTATCGGAAGGGTTCTTTCCTGTTTCATGGTG…
	CfOr95	scaffold825	-	204505	201707	KRWKDDVAYAMTPFKLITLLIRVWPLQIYDIYSLLCCILGTVCASLIVILPSMELYMSCTDVEQNTDCLMLICCGLLSVLKTTWFRIYANSLIINYNSINYNSALRDYLMIDNTKERDIMQKHAFIGKILCSSLLVFAYFSCLXYGIIPFLNYNQSNRIITNRNTILKYTVPSRCALEYFNFPTSMYRFSCLVETDIFIEIILCNSKSMHFPKGNDAMFLNFTLHVCGQVNILKTHFLNFDDTSPRIHDRFNVLIQRHRYLIMLIRKLVDLISFVLVIELFLISILLCIMGFQLILALKVNNTVMVGKSFMVLSGILTQITLYXFIGNYLKTEMEEIGLSIYQSAWYNFPRKVARNVIFILMQTKAPIALQAGNFIVINLSTHVNILKTSFSYLSVLRI…	AAACGATGGAAGGATGATGTCGCATACGCGATGACTCCTTTCAAGTTGATTACGTTACTTATCCGCGTATGGCCGCTTCAAATTTATGACATTTATTCGTTATTATGTTGTATCTTAGGCACTGTTTGTGCGAGCCTAATTGTGATTTTGCCGTCTATGGAGTTATACATGAGCTGTACTGACGTAGAGCAAAACACAGATTGTTTGATGTTAATCTGTTGTGGATTGCTCAGTGTGTTGAAGACAACATGGTTCCGCATTTATGCAAATAGTTTAATTATTAATTATAATTCTATTAATTATAATTCTGCTCTACGTGATTATCTGATGATTGACAACACAAAAGAGCGCGACATTATGCAAAAACATGCTTTTATAGGAAAAATTTTGTGCTCTTCT…
	CfOr96	scaffold825	-	208822	205261	MTNERWKDDIAYAMTPFKLITWPIGVWPLQVYDIYSLLRCALGTFCASLIVILPSMEMYLGCTDVNQNVDCLMMICAGMLCVLKITWFRIYPNSLIINYNSALNDYLTIDNTKDRDIMRRHAFISRALFSSLFAMDYFCCLIYGIIPILDYDINNRSNITNEDATLEYVIPSRCALEYFNFPTSMYKMCCLVETAVMILATTANIGNDALFLNITLHVCGQVNILRIHFINFDVTSPQICDRFNALIQRHQDLISLTRELADLISFVLLIELFIISILLCIMGFELILALKANNTIMVGNKLFALSGFLTQLALYSFIGNYLKSEMEEIGLSIYQSTWYNFPKKLARNVIFILMQTKSPVALQAGNFIVINLSTYVSILKTSFSYLSVLRIILEV	ATGACCAATGAACGATGGAAGGATGATATCGCATACGCGATGACTCCTTTCAAGTTGATTACGTGGCCTATCGGCGTATGGCCACTTCAAGTTTATGACATTTATTCGTTGTTGCGTTGTGCATTAGGCACTTTTTGTGCGAGTCTAATTGTGATCTTGCCTTCTATGGAAATGTACTTGGGTTGTACTGACGTAAACCAAAATGTAGACTGTCTGATGATGATCTGTGCCGGAATGCTCTGTGTACTGAAGATAACATGGTTTCGCATATATCCAAATAGTTTAATCATCAATTACAATTCTGCTCTAAACGATTATCTTACGATTGACAATACAAAGGATCGTGACATTATGAGAAGACACGCTTTTATATCAAGGGCCCTTTTCTCTTCCTTATTC…
	CfOr97	scaffold825	-	212937	209551	MARERWKDDIAYAMTPFKLITWPIGYIVTLAKTTMNFMLIMQRPVENLDLTEXEEIKILLLLLLIFDNTIFGEMFLSTFCYINYNSALNDYLTINNTKDRDIMRKHAFIGRILFSSLFAMAYLCCLIYGIIPILDINNQINVTNEDTTLEYVIPSRCALEYFNFPPSMYKIWCLVETVVMILATTANIGNDVLFLNIILHVCGQVNILRIHFINFDVTSPRIYDRFNALIQRHQDLISLTKELADLISFVLLIELFIISILLCIMGFELILALKANNTIMVGNNLIALSGFLTQLTLYSFIGNYLKSEMEEIGLSIYQSTWYSFPKKLARNVIFILMQTKSPVELQAGNFIAINLSTYVSILKTSFSYLSVLRIILE	ATGGCGAGAGAACGATGGAAGGATGATATCGCATACGCGATGACTCCTTTCAAATTGATTACGTGGCCTATCGGCTATATTGTCACGCTCGCAAAGACAACTATGAATTTTATGTTGATAATGCAACGCCCTGTAGAAAACCTTGATTTAACAGAANNNGAAGAGATTAAGATTTTATTATTATTATTATTAATTTTTGATAATACGATCTTTGGTGAAATGTTTTTATCAACTTTTTGTTACATAAATTACAACTCTGCTCTAAACGATTATCTTACAATTAATAATACAAAGGATCGTGATATTATGAGAAAACACGCTTTTATAGGAAGGATCCTTTTCTCTTCCTTATTCGCCATGGCTTACCTTTGTTGTCTAATATATGGGATAATTCCTATT…
	CfOr98	scaffold825	-	216418	213720	MARERWKDDIAYAMTPFKLITWLIGVWPLQVYDIYSLLRSVLGTFCASLIVILPSMEIYMGCTDVEQNIDCLMIICCGILGALKITWFRIYANSLIINYNSALNDYLTIDNTKDRNIMRKHAFIGRILCSSLLAIAYFCCLTYGIVPILDYDINNRINITNEDATLEYVIPSRCALEYFNFPTSIYKICCLVETVIMILATTANLGNDVLFLNITLHVCGQVNILKIHFINFDVTSPRIYTRFNALIQRHQDLITLARELSDLISFVLLIELFIISILLCIMGFQLILALKVNNTVMIGKSLMALSGVLTQLTLYSFIGNYLKSEMEEIGISIYQSAWYSFPRKLTKNVVFILTRIKSPVTLQAGNFMIVNLSTYVSILKTSFSYLSVLRIML	ATGGCGAGAGAACGATGGAAGGATGATATTGCATACGCGATGACTCCTTTTAAATTGATTACATGGCTTATTGGCGTATGGCCACTTCAAGTTTATGACATTTATTCGTTATTGCGCTCTGTTTTAGGCACCTTTTGTGCGAGCCTAATTGTGATCTTGCCTTCTATGGAGATATATATGGGCTGCACTGACGTAGAGCAAAACATAGACTGTTTGATGATAATCTGTTGCGGAATTCTCGGTGCACTGAAGATAACATGGTTCCGCATTTATGCAAATAGTTTAATTATCAATTACAACTCCGCTCTAAATGATTATTTAACGATTGACAACACCAAGGACCGGAATATTATGCGAAAACATGCTTTTATAGGAAGGATCCTTTGTTCTTCCTTATTG…
	CfOr99	scaffold825	-	219974	217198	MASERWKDDIAYAMTPFKLITWPLGVWPLQVYNIYSLLRCVLCIFCACLVAILPSMEIYMGCTDVGQNIDCLMLICCGFLGVLKMTWFRIYANSLIINYNSALRDYQMNDDTKERDIMRKHAFIGRTIFSSLLIFAYFGCLMFGIVPILNYNISNRINMTNEDITLEYIIPSRCTLKYFPTSMYKIFCLVETVLVMLASTINFGNDALFLNITLHVCGQIKILRIRFINFDDTNLRICDRFNALIERHRYLITLTRELANLTSFVLLIELFIISILLCIMGFLFIFALKVKNITMVGKSLVALSLFLLQLSLYSFIGNYLKSEMEEIGISIYQSTWYRFPRTLTKNVIFILMQIKSPVTLQAGNFIIINLSTYVSILKTSFSYLSVLRIMLGV	ATGGCAAGTGAACGATGGAAGGATGATATCGCATACGCGATGACTCCTTTCAAGTTGATTACGTGGCCTCTAGGCGTATGGCCACTTCAAGTTTATAACATTTATTCGTTATTGCGTTGTGTCTTATGCATCTTTTGTGCGTGCCTAGTTGCGATCTTGCCCTCTATGGAGATTTACATGGGCTGTACTGATGTGGGGCAGAATATAGATTGCCTAATGTTAATCTGTTGCGGATTTCTCGGTGTGCTAAAGATGACATGGTTCCGCATTTATGCAAATAGTTTAATTATCAATTACAATTCTGCTCTACGTGATTATCAGATGAATGACGACACAAAAGAGCGCGATATTATGCGAAAACATGCTTTTATAGGAAGAACTATTTTCTCCTCCTTACTA…
	CfOr100	scaffold825	-	223602	220665	MASERWKDDIAYAMTPLKLITWPIGVWPLQVYNIYSLLRCVLCTFCACLVAILPSLEIYMGCTDVGQNIDCLMLICCGFLGVLKTTWFRIYANSLIINYNSALRDYQTIDDTKERDIMRKHAFIGRTIFSSLLIFAYFGCLMFGIVPILNYNMSNQINMTNEDMTLEYVIPSRCALKYFPTSMYTIFCLIETVLITLASTTNFGNDALFLNITLHVCGQIKILRIRFINFDDTSPRICDRFNALIERHRYLITLTRELANLISFVLQIQLFIISILLCIMGFQFIYALKVNDTAMIGKSLVVQILFLTQLTLYSFIGNYLKSEMEEIGLSIYQSTWYNFPKKLARNVNFILLQTKSPIALQAGNFIVINLSTYVSILKSSFSYLSVLRITLGV	ATGGCAAGTGAACGGTGGAAGGATGATATTGCATATGCGATGACTCCTCTCAAGTTGATTACGTGGCCTATCGGCGTATGGCCACTTCAAGTTTATAACATTTATTCGTTATTGCGTTGTGTCTTATGCACTTTTTGTGCGTGCCTAGTTGCGATCTTGCCCTCTTTGGAGATTTACATGGGCTGTACTGACGTGGGGCAGAACATAGATTGCCTAATGTTAATCTGTTGTGGATTTCTCGGTGTGCTAAAGACGACATGGTTCCGCATTTATGCAAATAGTTTAATTATCAATTACAATTCTGCTCTACGTGATTATCAGACGATTGACGATACAAAAGAGCGCGATATTATGCGAAAACATGCTTTTATAGGAAGGACTATTTTCTCCTCCTTACTA…
	CfOr101	scaffold825	-	227076	224308	MTNERWKDDIAYAMTPFKLITWPIGVWPLQVYDIYSLLRCALSTFCASLVVILPSMEIYMGCIDLKQNIDCLMLICCGFLGVLKMTWFRIYPNSLIISYNSALHDYQTIDDIKERDIMRKHAFIGRIISSFLLSMAYFCCLTYGIISILDYNINNRINVTNEDTTLEYVIPSRCVLEYFNFPTSMYKICCLVETAIIILVSTANIGNDALFFNITLHICGQVNILRIHFINFDVTNPRIYDRFNALIQRHQDLISLTRDLADLMSFVFLIELFIISILLCIMGFELILALKANNIIRAGNKLFGLSGFLTQLTLYSFIGNYLKSEMEEIALSIYQSTWYNFPKKLANDVIFILMQTKSAVELQAGNFIAINLSTYVSILKTSFSYLSVLRIILEV	ATGACCAATGAACGATGGAAGGATGATATCGCATACGCGATGACTCCTTTCAAGTTGATTACGTGGCCTATTGGCGTATGGCCACTTCAAGTTTATGACATTTATTCGTTGTTGCGTTGTGCATTAAGCACTTTCTGTGCGAGCCTAGTTGTAATCTTGCCTTCCATGGAGATATATATGGGTTGTATTGACTTAAAGCAAAACATTGATTGTCTGATGCTGATCTGTTGCGGATTTCTCGGTGTGCTGAAGATGACGTGGTTTCGCATATATCCAAACAGTTTAATTATCAGTTACAATTCTGCTCTACATGATTATCAGACGATTGACGACATAAAAGAGCGCGATATTATGCGAAAACACGCTTTCATAGGAAGGATCATTTCCTCTTTCTTATTG…
	CfOr102	scaffold851	-	127079	124016	SEYAHGWNRYTMMFMGIWPENKNFDRASSYKAVVPILTMFCFICAPQSANLLFIWDDFDLVIENLSMANITITISMLKTAIFWSKGRSMKILISSMKKDWNMTVDKRERKIMSDIAKITRNLSIRSTIMAEIVVIAYVTYRYIVIRYTGRQLLFRAYFPYNVSNSPSYELTFFAQIIACMYAAVTYAAVDTFIATLVLHTCGQLANLRQELINLHNCTKTRFQTKLRKIVRKHEYLNSFAETIEDCFNMMLLIQMVGCSLQLCFQCLQAFMAIIGEINEFLAFQIIFLMIYVVYILLQLYLYCYIGERLLVESTKIAYAAYDCSWYNLSAYEAKSLIIIMCRAQSPLQITAGRFCSFNRELFSEVLKKSVTYMSCLYAINSL	TCTGAATACGCACACGGATGGAATCGTTATACTATGATGTTTATGGGAATTTGGCCGGAAAATAAAAATTTCGATCGAGCTTCTAGTTATAAGGCAGTAGTCCCAATTCTAACAATGTTCTGCTTTATATGCGCGCCACAGTCGGCCAATTTATTATTCATTTGGGACGACTTTGACTTGGTGATAGAAAACTTGTCCATGGCAAATATAACAATTACGATTTCAATGTTAAAGACCGCTATATTTTGGTCAAAAGGTCGATCCATGAAGATACTTATATCAAGCATGAAGAAGGATTGGAATATGACTGTGGATAAGCGAGAGCGCAAAATAATGTCAGATATAGCAAAGATCACTCGAAATCTATCCATAAGAAGCACCATAATGGCTGAAATAGTG…
	CfOr103	scaffold851	-	132912	130976	LHYAFTLSRQCMRIVGIWPDLDVPLNVCRRPKIAFIFATCIMTLYVLIPQVLNLLRTSGKSVSQMVELFVAPNITFMAICKLIITKYHGDKLRILIASSMTDLMTSKNNWERNTMLNLVRTGRKISITYFVIAIAIIIFACYIRLENVFQNIHQPRRYLVYRFDYIQKSPNYEITCFIQICGAIYAIFGNYSVDSFISILLLHICAQLINLRTALNNLINKLNNKPISSSKFKKGLAAIIVRHEYLIRNVKTINDCYSSVLCIHVLCGSFQLCLVAFQTSTMIADNSNVHLIKIIFLAIYISFILTQLYVYCYAAERLLMESTNMAFGMYECKWYNIPAKDAKDLMLIVYQSAISLKLTAGIFGNFSMELFGIAIKTTMGYLSALLTI	TTGCATTACGCTTTTACATTGAGCCGTCAATGTATGCGGATAGTAGGTATATGGCCCGATTTAGATGTCCCTTTGAATGTTTGTCGCCGGCCAAAAATAGCATTTATCTTTGCCACATGTATTATGACTCTTTATGTACTCATCCCGCAAGTACTAAATCTGCTTCGAACTTCGGGCAAGTCGGTGAGTCAAATGGTGGAACTCTTTGTTGCCCCTAATATCACTTTTATGGCAATATGCAAGCTGATTATTACTAAATATCATGGTGACAAGCTTCGAATACTAATAGCATCAAGTATGACTGATTTGATGACTTCGAAAAACAATTGGGAACGAAACACAATGTTGAACCTAGTAAGAACTGGTAGAAAGATATCCATTACATATTTCGTGATTGCA…
	CfOr104	scaffold851	-	141995	139620	LNYALQLSRQCLRLIGVWPDPHISLSDFRRIRIRFIIAICAVSIYIFTPQAINLIRAWGNVNRMMECFVAANFSMMAISKLVVTKYHGKKLRTLIASIMTDWMTSNNNSERNKILKLGKNSKNLSFGYFIATVGTTMLAVYVRLEGVFRNIHKPRRHLPYRFDYIQKTPNYEITCFIQICGGIYTIFGNYSVDNFISILILHICAQLINLQTTLNNLVDKLKNNPASSSKFRKGLTAIIIRHEHLIRSAKTIDDCYSTVLVIHMMGASFQLCLVTFQIFTMITDNSDFSPIRTIYLIFFVSLVLMQLYIYCYASERLLTENINMAHTAYDCNWYNILAKDARDLMFIVYRSMIPLKLSAGIFGNFSLELFGIAIKTSMGYLSALLTIRE	TTAAATTACGCACTTCAATTAAGTCGCCAATGTTTGCGGCTAATAGGAGTATGGCCCGACCCACACATCAGTTTGAGTGATTTTCGTCGGATACGCATAAGATTCATAATAGCTATATGTGCTGTGAGTATTTACATATTTACTCCACAAGCAATAAATTTGATCCGTGCTTGGGGTAATGTGAATCGAATGATGGAATGCTTTGTTGCCGCTAATTTCAGCATGATGGCAATAAGTAAGCTGGTTGTTACTAAATATCATGGCAAGAAACTTCGAACATTAATTGCATCGATTATGACTGATTGGATGACTTCAAATAATAATTCCGAACGAAATAAAATATTGAAGCTGGGAAAAAATTCTAAAAATTTATCTTTTGGATATTTCATAGCTACAGTA…
	CfOr105	scaffold851	-	149551	147693	LSYAFTMSRQCLWLLGVWPDPQVSLNIFRPNIRFMIVTCILSLYVIVPQLTNMIRAWGDVGRMIEYVASANFGLMALCKLVATWYHGETLRTLMTSIVTDWRISRNNWERDAMLNIARRGRSLSFKCCLAATCTVTFYVSFNLIKFYRNMYLPQRSLVYRFAYPYNIQKSPNYEITFFIQLSGGVYSAIINCSVDCFISILLLHVCAQLINLRTTLNNLVSELANRSISSSKFKEGLTAIAIRHQHLIRYAXTSDEIKRYKYLFSNSSLIMKYLNIKFNIFMITDKLDISVIKITFLTFYITLVLTHLYIYCYSAERLLTESTNIAYGVYECKWYNIPAKDAKILMFIVHGSTIPLKLTAGKFGVFSIEMFGTTVKTSMGYLSALLTMKD	TTGAGTTATGCATTTACCATGAGCCGTCAATGTTTATGGCTATTAGGCGTTTGGCCCGATCCACAAGTCTCTTTGAATATTTTTCGACCGAATATAAGATTCATGATCGTTACCTGTATTTTAAGTCTCTATGTGATCGTGCCGCAATTGACGAATATGATTCGTGCTTGGGGTGATGTGGGTCGGATGATAGAGTACGTAGCCTCTGCCAACTTTGGTTTGATGGCATTATGCAAGTTAGTTGCTACTTGGTATCATGGGGAAACACTTCGTACACTGATGACATCGATCGTAACTGATTGGAGAATTTCGAGGAACAATTGGGAACGAGATGCAATGTTAAATATTGCGAGACGCGGCAGAAGTTTATCTTTCAAATGTTGTCTGGCTGCAACATGC…
	CfOr106	scaffold851	-	153804	151993	LNYAFTTSRQCMRLLGIWPDPNVPLNVFHRSKVGFMLAMCIMSLYVFTPQVINVIRAWGNVSRMVEFFVAANFSLMALCKLIITRYHGEKLRMIIASIMTDWMTSKSQLEQKTMLKLARSGRSLSFGYFVIVIGTLIAAYYAHIGSIFRNIHQSRRYLIYRFDYIQKSPNYEITYFIQLCGGTYAIFSNYSVDSFISILLLHMCAQLINLRTTLNNLIDELNNKPISSWTFRKGLAAIIIRHEYLIRRTKTIDDCYSPVLFVHMLSATFQLCLVTFQIFTMITDNLDVSFIKIMFFAFYILLVLIQLYIYCYAAERLLTESTNMAYGVYGCKWYNISAKNAKDLMFIVYRSAISLKLTAGKFGNFSLELFGIAVKTSMGYLSALLTIRE	TTGAATTACGCTTTTACAACGAGCCGTCAATGTATGAGGTTATTAGGCATATGGCCCGATCCAAATGTCCCTTTAAACGTTTTTCATCGATCGAAAGTAGGATTCATGCTTGCTATGTGTATTATGAGTCTTTATGTATTCACCCCGCAAGTAATAAATGTGATCCGTGCTTGGGGTAACGTCAGTCGTATGGTTGAATTTTTTGTCGCCGCCAATTTCAGTTTGATGGCATTATGCAAACTGATTATTACTAGATATCACGGAGAGAAACTTCGAATGATAATTGCATCGATTATGACGGATTGGATGACTTCGAAGAGTCAGCTGGAACAAAAAACAATGTTAAAGCTAGCTAGAAGTGGCAGAAGTTTGTCTTTTGGATACTTCGTAATTGTAATA…
	CfOr107	scaffold851	-	159550	157278	LNYAFTTSRQCMRLLGIWPDPNVPLNVFRRPKIEFMLATCIMSVYVFTPQIINTIRAWGNISRVVELFVTANFSMMSIGKMIITRYHGEKLRLLISSMMTDWMTSTSNWERNIMLKLAKTGRRLNFGYFIAAIGTITFAFYVRLENVLQTMHQPRRYLPYRFDYIQKSPNYEITTFIQICGGAYAVLGNYSVDSFISILLLHICAQLINLQITLNNLIDKLDNKSISSLTFRKGLTAIIIRHEHLIRILGYWYSCVSVIIYHIMYYFTILLLIKKYYFQMITDNFNISIIKVIFLTIYIFLVLTQLYVYCYAAETLSTESINMAFGVYNCKWYNIPAKDAKDLMFIVYRSVISLKLTAGIFGNFSVELFGIAVKTSMGYLSALLTIRE	TTGAATTACGCTTTTACAACGAGCCGTCAATGTATGAGGTTATTAGGCATATGGCCCGATCCAAATGTCCCTTTGAATGTTTTTCGTCGACCAAAAATAGAATTCATGCTTGCTACGTGTATTATGAGTGTTTATGTATTCACCCCACAAATAATAAATACGATCCGAGCTTGGGGTAATATAAGTCGAGTGGTGGAACTCTTTGTCACCGCTAATTTTAGCATGATGTCAATAGGCAAGATGATTATAACCAGATATCACGGCGAGAAACTTCGATTGCTTATTTCATCGATGATGACTGATTGGATGACTTCCACGAGCAATTGGGAACGAAACATAATGTTGAAGCTAGCAAAAACTGGTAGAAGGTTAAATTTTGGATATTTCATAGCTGCAATC…
	CfOr108	scaffold851	-	166718	163665	LSYAFALSRQCLRMLGVWPDPCIPLSNFRRPSIRFITVTCILSLYVIMPQLTNMIRAWGNVIHMVEYIASANFSLMALSKLIATWYHSETLRTLMTSVMIDWVNSWNNPERNTMLRLARRGRSLSSRYYAFATITVSFYMCFNLLKFYRNIHQPQRRLVYHFVYPYNSQKSPNYEITFIIQLCGGLCTALINCTVDSFISTLLLHICAQLINLRMALNNLVDELANKSISSSKFKEGLTAIAIRHIHLIRDARTIDNCYSAVLFAHMLAATFQLCFETFQVYTIITDKLDVSTFKMAFLLFYVILVLTQLYIYCYSAERLLTESSGMAHCVYECKWYNIPAKDAKNLIFIVHGSSIALKLTAGKFGNFSMEMFGTTVKTAMGYLSMLVTIKD	TTGAGTTACGCATTTGCTTTGAGTCGACAATGTTTGCGAATGTTAGGTGTATGGCCCGATCCATGTATTCCTTTAAGCAACTTTCGTCGGCCAAGCATAAGATTTATAACTGTTACATGTATTCTGAGTCTTTACGTGATAATGCCGCAGTTGACGAATATGATTCGCGCTTGGGGTAATGTGATTCATATGGTCGAATATATAGCCTCTGCCAATTTCAGTTTGATGGCATTGAGCAAGTTGATCGCTACTTGGTATCATAGCGAAACACTACGAACACTGATGACATCAGTCATGATCGATTGGGTAAATTCATGGAACAATCCTGAAAGAAATACGATGCTGAGACTCGCGAGACGTGGCAGAAGCTTATCTTCTAGATATTATGCATTTGCAACA…
	CfOr109	scaffold851	-	173164	170660	LSYAFALSRQCLRMLGIWPDPCIPLNDFHRPSIRFIIVTCILSLYVIMPQLTNMIRAWGNVIHMVEYIASANFSLMALSKLIATWYHSKTLRTLMTSVMIDWINSTNSPERNMMLRLARRGRSLSSRYYALATTGVLFYICLNLLKFYRNIHQPQRRLVYHFVYPYNSQKSPNYEITFVIQLCGGLCTGLINCTVDSFISILLLHVCAQLINLRTALNNLVDELANKSISSSKFKEGLAAIAIRHKHLIRDAKTIDNCYSAVLFVHMLAATFQLCFETFQVYTIITDKLDVSAFKMAFLLFYVILVLTQLYIYCYSAERLLTESSGMAHCVYECKWYNIPAKDAKNLIFIVHGSSIALKLTAGKFGIFSMEMFG	TTGAGTTACGCGTTTGCTCTGAGTCGTCAATGTTTGCGAATGTTAGGTATATGGCCTGATCCATGTATCCCTTTAAACGACTTTCATCGGCCAAGCATAAGATTCATAATTGTTACATGTATTCTGAGTCTTTACGTGATAATGCCGCAGTTGACGAATATGATTCGCGCTTGGGGTAATGTGATTCATATGGTCGAATATATAGCCTCTGCCAATTTCAGTTTGATGGCATTGAGCAAGTTGATCGCTACTTGGTATCATAGCAAAACACTTCGAACACTGATGACATCAGTCATGATCGATTGGATAAATTCAACGAACAGTCCTGAAAGAAATATGATGCTAAGACTCGCAAGACGTGGCAGAAGCTTATCTTCTAGATATTATGCACTTGCGACA…
	CfOr110	scaffold851	-	179984	177517	LSYAFALSRQCLRMLGIWPDPCIPLNDFHRPSIRFIIVTCILSLYVIMPQLTNMIRAWGNVIHMVEYIASANFSLMALSKLIATWYHSETLQILMTSVMHDWIKSTNNSERNTMLKLARRGRSLSFRCYAFVIITLSFYMCFNLLKFYRSIYQPQRRLVYHFVYPYNSQKSPNYEITFIIQLCGGLCTALINCTVDSFISTLLLHICAQLINLRMALNNLVDELANKSISSSKFKEGLTAIAIRHIHLIRDAKTIDNCYSAVLFVHMLAATFQLCFETFQVYTIITDKLDVPAFKMAFLLFYVIVVLTQLYIYCYSAERLLTESSGMAHCVYECKWYNIPVKDAKNLIFIIYGSSIVLKLTAGKFGIFSMEMFGATVKTAMGYLSMLLTVKD	TTGAGTTACGCGTTTGCTCTGAGTCGTCAATGTTTGCGAATGTTAGGTATATGGCCTGATCCATGTATCCCTTTAAACGACTTTCATCGGCCAAGCATAAGATTCATAATTGTTACATGTATTCTGAGTCTTTACGTGATAATGCCGCAGTTGACGAATATGATTCGCGCTTGGGGTAATGTGATTCATATGGTCGAATATATAGCCTCTGCCAATTTCAGTTTGATGGCATTGAGCAAGTTGATCGCTACTTGGTATCATAGCGAAACACTTCAGATATTGATGACATCAGTCATGCATGATTGGATTAAGTCAACGAACAACTCCGAACGAAATACGATGCTGAAACTCGCAAGACGTGGCAGAAGCTTATCTTTTAGATGTTATGCATTTGTGATA…
	CfOr111	scaffold160	-	429342	427507	FEWATHLIRLMLNPIGIWPKTYKSVYDKFLADLRAISAFIFLIFVGAIPSIHSLVKVWSDMILIIDNLQFTLPLLTATIKLVIIWWKQKNINLIFYLVTIINMIFEDWMKANTDKELKIMIKRARSIRILTMIAYICVFLGVGLIVTLPCFGKSVRYIKNVTDSVKILPLQTDYFYDKNRSPYFECTFVAQIFMALICAVCYSGVDNLLGLFIFHLCGQMENLREKLINIGQFNSFNDDLVFIVKDHXIRIIKCFDIIERTFTLLLLGLLFYFSTLLYLYGFLIIKIFTEGNEMSTFRIILLVDICAYFAVGEILVTQCKNIHQAAYEFECYNLIPKEVKTCILIMIRANKPLYITGGKMFPITMSMFCSLIKTSAGYMLVLLA	TTCGAATGGGCAACTCATTTGATTCGCCTCATGTTGAATCCCATCGGTATATGGCCGAAAACTTACAAAAGTGTCTATGATAAATTTTTGGCGGATTTACGTGCGATATCCGCTTTCATCTTCCTTATTTTTGTTGGCGCTATTCCATCAATACATTCACTGGTGAAAGTTTGGAGTGACATGATATTAATAATAGACAATTTACAATTTACTTTACCATTATTAACAGCAACAATAAAGCTGGTTATCATATGGTGGAAACAGAAAAATATTAATCTTATATTTTATCTTGTAACGATTATAAATATGATTTTTGAGGATTGGATGAAAGCCAATACTGATAAAGAACTAAAAATTATGATAAAGCGAGCTCGTAGTATTCGAATCCTCACAATGATC…
	CfOr112	scaffold160	-	434265	432186	FEWATKLNRFALNIVGLWPKVDENACDRFLSDLRMIFSVLLILFVGIIPAIYSLMRTWDDMMAIIDNLQFTLPLLIAIIKLVVVWWKKIDLTLALNMIADDWLKAKSKKEQDVMIKCSRIARTILIFGYIFMVLGLNLIVFLPCFGTSLRYVTNITDPVKILPLPTYYFYDKDQSPFYELTFMAQVLLLIVASVSYISVDNLLGLLVFHLCGQMENLKERLINMRQYKTFYDGLTFIVQDHIRLIKYFVIIEDTFTLLLFGLLLYLGTIFCLYGFLLVTVLTEKKEMSMIRLIYLIAAMLSICGHMCLHCIVGEILITQCEGIYDAAYDYEWYTLEPKKARTLILIMIRTNKPLYITAGKIFPMTLSMFCNV	TTCGAATGGGCAACTAAACTAAATCGCTTTGCACTGAATATCGTCGGTTTATGGCCAAAAGTTGACGAAAATGCCTGCGACAGATTTTTATCGGATTTGCGCATGATATTCTCTGTCCTTTTGATCCTTTTCGTTGGTATAATTCCTGCGATATATTCGCTCATGAGAACCTGGGATGACATGATGGCAATAATCGACAATCTGCAATTCACCTTGCCGTTATTGATAGCGATAATAAAGCTAGTGGTTGTATGGTGGAAGAAAATTGATCTTACACTAGCGTTGAACATGATCGCCGACGATTGGTTAAAGGCCAAAAGCAAAAAAGAGCAGGACGTGATGATAAAATGCTCACGGATCGCGCGAACTATCCTCATCTTCGGATATATTTTCATGGTC…
	CfOr113	scaffold160	-	443735	440874	YEWSIKLNRTCLRMLGIWPKNKESKRQKLITNVRVIVMLNIGIWFCIIPSVYSLFKVWGDLMLMIDNLQCTLQFMMAMIKFFIMWQKKTDIIPLLNMIKHDWLKPKAVQERNVMMKRVKFASKLTIFGYFTTMMSCLLFTVLPVFGVSMRYLTNKTDPGRLMPLQTYYFYDRDESPFYEITYALQTISICMFAAAYTGTDCFLSLLVFHVCSQLENLKIRVIDLDRFNNFENVLPNIIQDHLRLIRLSCLDNVKDFFLFYFAYYIKLFYRISFLQMITQRGDVSVLRLTFIMTVFINMFAHTCLYCAVGEILVAQCEGVYEAACELKWYMMEPKKARNLLIILICTNKPMYLTAGKMFPMTMATLCNLLKTSGGYISVLLAHR	TACGAATGGTCCATTAAATTAAATCGGACATGCTTGAGGATGTTGGGAATTTGGCCGAAAAATAAAGAATCCAAACGGCAGAAATTAATAACGAACGTTCGTGTAATCGTTATGCTAAATATAGGAATCTGGTTTTGTATTATTCCGAGTGTATATTCTCTATTTAAAGTATGGGGCGATTTAATGTTGATGATTGATAATCTGCAATGCACCTTACAATTTATGATGGCAATGATAAAATTTTTCATAATGTGGCAGAAAAAGACAGATATTATACCGCTTCTAAACATGATTAAGCACGACTGGTTGAAGCCAAAGGCTGTGCAAGAGAGAAATGTTATGATGAAACGAGTTAAATTTGCGAGCAAGCTCACGATATTCGGATATTTTACAACAATG…
	CfOr114	scaffold160	-	448668	446208	YKWCIKLNRMCLKMLGIWPKNKETKWEKLMTNMRVIILLNIGIWVCIVPGVYSLVKIWGDIMSVIDNLQYTLPCVIGTIKFFILWQKKKDILPLLNMIKHDWLEPKTMQERSVMIKRARLACMFTIFGYFIMFMSFFLFTILPVFGLSLRYLTNKTDPGRLVPLQTYYFYERDKSPLYEITYALQTIGISIVAAAYTGTDCFLSLLVFHVCGQLENLKMHIINLDKCNNFESVLSRSIQNHIRLIRSINIIDNIFTLILLGALFYFSILFAFYGFLFCTIITQHDNISVLRSSFIMTTFVNSFAHTCLYCAVGEILLAQCEEVYKAACELKWYMMEPKKARNLLTIMICTNRPMYLTAGKLFPMTMATFCNLLKTSGGYISVLLAHR	TACAAATGGTGCATCAAATTAAATCGAATGTGCTTGAAGATGTTGGGCATTTGGCCGAAAAATAAAGAAACTAAATGGGAGAAATTAATGACGAACATGCGCGTAATTATTCTACTAAATATAGGGATCTGGGTCTGTATCGTTCCAGGTGTGTATTCTCTGGTCAAAATATGGGGCGACATAATGTCAGTGATCGATAATCTACAATACACCTTACCATGTGTGATAGGAACAATAAAATTTTTTATCTTATGGCAGAAAAAGAAAGATATTCTACCGCTTTTAAACATGATTAAGCACGATTGGTTAGAGCCAAAAACTATGCAAGAAAGAAGTGTTATGATAAAACGAGCTAGACTCGCATGCATGTTCACAATATTCGGATATTTTATAATGTTC…
	CfOr115	scaffold160	-	453911	451358	YEWFITLNRACLRLLGMWPETEKSGRRRWMTDARVIVILIIIIWSSAIPTFHSLIRIWGDITSMIDNLQYSLPLLISIMKFVLMWQKKNALIPILKMIEKDWTRLKTEKEQAIMVRRAQTARLIMIWGYFVMFISFILVVIFPGFGMSLRYLTNITDPGRLMPLQTYYLYNVNNSPFYEMTFVLQGFSLMAAAPIYTGTDTFMGFLIFHVCGQLENLRARILDLEFNRFDSLLFNVREHIRLIRSIKIIDDTFTLMLLGLLVYFGILFALYGYLFENIMTQGRNLSIARLIYILISFMNTFTHMCLYCAVGEVLVIQCNGIYEAVCQYKWYNLKPKQAKNLLFMMMQAKKPLYLTAGKLFPMTMTTFCGLLKTSGGYISVLLAHR	TACGAATGGTTCATTACGTTAAATCGAGCTTGCTTAAGGCTTTTGGGAATGTGGCCGGAAACGGAAAAGAGTGGACGAAGGAGATGGATGACCGACGCTCGTGTGATTGTTATATTAATCATAATTATTTGGAGCAGTGCTATTCCGACTTTTCATTCCCTTATCAGAATATGGGGCGACATCACATCTATGATTGATAACTTGCAGTACAGTTTGCCACTTCTGATATCAATAATGAAATTCGTTTTAATGTGGCAAAAGAAAAATGCTCTGATACCAATTCTGAAAATGATTGAAAAGGACTGGACGAGATTAAAGACAGAAAAAGAACAAGCGATTATGGTAAGACGTGCACAAACTGCACGTCTGATAATGATATGGGGATATTTCGTAATGTTC…
	CfOr116	scaffold160	-	458505	455973	YEWFITLNRACLGLLGIWPEIDERNGQKKWMIDARVIVILIIMLWNSIIPTFHSCIRIWGDITSMIDHLQYCLPLLIAIIKFVLMWQKKNALIPILKMVKEDWTKIKTKKERAIMIRRAQTARLIMIWGYFVMFISFIALVIFPSFGMSLRYMTNVTNSDRSMFLPTYYMYNINNSPFYEITLILQGFSMMAGAIIYTGTDTFMGFLIFHVCGQLENLRARILDMEFNHFELSVNAQEHIRLIRSINTIDDTFTLMLLGLLIYFGIVFALYGFLFIMTQGRNLSIARLIFILISSMNTFTHMCLYCAVGEVLVIQCNGIYDAICQYKWYNLKPRQARNLLFMMIQARRPLYLTAGKIFPMTMTTFCGLLKTSGGYISVLLAYRN	TATGAATGGTTCATTACGTTAAATCGGGCTTGCTTGGGATTATTGGGAATATGGCCGGAAATAGACGAAAGAAATGGACAAAAGAAATGGATGATCGATGCGCGTGTAATTGTTATATTAATCATAATGCTCTGGAACAGTATCATCCCGACTTTTCATTCCTGTATTAGAATATGGGGTGATATCACATCTATGATTGATCATTTGCAATACTGTTTGCCGCTTCTGATAGCAATAATAAAATTCGTCTTAATGTGGCAAAAGAAGAATGCTCTGATACCAATTCTGAAAATGGTTAAAGAGGACTGGACGAAAATAAAAACGAAAAAGGAACGAGCGATTATGATAAGACGTGCACAAACTGCACGTCTGATAATGATATGGGGGTACTTCGTGATG…
	CfOr117	scaffold160	-	468143	465737	FEWAVKLNRCTLKIIGLWPETEQTTWEKCMCNLRVFIVFIIVIFWWKKEAVSSLMDMIADDWVKPKASWEKIIMITRAQTARTITIFMYSMMGICLSISIFMPACGFSMRYLTNITDPGKPLPLQTYYYICDITKSPQYELIYISQAVSMFLGVLPYTGIDNFLSLLIFHICGQLDILKNRITHLDKFTNYAKALKNCVMDHTRLIRSIAIIEDTFNLMLLALFLYFGILFAFYGFLILNVSKAFEXLLIYKILHYAFYTRKNNFIFANIINIILYIYIYCNRIHYAAYFNKWYTLNPKDARDIIFLMIRTNEPLYLTAGKVFPMTMATFCNLIKTSAGYISVLLTTK	TTTGAATGGGCAGTAAAGTTGAATAGGTGTACTTTGAAAATCATCGGTCTTTGGCCCGAGACAGAACAAACTACATGGGAAAAGTGTATGTGCAATTTACGTGTGTTTATCGTTTTCATAATTGTAATTTTTTGGTGGAAGAAAGAAGCTGTATCATCTTTAATGGATATGATCGCGGATGATTGGGTAAAGCCGAAAGCTTCTTGGGAAAAAATTATAATGATTACAAGGGCGCAAACTGCGCGTACAATTACAATATTTATGTACAGCATGATGGGAATATGTCTCTCCATTTCGATATTTATGCCTGCTTGTGGTTTTTCAATGAGATACTTAACGAACATTACTGATCCAGGCAAACCATTGCCATTACAAACGTATTATTATATATGTGATATA…
	CfOr118	scaffold160	-	474206	470278	FEWAVRLNRFSLELIGLWPDCIQTTWKRYMCNLRTLLVFLVVLSVIVIPALHSLIRNHSDIMLVIDNLQFSLPMTTCLLRIGIFWWKKEAVAPVIDMIANDWMKARKPQEKMTMIAKAQTARMIITFGYTFMISGWIVTVILPMLGYSVRYLTNITDPGRPLPVQTYYIYDVTKSPQYEITFIFQAIAMFLCIMPYTGIDNFLSLLIFHISGQLDILSNRLMRLNDIANYNDILKSCVMDHTRLLRTIAVVEDTFNIILLILFLYFGTLFGCYGFVLMSMLADGHHLSISYLAYFLSVITNTFGHMCLYCAVGEILAAQCDRIHYAVYCNKWYTLDSKDARSVILLMAKSNKSFYLNIGKIFPLTMATFCNV	TTCGAATGGGCAGTGAGACTGAATCGATTTAGTCTAGAATTAATCGGGCTTTGGCCTGACTGTATACAAACTACATGGAAGAGATACATGTGCAATTTACGCACGCTTCTCGTTTTCTTGGTGGTATTATCGGTTATTGTGATTCCTGCTCTACATTCTCTGATAAGGAATCATTCCGACATCATGCTGGTGATAGATAATCTGCAATTCTCTCTACCGATGACTACCTGCTTGCTAAGAATCGGGATTTTTTGGTGGAAGAAAGAGGCTGTCGCACCGGTAATAGATATGATCGCGAACGACTGGATGAAAGCAAGAAAACCGCAAGAGAAGATGACGATGATCGCAAAAGCGCAAACCGCGCGCATGATTATCACATTCGGATACACCTTTATGATA…
	CfOr119	scaffold160	-	478903	476553	FEWAVKLNRFSLRMIGLWPKTDNNVRKMSVYNFRPLIIILMLTINALIPCIHSLIKIRTNIMLLIENLQFTLPTLTCIIRLIIFWWKKEAVIWILNMVAEDWLKMKSAQERKVMIKKAQTARIIITCGYCMMMTVFILITVLPISGISMRYSYLSNITAPSTLLPLPTYHAYDVTRSPQYELTFVLQTVSMVFATMAYTGIDNFLGLLVFHICGQLEILRNRIEHLNKFADIHYTLKNNVEDHTRLLKAIAVIENIFNIMLLVLFLYFGILFACYGFLVINLIEKGNNISISHLMYEVCIVINTFSHMCLYCAAGEVLVIQYDQLHYAVYNYNWYTLDPRNARNLIFLMIRSSKPIYLTAGKVFPMTMATFCNLIKTSASYISVLLTTKT	TTCGAATGGGCAGTGAAATTAAATCGTTTCAGTTTAAGAATGATTGGGCTCTGGCCTAAGACGGATAACAACGTTCGAAAAATGTCAGTGTATAATTTTCGTCCTCTAATCATTATTTTAATGCTAACAATTAATGCTCTGATTCCCTGCATACATTCGCTGATAAAAATTCGTACGAATATCATGTTACTAATTGAAAATTTGCAATTTACTCTGCCGACTCTCACCTGCATCATTAGGCTCATAATTTTTTGGTGGAAGAAGGAAGCTGTTATATGGATATTAAACATGGTTGCGGAGGATTGGCTAAAGATGAAAAGCGCACAGGAGCGAAAAGTAATGATCAAGAAAGCACAGACTGCGCGTATAATTATCACGTGTGGATACTGCATGATGATG…
	CfOr120	scaffold160	-	483017	480829	FEWAVKLNRISLELIGLWPQLEQNFREKLLCNLRIFVAFLAFWLLIPAIHSLIRIHSNIMLTIDNLQYTLPLISSIVRLIIFWWKKRALVIIVNMIAEDWLKSKSLYERNVMIKWAQRARIIVICAFFVMGIACVSLVGTTIFGKSMRLTPNITDPGRPLLLQSYYLYDITKRPQYEITLMFQIISLFIVIIPYTGIDTFLGLLVFHICGQLDILKNRLVHLHEQKNFSDILKDSVMCHIRLLRYPVGIVEDAYNIILLVLLLYFAILFAFQGFLLVNLFDEEDIPTIRLSILLVGITNIFIHMCLYCAIGEILMTRYDAIHYALYNNEWYFLDPREAKDLILFMIKTGVPVYFTAGKIFPMTIAMFCSLLKTSAGYISFLLTTRS	TTCGAATGGGCAGTGAAATTAAATCGTATCAGTTTGGAACTGATTGGTCTCTGGCCTCAATTAGAACAAAACTTTCGAGAAAAATTATTGTGTAATTTACGCATATTTGTTGCTTTTCTGGCATTTTGGTTATTAATTCCTGCTATACATTCGTTAATCAGAATTCACTCGAATATCATGCTAACAATAGATAATTTACAATATACTTTACCGCTGATCAGCAGCATTGTTAGACTTATAATATTCTGGTGGAAGAAAAGAGCTCTTGTAATAATTGTAAATATGATTGCGGAAGATTGGTTAAAATCGAAAAGCCTATACGAAAGGAATGTGATGATTAAATGGGCGCAACGCGCACGCATAATTGTTATATGCGCATTTTTTGTGATGGGGATAGCA…
	CfOr121	scaffold160	-	486593	484777	FERAVKLNRISLGLMGLWPTTRQNSREKLMCNLRVLVIFLVIITSLLIPSVYSLIITHSDLMQVVDNLQFIVPTVNSVIKIMIFWWKKKAIATIINMMIEDWLRSKSTKERNAMVRNAVIARAIIAFAYCLMGLAYVFIIVLPIFGISIRCLTNITDAGRSMPIQTYYIYDVTKTPQYELTYIMISISVFCAMTCYAGIDNFLGLVVFHICGQLDFLRHRFLRMNKFMNFHTILKSCVRDHMRLLRAIAVVEDIYNIIFLALFLCFGLLFSFYGFLIINLLAKENDVSITRLVYLISNVINIFGHMCLHCAIGEILMAQCDKIYYAVYSQEWYILESSEARDLIPVIIKSRKPVYLTAGKVFPITMATFCSLIKTSAGYISVLLRMSV	TTCGAACGGGCAGTGAAATTAAACCGTATCAGTTTAGGATTGATGGGGCTATGGCCTACAACTCGACAAAATTCTCGAGAAAAGTTAATGTGTAACTTACGCGTGCTCGTCATATTTCTTGTAATAATAACCAGCCTTCTCATTCCCTCTGTATATTCATTGATAATAACTCATTCGGATCTCATGCAAGTGGTTGATAACTTACAATTTATCGTGCCGACTGTCAATAGCGTGATAAAAATCATGATCTTTTGGTGGAAGAAGAAAGCTATTGCAACGATAATAAACATGATGATAGAGGATTGGCTAAGATCTAAGAGCACGAAAGAGAGAAACGCAATGGTGAGAAATGCGGTAATCGCGCGCGCAATCATCGCGTTCGCGTATTGTCTTATGGGA…
	CfOr122	scaffold160	-	490617	488263	FEWAVKLNRIALDLIGLWPKTPQSPRQKLLCDFRVLVVFLGITLGVLIPAIHSLIRIQGDIMLMMDNLQFTLPAVSCSIRIVIFWWKKEAIVPIMDMIAEDWLRSKTARERRIMIRRARSARIIITCAYGIMLVACFFIIILPGFGLSMRLTPNITDPGRPMPLQTHYVYDVTRRPQYELTFISQAIYILLAMLAYTGIDNFLGLLIFHICGQLDILKDRLTYLDKYINSGDMLRSCVAKHTSLLRAIAVIEDTYNITLLALFVYFAILFAFYGFRIISLFDEGNDLSLTHLMYLISNVFNIFAHMCLYCALGEILVAQCNKIYYAAYSNKWYSVDSRNARDLLPLLIRGAKPIYLTAGKVFPMTMATFCGLLKTSAGYISVLHTTKS	TTCGAATGGGCGGTAAAATTAAATCGTATCGCTCTAGACTTGATTGGACTCTGGCCTAAAACTCCGCAAAGTCCGCGACAGAAGTTATTGTGCGATTTTCGAGTGCTCGTTGTCTTTTTGGGGATAACTCTCGGTGTTCTAATTCCTGCTATACATTCCCTGATAAGAATTCAAGGGGATATTATGCTGATGATGGATAATTTACAATTCACTTTGCCAGCCGTGAGCTGCTCGATAAGAATCGTGATCTTTTGGTGGAAAAAAGAAGCTATCGTGCCGATCATGGATATGATCGCGGAGGATTGGTTAAGATCCAAGACCGCGAGAGAAAGAAGAATAATGATCAGGAGGGCGCGAAGCGCGCGCATAATTATCACGTGCGCGTATGGCATAATGCTA…
	CfOr123	scaffold160	-	494785	492131	FEWAVKLNRIALDLIGLWPKTPRSPRQKLLCDFRVLVVFLGITLGVLIPAIHSLIRIQGDIMLMMDNLQFTLPAVSCSIRIVIFWWKKEAIVPIMDMIAEDWLKFKTARERRIMIRRARSARIIITCAYGIMLVACFFIIILPGFGLSMRLTPNITDPGRPMPLQTHYVYDVTRRPQYELTFISQAIYILLAILSYTGIDNFLGLLIFHICGQLDILKDRLTYLDKYINSGDMLRSCVAKHTSLLRAITVIEDTYNITLLALFVYFAILFAFYGFRIISLFDEGNDLSLTHLMYLISNIFNLFAHMCLYCALGEILVAQCNEIYYAAYSNEWYSMDSRNARDLLPLLIRGAKPIYLTAGKVFPMTMATFCGLLKTSAGYISVLHTTKS	TTCGAATGGGCGGTAAAATTAAATCGTATCGCTCTAGACTTGATTGGACTCTGGCCTAAAACTCCGCGAAGTCCGCGACAGAAGTTATTGTGCGATTTTCGAGTGCTCGTCGTCTTTTTGGGGATAACTCTCGGTGTTCTAATTCCTGCTATACATTCCCTGATAAGAATTCAAGGGGATATTATGCTGATGATGGATAATTTACAATTCACTTTGCCAGCCGTGAGCTGCTCGATAAGAATCGTGATCTTTTGGTGGAAAAAAGAAGCTATCGTGCCGATCATGGATATGATCGCGGAAGATTGGTTAAAGTTCAAGACTGCACGAGAGAGAAGAATAATGATTAGGAGGGCGCGAAGCGCGCGCATAATTATCACGTGCGCGTATGGCATAATGCTA…
	CfOr124	scaffold160	-	498671	496431	FVWAVKLNRLGLELIGLWPRSDETTNNKTKIASDLRIAIIFVIVTFVSGIPLICSLIRIWGDMILMIDNIQVTLPLLVVSLKLIVMRWKRTALLAIVNMMAEDWTELKTVKERDVMIGRAQITRTIVISGYVLMMLAFVVVIVLPYFGLLLTRHLTNLTDPGKPLPLQTYYFYDTDPSPQFELTYVIQALTIFLAAITYTSVDAFLGLTILHFCGQLENFRGRITILTSYQNFTYILSNIVMKHLRLIRFANMIEDTFTLMMLGLVIYFAILFCLHGFLLLTVIAEETFSFSQLCFPLMGITILLTHTFLYCGAGEIVTKQCESLYRAMCDLEWYKLKPREARNLILLMRRANQSFRITAGKIFPLTMTTFCSLLKTSAGYISFLLAKRG	TTTGTATGGGCGGTCAAATTAAATCGTTTAGGTTTGGAACTGATCGGTTTATGGCCAAGAAGCGATGAAACTACTAACAATAAGACTAAGATCGCTTCCGATCTTCGCATAGCTATTATTTTTGTCATAGTGACGTTTGTTTCTGGTATTCCCCTCATATGTTCTCTTATACGAATCTGGGGCGATATGATACTTATGATAGACAATATCCAAGTTACCTTACCCTTGCTAGTGGTCTCGTTGAAACTTATCGTCATGCGGTGGAAACGGACAGCGCTCTTAGCCATCGTGAATATGATGGCGGAAGACTGGACGGAATTAAAAACGGTAAAGGAAAGAGATGTGATGATAGGACGAGCGCAGATCACTCGGACGATCGTCATCAGTGGATATGTTCTG…
	CfOr125	scaffold160	-	503171	500422	FVWAVELHRVSLELIGLWPETDKTTKDSFLSDLRVSIIFVIVTFLSVVPLICSLVHIWGDMILMIDNLQTTLPLLMVSLKLIIIRWKRTAISLLVRMMAEDWVDLKIDRERNVMIRRARAARLVGICGYVLMIFAFTVLIILPSFGLHFRHITNHTNHGRLLPLQAYYFYDTEKSPQFELTLGIQAVTMFLGAITYTSVDAFLALTIFHICGQLENFRYRLANLVSCKDFDSALRDNVQTHIRLIRFAANIEDTFTLLMLGLVFYFGIVFCLFGFLLVTVFTGDNISNMSPQRVCFVVIGIVTLLAHTFLYCGAGEIITKQCKAVYRVICDLEWYKLEPKKGRALILLMTRASESFHITAGKVFPLTMTTFCSLFKTSAGYISFLLANR	TTTGTATGGGCAGTTGAATTACATCGGGTCAGCTTGGAGCTGATCGGTTTGTGGCCCGAAACCGATAAAACAACTAAAGACAGTTTTCTTTCCGATCTTCGCGTGAGCATTATTTTTGTTATAGTAACTTTCTTGTCAGTTGTTCCTCTCATATGTTCTCTAGTACATATTTGGGGTGATATGATTCTCATGATAGACAATCTCCAAACTACTTTACCTTTGCTGATGGTTTCGCTGAAACTAATCATCATACGATGGAAACGTACAGCTATCTCGCTTCTCGTGAGGATGATGGCGGAAGATTGGGTAGATTTGAAGATAGACAGGGAGAGGAACGTGATGATCAGACGAGCGCGAGCTGCTCGGCTGGTCGGTATCTGCGGATACGTTTTGATGATA…
	CfOr126	scaffold160	-	507580	504612	FVWAVELNRFGLELVGLWPRINKVAKDNYTSDLRVGIIFVIIMFISGIPLICSLIRVRNDMILVIDNLQITLPLIVVSLKLVIIRWKRTAFLSIVKMMAEDWMAPKIDAERNVMIKRAQTARLIVICGYVLMIFAFTSIIVFPCFGLPFRRLTNLTDRDRTLPLQTYYFYDTDKSPQFELTLLVQAMTIFLAAITYTSVDAFLGLTILHICGQLENFRRRLISLSSRKDFDCALRNSVIAHLRLIRFANKIEDIFALMILGLVVYFGIVFCLYGFLLLTVVTNAENVSPSRIIYVIVGVVTLLAHTFLYCHAGEIITKQCDAIYCALYNLDWYKLKSTEARNLILVMIRASEPFRITAGKVIPLTMTTFCSLLKSSAGYISFLLAKQ	TTTGTGTGGGCCGTGGAATTAAATCGATTTGGTCTGGAACTGGTCGGTTTATGGCCCAGAATAAACAAAGTAGCTAAGGATAATTACACGTCCGATCTTCGCGTAGGAATCATTTTTGTTATAATAATGTTTATTTCCGGTATTCCTCTCATATGTTCTCTAATACGAGTTCGAAACGATATGATACTCGTGATAGACAACTTGCAAATTACGTTACCTCTGATAGTGGTCTCGTTGAAACTTGTTATCATTAGATGGAAACGAACAGCTTTCTTATCCATCGTGAAAATGATGGCAGAAGACTGGATGGCGCCGAAAATAGACGCGGAGAGAAACGTGATGATAAAGCGTGCGCAGACTGCACGGCTGATCGTCATCTGCGGATACGTTCTGATGATA…
	CfOr127	scaffold160	-	515300	512597	FIWAIELNRWSLELIGLWPNTDGIVKRKLGPDIRAGFIFIMILFISGIPLVCALTRVWGNMALMIDNLRITLPILTVLLKLVIMRWKQSGIILLCIIDMIAEDWLALKLSVERNVMLKYARRARLIMICGFIILISLFILVVILPYFGLPFRHLTNLTDRSKPLPLQSYYFYDTDKSPQFELTFFAQAVTIFLVIIIYIAVNAFVGCVILHICGQLENFKGRLNNLISCKNFNRILSNSIVIHLRLIRFANNTENAFTLMLFVLIFQFGIGFCLCGFILLSVMTDENLNVANFTLISYMIVAVVSLFMQTFLYCFGGDLITEQCDAVYRTICDLEWYTLESRKARNLILLMLLAKEPFRITAGKILPLTMTTFCSLLRTSAGYISLLLAKRN	TTTATATGGGCAATTGAACTAAACCGTTGGAGCTTAGAATTGATCGGCTTGTGGCCTAATACTGATGGAATCGTTAAAAGAAAACTCGGTCCTGACATTCGTGCAGGTTTCATTTTTATTATGATACTATTCATTTCTGGCATCCCTCTTGTTTGTGCACTTACGCGAGTGTGGGGCAATATGGCATTAATGATAGACAATTTACGAATTACATTACCTATTCTGACGGTTTTATTAAAACTTGTTATCATGCGATGGAAACAATCAGGCATTATTCTCTTATGCATCATAGACATGATAGCAGAGGATTGGTTAGCGCTAAAACTAAGCGTTGAAAGAAATGTAATGCTAAAGTACGCTCGGAGGGCTCGATTAATTATGATATGTGGTTTTATTATA…
	CfOr128	scaffold160	-	519731	517066	FVWTIELNRRSLDLIGLWPNMNEIIKRRVGSDIRAGFTIISLTIILAIPLIYALIRVWGDVGLMVENLRITIPLLTLLLKFIMMRYKQSVLSSIINMMKEDWMTLKLEVERNIMIKRMRTFRLIVICAYILMICTITAISIFPYFGLSFRSLTNLTDGDRPFFLQTYYFYDTDKSPQFELTYLYQIITAYLAVIVYISVDSFLGLVILHVCGQLENFRGRFVNLMPSKEFDKVLSDNIEIHLRIIKYVNKIEDIFNLMMLGSITYFGIIFCLSAFLIIILITNEKINTKNLLQIYYMVATIIIFFLQTFFYCYLGELMAEQCEKLYRAVYDLEWYQWKSTQARNLILLMIQTQEPFRITAGKIVPLTMTTFCNLLNTSVSYISVLLAIQN	TTCGTATGGACAATTGAACTAAACCGGCGGAGCTTAGACTTGATCGGGTTATGGCCTAATATGAATGAAATCATTAAAAGAAGAGTTGGTTCTGATATTCGTGCAGGTTTCACTATCATTTCTCTTACAATTATTCTTGCTATTCCTCTTATATATGCGCTTATACGAGTTTGGGGCGATGTGGGACTAATGGTAGAAAATTTACGTATCACAATACCTCTCCTGACGTTGTTATTAAAATTTATTATGATGCGATATAAACAATCAGTGCTTTCATCCATTATAAATATGATGAAAGAAGATTGGATGACGTTAAAGCTAGAAGTAGAAAGAAATATAATGATAAAGCGTATGCGGACTTTTCGACTAATTGTAATTTGTGCATATATTCTGATGATA…
	CfOr129	scaffold160	-	525184	522532	FVWAVELNHLGLGLIGLWPTNATKRRIELDIRVGSIFILIMLISGIPSISALMRVWGDLELMIDNLRITLPLIIVSLKLVIMRWKQTVFSSVLNMMVDDWMVSKLNAERNIMIKYARTARLFAIYTYVVTVSTFSLIIVPPCIGQPFRYLTNLTDRNKPLPLQTYYFYDTDKSPQFELTFFIQALTILLTLLVYLSVDGSLGLIVLHTCGQLENLRHRLVNLVSCKDFDRALNSNIMTHTRIIRFVYNIEDIFTFIMLGLILYFAIIFCLYGFQSLIVITEGKINDAGILRVGYIVFVVVILFVQMFLYCYVGELITEKVTIYYTLCELEWYKLKSSQAKNLIILMIRIQKPLRITAGRIVPLTITTFCSFVKTSIGYISFLLTQ	TTCGTGTGGGCGGTTGAATTAAACCATTTAGGTTTGGGATTGATCGGTTTATGGCCTACCAATGCTACTAAAAGAAGAATCGAACTTGATATTCGCGTGGGTTCTATTTTCATTTTGATAATGTTGATTTCCGGTATTCCATCTATATCTGCGCTTATGCGAGTTTGGGGCGATTTGGAATTAATGATTGACAACTTACGAATTACATTACCTTTAATTATAGTTTCACTGAAACTTGTTATCATGCGATGGAAACAAACAGTCTTTTCATCCGTTTTAAACATGATGGTGGACGATTGGATGGTATCAAAGCTAAACGCAGAGAGGAATATAATGATAAAATATGCGCGGACTGCTCGATTATTTGCAATTTATACATATGTTGTGACGGTATCCACG…
	CfOr130	scaffold160	-	531400	527111	FVWAIELNRPSLELIGLWPNMDGIVKRRFGSDIRASFAFIMIAFILGIPLVHALMRVWGDMTLMIDNLRVTIPMITILLKLVIMRWKQSVLLSVINMMKEDWIALKLDVERNVMMKRMRTSRLIVICAYILMVSALIMMNILPCFGLSFRHLTNLTDRDRPLLLQTYYLYDTDKSPQFELTYLTQIILMILVIIIYTSVDAFLGLVIFHICGQLENFRGRLDNLIANKDFNKNLSNNVMIHLRLIR.FLNFLMLHVFFLMIAKICYLCNMYYVLYVLYVIQMIKNEKINENGTSFLRIYYILAVIIIFFMQMFFYCYTAELLTKQYEAIYRTVYDLKWYKWEPKQARNLILLMIQTQKPFCITAGKIFPLTMTTFCNLLKTSAGYMSFLMAIQD	TTCGTATGGGCAATTGAATTAAACCGCCCGAGCTTAGAATTGATAGGTTTATGGCCTAATATGGATGGAATCGTTAAAAGAAGATTTGGCTCTGATATTCGTGCAAGTTTTGCTTTCATTATGATTGCATTTATTCTTGGTATTCCTCTTGTACATGCGCTTATGCGAGTTTGGGGAGACATGACATTAATGATAGACAATTTACGTGTTACAATACCTATGATAACAATTTTATTAAAACTTGTTATCATGCGATGGAAGCAATCAGTGCTATTATCCGTTATAAACATGATGAAAGAAGATTGGATAGCGTTAAAGCTAGACGTAGAAAGAAATGTAATGATGAAGCGTATGCGGACTTCTCGATTGATTGTAATTTGTGCATACATTCTGATGGTA…
	CfOr131	scaffold160	-	535922	533397	FVWAIELNRPSLELIGLWPKINGISKRTLGSNIRANFTFIMITFVLGIPLVHALTRVWGDMVLMIENLRITLPMLSVLLKLVVMRRKQSVLLSVIKMMKEDWITLKRNTERDIMIKHVQISRLIVICAYILMTFTLIMITIFPCFGLSFRRVTNLTDRDRPLLLQSYYFYDTDKSPQFELTYLTQVIGMFLAVVIYTSVDSFLGLVIFHICGQLENFRSRLISLDAGNEFNKTLSNNVVTHLRLIRYVDKLEDMFNLMMLGTIIYFGIIFCLSGFVLIVMINNEKINAANFLRIYYMTAIITIYFMQMFFYCYAGDLITEQCEAVYHAVYDLEWYNWESKQARNLILLMIRVQQPFRITAGKIVPLTMATFCSLLKTSAGYISFLLAIQN	TTTGTGTGGGCAATTGAACTAAATCGTCCGAGCTTAGAATTGATCGGCTTATGGCCAAAAATTAATGGAATTTCTAAAAGAACTCTCGGTTCTAACATACGTGCAAATTTCACTTTCATTATGATTACATTTGTTCTTGGTATTCCTCTTGTACATGCGCTTACGCGAGTTTGGGGCGACATGGTACTAATGATAGAAAATTTACGAATTACATTACCTATGCTATCAGTTTTATTAAAACTTGTTGTCATGCGACGGAAGCAATCAGTACTTTTGTCCGTCATAAAGATGATGAAAGAAGATTGGATAACGTTAAAGCGAAACACAGAAAGAGACATAATGATCAAGCATGTACAGATTTCTCGACTAATTGTAATTTGTGCATACATTTTGATGACA…
	CfOr132	scaffold160	-	540593	538199	FVWAIELNRPSLELIGLWPKIDGISKRSIGPNIRVSFAFITITFFLIIPLVHALTRVWGNMVLMIDNLRFTLPFLTVLLKLVIMRWKQSVLLSVINMMKEDWIALKLDVERNVMMKRMRTSRLIVICAYFVMVCTSIVITIFSCFGLSFRRLTNLTDRNRPLLLQTYYFYDTDKSPQFELTYLTQIITLFLGLIIYASVDTFLGLVIFHICGQLENFRGRLINLIAGKEFNKALSNNIVNHLRLIRYVDKLEDIYNLMMLGSVIYFGIIFCLCGFVFIVMIKSEEINVANLLQIYYMIAAIIVYFMQMFFYCYAGEIMIEQCEAVYHAVYDIEWYNWESKQARNLILLMIRVQQSFRITAGKMVPLTMTTFCSLLKTSASYISFLLAIQN	TTCGTATGGGCAATTGAACTAAACCGCCCGAGCTTAGAATTGATCGGCTTATGGCCAAAAATTGATGGAATCTCTAAAAGAAGTATCGGTCCAAACATTCGTGTGAGTTTCGCTTTCATTACAATAACATTTTTTCTTATTATTCCTCTTGTTCATGCGCTTACGCGAGTTTGGGGCAACATGGTACTAATGATAGACAATTTACGATTTACATTGCCTTTTTTGACAGTTTTACTAAAGCTTGTTATCATGCGATGGAAGCAATCAGTACTGTTATCCGTTATAAACATGATGAAAGAAGATTGGATAGCGTTAAAGCTAGACGTAGAAAGAAATGTAATGATGAAGCGTATGCGGACTTCTCGACTGATTGTAATTTGTGCATACTTTGTGATGGTA…
	CfOr133	scaffold160	-	545469	542149	FASAIELNRLSLELIGLWPTTDRISKKSLGSNIRAAFAFIMITFFLIIPVVHALTRVWGDMTLMIDNLRITLPMLTCLLKLAVMRWKQSVLLSIINMMKEDWMMLKQDAERDVMMKHMQTSRLIVICAYFMMVCGAFVVIIFSCFGLSFRRLTNLTDRSRPLLLQTYYLYDTDKSPQFELTYLTQIITLVLGLVIYVSIDTFLGLVVFHVCGQLENFRGRLINLIAGKDFNKVLSNNVVIHLRLIRYGLHILTFFYAIYNKFLFFIFKFFILINGSYLNSLFMIKNEKVTENVTSFLRIYYTIVVIIIFFGQMFFYCYIAELVSEQYEAVYRTIYNLEWYKWKPKQAKNLILLIGRVQVPFHITAGKIVPLTMTTFCSLLKTSVGYISFLLALQN	TTTGCATCGGCAATTGAACTAAATCGTCTGAGCTTAGAATTGATTGGCTTATGGCCTACAACTGATAGAATCTCCAAAAAAAGTCTCGGTTCTAATATTCGTGCAGCTTTCGCTTTTATTATGATAACATTCTTTCTTATTATTCCTGTTGTACATGCACTTACTCGAGTTTGGGGCGATATGACACTAATGATAGACAATTTACGAATTACGTTACCAATGCTGACGTGTTTATTAAAACTTGCCGTCATGCGGTGGAAACAATCAGTACTGTTATCCATTATAAACATGATGAAAGAAGATTGGATGATGTTAAAACAAGACGCAGAAAGAGATGTAATGATGAAGCATATGCAGACTTCTCGACTAATTGTAATTTGTGCATACTTTATGATGGTA…
	CfOr134	scaffold160	-	554304	553015	FLWAIDLNRQSLELIGLWPNMDGVVKRRFGPDIRASFAFIMIAFILGIPLVHAFMRVWGDMILMIDNLRLTLPIFSILLKFVIMRQKQSVLLSVINMMKEDWMTLTQVAERDVMMKRVRISRLIIICSYVLMVFTLIMITIFPYFGLSFRHLTNLTDRNKPLILQTYYCYDTDKSPQFELTYLTQVIGMFLAIIIYISIDSFLGLVIFHICGQLENFRRRLVNLDANHEFKEALSYNIETHVRLIRYIDIVEDIFNLMMLASMTYFSFLFCISGFVLIVMINNEKINAASFSRIYYVIVIIIILFAQMFLYCYGAELITEQ	TTCTTATGGGCAATTGACTTAAACCGTCAGAGCTTAGAATTGATCGGCTTATGGCCTAATATGGATGGAGTTGTTAAAAGAAGATTTGGTCCTGACATTCGTGCAAGTTTTGCTTTCATTATGATTGCATTTATTCTTGGTATTCCTCTTGTACATGCATTTATGCGAGTTTGGGGTGACATGATACTAATGATAGACAATTTACGACTTACATTACCTATATTTTCGATTTTATTAAAATTTGTTATTATGCGACAAAAGCAATCAGTACTATTATCCGTTATAAACATGATGAAAGAAGATTGGATGACGTTAACACAAGTCGCAGAAAGAGATGTAATGATGAAGCGTGTACGGATCTCTCGTTTGATTATAATTTGTTCATACGTTCTGATGGTA…
	CfOr135	scaffold160	-	563198	560889	FVWAVELHRLGLELIGLWPNCKTDETAKKGHGSDIRMGLAFITVILASGVPLIWALLRVWGDMVLMIDNLRITLPLIVVSIKFVIMRWKRTVLLSIVNMMAEDWTTLKLATERDVMIKRARTARLLVIFGYVIMMLAFVMLIILPCFGIQIRHLTNLTDRNKPLPLQTYYFYDTDQSPQFELTFFAQVITISLAGIIYTSVDAFLGLVILHICGQLENFRRRVINLVSCKDFNNALSNSVVTHLRLIRFADNIEDTFTLMMLGLLSYFGIVFCLCGFLLLTVVTDKKVSNAGLPQACYMAVAALILLSHTFLYCGAGELIIQHCNAVYRAVCDLEWYKLESRKARNLIILMIRIHEPFRITAGKIVPLTMTTFCSLLKTSAGYISFLLAKR	TTCGTGTGGGCAGTTGAACTACATCGCTTGGGTTTGGAACTGATCGGTTTATGGCCTAATTGTAAAACCGATGAAACCGCGAAAAAAGGTCACGGGTCTGACATTCGAATGGGTCTTGCCTTTATTACGGTGATACTTGCCTCTGGTGTTCCCCTTATATGGGCGCTCTTACGAGTTTGGGGCGATATGGTACTTATGATAGATAATTTGCGAATTACATTACCTCTCATAGTGGTTTCGATAAAATTTGTTATCATGCGATGGAAACGAACAGTTTTATTATCCATCGTAAATATGATGGCGGAAGATTGGACAACGTTAAAGTTAGCCACGGAGAGGGACGTGATGATAAAACGAGCACGAACCGCACGGTTACTCGTAATTTTCGGATATGTTATA…
	CfOr136	scaffold160	-	567287	564556	FKWAVELNRYSLELIGLWPKMEETTREKLMANVRVFLLIIMVTFVCVIPCIHSLIRVWGDLMSMTDNLQFTLPLVSMIMKLVIMWSKRAALAPILSMIAKDWLRLKTDEERKIMIRCARIPRMIIICGFVIMFASFILLFILPCLGITMRYITNVTDPGKPLPLQTYYLYDTDKSPYFELTFLAQGVTLMISAMGYSAIDSLFGLLVFHVCGQLENLKGRLTDEKDPNFDRVLADAVTDHVRLIRCVKVIESTFTLMLLGLFLYFGTLFSLYGFLLVTVITDGRHLSLVRLLFLIMVVVNIFGHMCLYCIVGEFLITQCEGIYRAACDYRWYKLEPKQARNLILLMIRANKPLYVTVGKIFPLTMNAFCSLLKTSGGYISVLLARRD	TTTAAGTGGGCGGTGGAGTTGAATCGTTATAGTCTGGAGCTTATCGGTCTTTGGCCGAAAATGGAAGAAACGACGCGGGAGAAGTTAATGGCAAATGTACGTGTATTTTTGCTAATAATTATGGTAACTTTCGTTTGCGTGATTCCCTGCATACATTCCCTGATAAGAGTTTGGGGAGACCTGATGTCGATGACGGATAATCTGCAGTTCACCTTACCTTTGGTATCGATGATAATGAAGCTCGTCATCATGTGGAGCAAAAGAGCTGCTCTCGCGCCGATCCTGAGCATGATCGCCAAAGATTGGCTGAGGCTGAAGACCGACGAGGAGCGTAAGATTATGATAAGATGCGCACGGATCCCTCGTATGATCATAATCTGCGGATTCGTCATAATGTTC…
	CfOr137	scaffold555	-	2170	15	LDWAIGINRISLKILGLWPDDKLSHWQKFFANLRAFIIFITMFITSVIPGMLALLRVWGDIVAMADNLQIALPFSVTVLKFVIMWFRKGDLVPIINMIVNDWIKTKTVQERDTMIKQAKIAKAIVMFGCIMMSFASVALIIPPCFGYSIRYLTNLTDGAKPLLLQTYYLRDMTESPYYEIAFVAQATSIIMAAISYTGIDNFLGLLVFHICAQLDILKVRLLNLNDFKSFSIGLSFNIEDHLRLIRLSVDVIDNTFNLMLLALLVYFAMLFCVQGFLLVTIIDGVNGDISFMRISWLISILINTFVHMCLYCVVGEILIAK	TTAGATTGGGCGATCGGAATAAATCGAATTTCTCTGAAGATCCTTGGTCTCTGGCCGGACGATAAGTTAAGTCATTGGCAAAAATTTTTCGCAAATCTACGCGCCTTCATTATCTTTATCACGATGTTTATCACATCGGTTATACCCGGGATGTTAGCATTGTTGAGGGTCTGGGGTGACATTGTGGCGATGGCAGACAATCTGCAGATCGCTCTACCATTTTCGGTGACTGTCTTGAAATTTGTTATTATGTGGTTCCGCAAAGGAGATCTTGTACCGATCATAAACATGATCGTGAACGATTGGATCAAAACGAAGACAGTGCAAGAACGAGATACCATGATAAAGCAAGCGAAAATCGCGAAAGCGATCGTTATGTTCGGATGTATCATGATGAGT…
	CfOr138	scaffold715	-	198763	195953	IEWAIGLNRCMLKIVGLWPQNSKDTREALLSKLRLLFNVITLIFVLTIPALVSLIRVWGDMMLMIDNLQYTLPLLITVLKISIMWCKKKALSSLIDMIMSDWIRVKVKEERRIMLRRAENTRVLALCGGIMILFAVLITIPTFFGLTVRHVTNFTDPGRPLLIQAYYLHDVSKSPQFELTFLIQAIALTLSGLSYTGIDNFLGLLILHICGQMENLHLRLLNLGNNSEFTTTLKFNVKDHIRLIRSVQVIDNTFDLMLLGLLFLFGILFCLHGFLIINIVNQTGHLSFIQLTSYILASVCVLMHMCLYCAVGEFLVTQSEKIHRATYEYVWYNLEPKTARNLMLIMLRTKKPLYITAGKIFPMTLATFCNVSYT	ATAGAATGGGCAATCGGTCTCAATCGTTGCATGTTGAAAATCGTTGGTCTGTGGCCGCAGAACAGCAAGGACACTCGTGAAGCGTTATTATCAAAACTTCGTTTGCTATTCAACGTCATTACGTTAATTTTTGTACTAACAATACCGGCTCTAGTATCATTGATAAGAGTATGGGGCGACATGATGCTGATGATCGATAATTTGCAATACACTTTACCGTTGTTGATTACGGTATTAAAAATCTCCATCATGTGGTGCAAGAAAAAAGCTCTATCGTCGTTAATCGATATGATCATGAGCGATTGGATTAGAGTGAAGGTAAAAGAAGAGCGAAGAATCATGTTAAGACGTGCTGAAAATACTCGTGTGCTCGCTTTATGCGGAGGTATAATGATACTT…
	CfOr139	scaffold621	+	1253	3386	MTRKSTINRIVMLLLPLYGIWPGRSMILIIRVFWVITIAFIEFCHYLYFSTHLNIQNFFNLVDCLCSFVAYAKVLIKLVAFWVNQRKLVETLTLIMDDWSDCAKSDIGMRVTMHKAKLSDRITNAILILHTMSIFVYCLGVIIADADVTDQTIELPFVNKLTLPFNINIQNTYRLILIAEFVHMIFSNWLLGIVNAILLTLVLHMGGQVEILQSWLSQLVPKKIGNKEESIVTSTNKIIRKHNKIIQFSENIEILYTYIALLLFASNTILMCSIAFLIVTAIGTPDATEQILKSILFFWNTNLEAFIFCYAGEYLSNKSRAIEFATYNCPWYNLKSKDIRILLFIILRSQKELTLTAGKIMDLSLKSFTSIMNASGSYLSVMLAMQ	ATGACTCGTAAAAGTACGATTAATCGCATAGTAATGCTTCTGCTACCTTTGTACGGTATCTGGCCAGGCAGATCGATGATTTTAATTATCAGAGTGTTTTGGGTCATTACAATAGCATTCATCGAATTTTGTCATTATCTTTATTTTTCAACGCACTTGAATATCCAGAATTTTTTCAACTTGGTGGATTGCTTGTGTAGCTTTGTGGCGTACGCCAAAGTGCTCATTAAACTCGTTGCGTTTTGGGTAAATCAGCGAAAACTCGTGGAAACTTTGACGTTAATCATGGACGACTGGAGCGATTGTGCTAAGAGTGACATTGGCATGCGGGTGACGATGCATAAGGCAAAATTATCGGATCGTATCACTAACGCAATACTTATTCTTCATACGATGTCT…
	CfOr140	scaffold621	+	4475	6529	MIRNSSINRTIEVLFTLFGIWPGTSCILLCRIFWIISIIIVQFYHYQYLLTHFYSDDLFNLMDCLSSFLAYTKVMTKFIAFWLNQREFIKILAMMTKDWHDYVNSEIGMQETICKAKLCERITNAMLLLHTLSVVAYGTRVILANVDITDRTSQPPYIHKMEFPFDVNTQRVYKMIVIAQFVYVIMCSWAAGAVNALLLTLILHIGGQMNILRSWLMDFTSNESVKKRTIFTTNQIIEKHQRIINFSEKVENLYTYIALLQFASNTIMICSLAFLIVSAIGTPDATEKIIRSLLFYAITNLEAFIFCFAGEYLNNKSKAIGIAAYNSAWYNLKPQQTRILLFIILRSQKQLTLTVGKLTNLSLEYFASIMNASGSYLSVMLAMQ	ATGATTCGCAATAGTTCGATTAATCGCACAATAGAAGTTTTGTTTACTTTGTTCGGAATATGGCCAGGTACTTCGTGCATTCTACTTTGCAGAATATTTTGGATTATTTCGATAATAATTGTTCAATTCTATCATTACCAATATCTTCTAACGCATTTCTATTCCGACGATCTTTTCAATTTAATGGACTGTTTAAGTAGCTTTCTAGCGTATACAAAAGTGATGACCAAGTTTATTGCATTTTGGTTGAATCAGCGAGAATTCATCAAGATATTGGCAATGATGACGAAAGACTGGCACGATTACGTCAACAGTGAGATTGGCATGCAAGAGACAATATGTAAAGCGAAATTGTGTGAGCGTATCACTAACGCAATGCTCCTTTTGCACACGTTAAGC…
	CfOr141	scaffold621	+	7902	10015	MDESNEIHKIIMRKSTINRTTKFVLTLFGIWPNINISYVMFCRIFWSVTILIVLFCHYLYFLTYYHSDDVFDLLECFSNFLGFFKFMTKITFFWFNQRIFYEILMMMTKDWNDCSKSDIEIHEAVNKAKTSNLIANAVIILHIVTVLLYGDIILAKIDVTNRTIKLPHIYKIEVPFNINTQRTYKIVLIVELIHVVMCSCGTGILNALLLILVLHVGGQINILHCWLTKLISKENKRKSIAIMMKKIIRKHQKIIYFAKNIDSLYTFIAFMQFVSNTIMICIIGFVIITALGHPNATKKILKAISYYSVTNIEAFIFCYAGEYLINKSKAIGLAAYNIAWYELEPEYNRLLLFVIIRAQKQLTLTVGKMTDLSLQCFASV	ATGGACGAGAGCAACGAGATACACAAAATTATAATGCGTAAAAGCACTATTAATCGTACGACAAAATTTGTGCTCACTTTGTTTGGTATCTGGCCAAATATAAATATATCATACGTTATGTTCTGCAGAATATTTTGGAGCGTCACAATACTAATCGTTCTATTTTGCCATTATCTATATTTCTTAACATATTATCATTCTGACGACGTGTTCGACTTGTTGGAGTGTTTCAGTAACTTCTTAGGATTTTTTAAATTTATGACCAAGATTACTTTCTTTTGGTTCAATCAGCGAATATTCTACGAAATTTTAATGATGATGACGAAAGATTGGAACGATTGCTCTAAGAGTGATATCGAGATACACGAAGCGGTAAATAAAGCGAAGACATCCAATCTT…
	CfOr142	scaffold621	+	11145	13169	IMMRKSTINRMTKFVLILFGIWPDVSYVIFSRIFWTVTIAIVLFCHYPYLLAHLHSDDVFDLMDCFSNFLGFLKLMIKIIFFWLNQRIFHEILTMMAEDWNDCTKNDIEMHEAINKAKTSNRITNVIMIIHTVAVLLYGDLILAKVDVTDRTINLPHIYKIEVPFSINTQRTYKVVLIVELIHLLVCSWGMGTLNALLLTLILHVGGQINILRYWLTELISKENKSIAIMMKRIIRKHQKIIYFTKNIESLYTFIAFIQFVSNTMMICLIGFLIITALGDPNATKKIVKAISYYSVTNMEAFIFCYAGEYLINKSKAIGLAAYNISWYELEPEYNRILLFIILRAQKQLTLTVGKMTDLSLQCFASV	ATTATGATGCGTAAAAGCACAATTAATCGTATGACAAAATTTGTGCTCATTTTGTTCGGTATCTGGCCAGATGTATCGTACGTTATATTCTCCAGAATATTTTGGACCGTCACAATAGCAATCGTTCTATTTTGCCATTATCCATATTTGTTGGCACATCTCCATTCTGACGATGTGTTCGATTTGATGGACTGTTTCAGTAACTTCTTAGGATTTCTTAAATTAATGATCAAGATCATTTTCTTTTGGTTGAATCAGCGAATATTCCACGAAATTTTGACGATGATGGCGGAAGATTGGAACGATTGCACTAAAAATGATATCGAGATGCATGAGGCAATAAATAAAGCAAAGACATCGAATCGTATTACCAACGTGATCATGATTATTCATACAGTT…
	CfOr143	scaffold621	+	16764	18792	KSTINRTTKFALILFGIWPNISCLMFCRIFWTVTILMVLFCHYLYFLTHYHSDDVFDLMDCFTSFLGFLKLMIKFAFFWLNQRLFNEILTMIAEDWNDCTKSDIEMHEAINKAKVSSHLANAIITLHTVVVLFYGIGVILGSVDVTNRTIELPHIYKAIVPFSINTQRTYKIVLIVELIHLITCSWGLGILNALLLILILHVGGQINILCYWLTESISKENKHKSIAIIMKKIIQKHQKIIYFAKNVESLYTFIALMQFISNIMMICIIGFLIITALGSSNATEKIMRAISYYSVTNVEAFIFCYAGEYLINKSKAIGLAAYNLAWYELEPEYNRIILFIILRAQKQLTLTVGKMTVLSLQCFASIMNSAGSYLSVLLAMQ	AAAAGCACTATTAATCGTACGACAAAATTTGCGCTTATCTTATTTGGTATCTGGCCAAATATATCATGCCTTATGTTCTGCAGAATATTTTGGACTGTTACAATATTAATGGTTCTATTTTGCCATTATCTGTATTTCTTGACGCATTATCATTCTGATGATGTGTTCGACTTAATGGACTGTTTCACTAGCTTCTTAGGATTTTTGAAATTAATGATCAAATTTGCTTTTTTTTGGTTAAATCAGCGATTATTCAACGAAATCTTAACAATGATAGCGGAAGATTGGAATGATTGCACTAAGAGTGATATTGAGATGCACGAGGCAATAAACAAAGCGAAGGTGTCGAGTCATCTCGCCAACGCGATCATAACTCTTCATACAGTTGTTGTGCTCTTT…
	CfOr144	scaffold621	+	19825	21807	NESDERYEVMTHKSNINRAAKFVLTFLGIWPDISCVMFYRIFWIVTIFMFLFCHYLYFLAHFHSNDVFDLMDCFSSFLGFLKIIIYFIFFWLNQRIFKEILTMMAEDWNDCAKNDSEMHEALNKARISNRITNVIMILHILSPILYGVSMLASVDITDRTVELPHIYKIEIPFNINTQYTYKIMLIVELMHLVMCSLSLGIINVLLLILILHIGGQLNILHCWLANLIFKENNCKSIAIIMKKIIQKHQKIIYFAKNVENLYTFIACMQFVSNTVTICIVGFLIITALGSSNATEKIMRAISYYSVTNVEAFIFCYAGEYLINKSKAIGLAVYNIVWYELEPEYNRILLFIILRAQKQLTLTVGKMTDLSLQCFASV	AATGAGAGCGACGAAAGATACGAAGTTATGACGCATAAAAGCAATATTAATCGTGCGGCAAAATTTGTGCTCACCTTCCTCGGTATCTGGCCAGATATATCCTGCGTTATGTTCTATAGAATATTTTGGATTGTTACAATTTTTATGTTCTTATTTTGCCATTATCTATATTTCTTGGCACATTTTCATTCTAACGACGTGTTCGATTTGATGGATTGTTTCAGTAGTTTCTTAGGATTTTTGAAAATAATAATCTATTTCATCTTCTTTTGGTTGAATCAGCGAATATTCAAGGAAATTTTAACAATGATGGCAGAAGATTGGAACGATTGCGCTAAAAATGATAGTGAAATGCATGAGGCATTAAATAAAGCGAGGATATCGAACCGTATCACCAAT…
	CfOr145	scaffold621	+	26974	29060	TESKEVMKHKSTINRAAKFMLTLLGIWPDISYVMFYRMFWTVTMLTFLFYHYLYFLAHYHSNDVFDLMDCFSSFLGYSKIIMYFVFFWFNQRIFDEILTMMAEDWNDCTESDIEMHETVNKAKMSNHITNVIMTLHVISPVLYGMNIILANVDITDHTVELPHIFKMEIPFNINTQCTYKVVLIVELIHLVMCSLSLGVINVLLLILTLHIGGQLNILHRWLAKMIFKENKHKSIAIIMKKIIRKHQKIIYFAKNVENLYTFIAFMQFISNTIMICIIGFLIVTALGNSNATEKIVRMIPYYSITNLEAFIFCYAGEYLINKSKTIGLVAYNIAWYELEPKYSRSLLFIMLRAQKHLTLTVGKMKNLSLQCFASVRFLHIISSYLSVLLAMQ	ACGGAGAGCAAGGAAGTTATGAAGCATAAAAGCACTATTAATCGTGCGGCAAAATTTATGCTCACCTTGCTCGGTATTTGGCCAGATATATCCTACGTTATGTTCTATAGAATGTTTTGGACTGTTACAATGTTAACATTTCTATTTTATCATTATCTATATTTCTTGGCACATTATCATTCTAACGATGTGTTCGACTTGATGGACTGTTTCAGTAGTTTTTTAGGATATTCGAAAATAATAATGTATTTCGTCTTCTTTTGGTTCAATCAACGAATTTTCGACGAAATTTTAACGATGATGGCAGAGGATTGGAATGATTGCACTGAAAGTGATATTGAGATGCACGAAACAGTAAATAAAGCGAAGATGTCAAATCATATCACCAATGTGATTATG…
	CfOr146	scaffold621	+	30104	32132	EEKYEVMANKSTINRAAKFVLTFLGIWPDISCVMFYRIFWTATLLTLLFYHYLYFLTHYHSNDVFDLMDCFSSFLGYLKIIIYFIFFWVNQRIFDEIVTMMAEDWNDCTKGDIEMHETVNKAKMSNRITNAIITLHTVGPIIYSLSIILRVASVDITDHTVELPHIYKMEIPFNINTQSTYKIVLIVELIHLVMCSWALGILNALLLILILHAGGQLNILHYWLAKLILKENKRKSIAIIIKKIIRKHQKIIYFAKNVENLYTFIAFMQFISNTIMICIIGFLIVIALGNSNATEKIVRMIPYYSVTNLEAFMFCYAGEYLINKSKAIGLVAYNIAWYELEPKYSRSLLFVMLRAQKHLTLTVGKITNLSLQCFAGIMNSAGSYLSVLLAMQ	GAGGAAAAATACGAAGTTATGGCAAATAAAAGCACTATTAATCGTGCGGCAAAATTTGTGCTCACCTTCCTCGGTATCTGGCCAGATATATCCTGCGTTATGTTCTATAGAATATTTTGGACTGCTACACTGTTAACATTGCTATTTTACCATTATCTATATTTCTTGACACATTACCATTCTAACGACGTGTTCGACTTAATGGACTGTTTCAGTAGCTTTTTAGGATATTTGAAAATAATAATTTATTTCATCTTCTTTTGGGTGAATCAACGAATATTCGACGAAATTGTAACAATGATGGCAGAAGATTGGAATGATTGCACTAAAGGTGATATTGAAATGCACGAGACAGTAAACAAGGCGAAGATGTCGAATCGTATCACCAACGCAATCATA…
	CfOr147	scaffold621	+	33068	35159	EKYEVMTHRSTINHMTKFALILFGIWPDTPYVIFFRIFWTVTVAIVLLCHYLYFLTHYHSDDVFDLMDCFSSFLGFFKLMLKFIFFWLNQRIFDEILTMMAEDWNDCAKSDIEMNEAVIKAKISNRIANAVMTLHTVVPLLYGVGVILANVDATDRTIELPHIYKVEVPFIINTQCTYKIVLIVELIHLVMCSWALGILNALLLILILHAGGQLNILHYWLTKLILKEKHKSIAIIMEKIIQKHQKIIYFAKNVESLYTFIAFMQFVSNTVMICLIGFLVITALGTANATEKIVRTIPYYSVTNIEAFIFCYAGEYLINKSRAVALAAYNIAWYELEPKYSRILLFIILRAQKHLKLTVGKMMDLSLQCFASV	GAAAAATACGAAGTTATGACGCATAGAAGCACTATTAATCATATGACAAAATTTGCGCTTATCTTATTCGGTATTTGGCCAGATACACCGTACGTTATATTCTTCAGAATATTTTGGACTGTCACAGTAGCAATCGTTCTACTTTGCCATTATCTGTATTTTTTGACACATTACCATTCTGATGATGTGTTCGACTTGATGGATTGTTTCAGTAGTTTTCTAGGATTTTTTAAATTAATGCTTAAGTTTATTTTCTTTTGGTTAAATCAGCGAATATTCGACGAAATTTTAACGATGATGGCAGAAGATTGGAACGACTGTGCCAAGAGTGATATTGAGATGAACGAGGCTGTAATCAAAGCGAAGATATCGAATCGTATCGCCAATGCGGTCATGACT…
	CfOr148	scaffold621	+	36372	38807	LMMSANTITRSIEIGLRIVGIWPGATYVIASRFFWTTTMLLAQIFQYRHVVLHCNSEDLEQLMDGLSATLSYSLLFVKLIIFWTKQRIFNNVLARIATDWKECGNAEDCGNAWCNMSNVAGLSHRFSNLIIGLHSVAVMVYGIGVVVLRSDNDVNDRELFLKMELPFESDLSPVYELVMTTQFLHQITTATVIGVLSALLVTLVLHAGGQIDILRERLLAILPKSQKEKAAISMVTIGSLIRRHQNIIVFTEQIEDLYSYIALAQFISNTLVICCLGFIIVNSIGEHEGSSMLVRSLLFYVVINLEAFIFCFAGEYLSIKSKMIGDAAYESLWYNLSPNENRILLFLIMRSQKQLTITVGKFMNLSLQQFANIIKSSASYVSVLHAV	TTGATGATGTCTGCGAATACAATTACCCGCTCGATCGAGATCGGACTTCGTATCGTCGGTATCTGGCCGGGTGCTACTTACGTAATCGCGAGTCGATTTTTCTGGACCACGACGATGCTACTCGCGCAGATCTTTCAATACCGTCACGTAGTGTTGCATTGTAACTCCGAAGATCTTGAACAGTTGATGGACGGCCTGAGCGCGACGCTGTCGTACAGTTTATTATTTGTCAAGTTGATTATTTTCTGGACGAAACAACGAATATTCAACAACGTGTTAGCGAGGATTGCGACAGACTGGAAGGAGTGCGGGAATGCGGAAGATTGCGGCAACGCCTGGTGCAACATGAGCAACGTGGCCGGTCTGTCTCATCGCTTCTCCAATCTGATCATCGGCTTG…
	CfOr149	scaffold68	-	7581	5057	MIPQNILNRKVKFIFTLCGIWPGISCVLFYRMFWIITMTIAISYLLSYLLAHLYTAELMDLIDCLCLMLAHIKVISKCFIFWLNQKSLIEILTLMAEDWDDCTDNDISMRETSKKAKLSDRLVNAIFILHTTTVSAYCIGLFLSDMDITDQMIELPFIGKLKVPFHINTQRVYKLTIVAQSLHMILCGWVAGITNVLLLTLTLHTASQIDILRYWITQLTSCESKLIVITIKKIIQKHQKIVTFSENIECLYTYIALVQFVSNTVMICSLGFLIVTAIGNPNAMEQIMKSLLFYTITNLEAFIFCFAGEYMSNKSKEIGVAAYNSTWYDLKSKDSRVLLFVMLRSQKQLTLTAGKMMDLSLESFKNIMSASGSYLSMLLAMQ	ATGATTCCACAGAATATCCTTAATCGCAAAGTGAAATTTATATTCACTTTGTGCGGCATCTGGCCAGGCATATCATGCGTTCTATTCTATAGAATGTTTTGGATCATTACAATGACAATTGCTATATCTTATTTACTCTCTTACTTACTAGCGCATTTATATACCGCTGAACTTATGGACTTGATTGACTGTCTATGTCTCATGCTGGCGCATATCAAAGTGATCTCTAAGTGTTTTATATTTTGGTTGAACCAAAAGTCATTGATCGAAATTCTGACGTTAATGGCGGAAGATTGGGACGATTGCACTGATAACGATATTAGCATGCGTGAAACATCGAAAAAAGCGAAATTATCGGATCGTCTCGTAAATGCAATCTTTATTTTACACACAACGACG…
	CfOr150	scaffold68	-	11102	8522	MAPKNTFNRTLKFMLIFCGVWPGVSCIVLYRTCWIITVTFILFCHYRYFLTHVYSAELLDLMDCMSSFFAYSKVIIKFAVFWFNQQKFVEILEMIREDWNDCIDGDVISMRETTRKTKISDRITNAIVTLHTMTIVAYCIGIILADADVTDHTTELPLLNKLEIPFDINTQCMYRFVLIIEFLLMLFYGWAAGITNSILLTLILHTAGQIDIIRCWLMQLVPRKEEYKHVSYHIITSKIIQKHQKIISFSKNIESLYTYIALLQFISNTIMICSIAFVIVTIIVYKIIILSIINSLNNYSKEIGIAAYNSAWYDLKSKDSRVLLFIMLRSQKQLTLTVGKMMDLSLESFTSIMNASGSYLSVLLTMQ	ATGGCTCCGAAGAATACGTTTAATCGCACATTGAAGTTTATGCTTATTTTTTGTGGTGTTTGGCCAGGCGTATCGTGCATAGTGCTCTACAGAACATGTTGGATCATTACAGTGACATTTATTCTATTCTGTCACTATCGTTATTTTCTCACGCATGTGTATTCTGCCGAACTTTTGGACTTGATGGACTGCATGTCTAGTTTCTTTGCATATTCTAAAGTGATTATTAAATTTGCTGTGTTTTGGTTCAATCAGCAAAAATTCGTCGAAATCTTAGAGATGATAAGGGAAGATTGGAATGATTGCATTGACGGTGACGTCATCAGTATGCGCGAGACAACACGCAAAACAAAAATATCGGATCGTATCACAAATGCGATCGTTACACTTCATACGATG…
	CfOr151	scaffold68	-	17375	15255	MTHKSTINRTLKLMLTLCGIWPGTSCVIICRAYWIIALATDNICHYRYLLMHLHSSDLFDLMDCFSSFLTQVKFMTKLIIFWLNERKFAEILTIMKEDWNDCCSSDINMRETMCKAKLAGRITNAMFTLHTLTIVGYSIGIFLADVDVTDHQSELPLLLKVTLPIDIKTKRRYKILLSAQFIHLILSGCGTGLLNALLLTLILHIGGQMDILRCWLNEIVIKKNKERGESIVTMNKIIRKHQKIINFAEYIENMYTYIALLQFTLNTVLICSLGFLIVTAIGSPDATEQIVRTLLFYTVTNLEAFIFCFAGEYLKNKSKAIGNAAYYSAWYEMKPENSRNLIFVILRAQKQLTLTVGKIMDLSLESFTDIMKASGSYLSVLLAMQ	ATGACGCATAAAAGTACAATTAATCGCACGTTAAAATTAATGCTCACTTTGTGTGGCATATGGCCGGGTACGTCGTGCGTTATAATCTGCAGAGCATATTGGATCATCGCATTAGCGACAGATAATATCTGCCATTACCGGTATCTTCTAATGCATTTGCACTCGAGCGATCTCTTCGACTTGATGGATTGTTTCAGTAGCTTCCTGACACAAGTGAAGTTTATGACTAAATTGATCATATTTTGGCTGAATGAACGAAAATTCGCCGAGATTCTGACGATAATGAAGGAAGATTGGAACGATTGCTGCAGCAGCGACATTAATATGCGCGAAACAATGTGCAAGGCTAAATTAGCAGGTCGTATCACTAATGCGATGTTTACACTTCATACGTTAACG…
	CfOr152	scaffold68	-	21116	18570	MTSGRTINRTIELLLTAFGVWPGISCVLLYRVFWMITLVINQFFHYRYFITHFHVNNLFNLMDCLSSFLAHVKLTFKIIIFSLKQREFIGILTTMSEDWSCCGDNGIVLHETKRKAKLSSRICNGLIILHTIAAFAYVIGILLADADITDRTTELPLIMKMEYPFVIDTLRKYRLVLTTQFMFVLACSLGAGLFNALFLTLTLHIGGQINILLRWLTEVRSIEIGRMTKIIQKHQKIISFSEKIENLYSYITLLQFTSNTVMICSLAFLIVTAIGSPDATEQIMRSLLFYAVTNLEAFIFCFAGEYLSNKSTAIGNAAYNSGWYDMKTADSRILLLIILRSQRKLKFTAGKMTDLSLECFTNV	ATGACTAGCGGACGTACAATTAATCGCACGATAGAACTTTTGCTTACCGCATTTGGTGTCTGGCCAGGTATATCATGCGTTTTATTGTACAGAGTGTTTTGGATGATTACGCTAGTGATCAATCAATTCTTCCACTATCGGTATTTTATAACACATTTTCATGTCAACAATCTTTTCAACTTGATGGACTGTTTGAGTAGCTTTTTGGCACACGTAAAGTTGACCTTTAAAATCATTATCTTCTCGTTAAAACAAAGAGAATTCATTGGAATTTTGACAACTATGTCGGAAGACTGGAGCTGTTGCGGTGACAATGGTATTGTGTTGCACGAAACGAAACGTAAAGCAAAACTATCGAGCCGTATTTGTAATGGGTTAATTATTCTTCATACAATTGCC…
	CfOr153	scaffold68	-	24274	22033	MIRQNILNRKVKFIFTLCGIWPGISCVLFYRMFWIITMTIAISYLVSYLLAHIYTAELIDLIDCLCTILAHLKVISKCFIFWSNQKTLIEILAMMAEDWNDCTDNDITMRETSKKAKLSDRLVNAIFILHTTTVSAYCIGLFLSDMDITDQMIELPFIGKLKVPFHINTQCVYRLTIVAKSLHVILCGWVAGMTNVLLLTFTLHAAGQIDILCYWITQLTFCENKLTVITMKKIIQKHKKIVTFSENIECLYTYIALVQFVSNTVMICSLGFLIVTAIGSPNAMEQIMKSLLFYTITNLEAFIFCFAGEYMSNKSREIGAAAYNSTWYDLNSKDSRVLLFVMLRSQKQLTLTAGKMMDLSLESFKNIMSASGSYLSMLLAMQ	ATGATTCGACAGAATATCCTCAATCGCAAAGTGAAATTTATATTTACTTTGTGCGGCATCTGGCCAGGGATATCGTGCGTTTTGTTCTATAGAATGTTTTGGATCATTACAATGACAATTGCTATATCATATTTAGTCTCTTACTTATTAGCGCATATATATACCGCTGAACTTATAGACTTGATCGACTGTCTGTGTACTATACTAGCGCATCTCAAAGTAATCTCTAAGTGTTTTATATTTTGGTCAAACCAAAAAACATTGATCGAAATTCTGGCGATGATGGCGGAAGATTGGAACGATTGCACTGATAACGATATTACCATGCGCGAGACATCGAAGAAAGCGAAATTATCGGATCGTCTTGTAAATGCAATCTTTATTTTACACACAACGACG…
	CfOr154	scaffold68	-	28090	25806	MKVENILSQTIEIWLRIFGIWPDSSCISLRRLFWIIALALEQIFQYQYIIINFYSIEFFEVMGMLGEAMTFSILIIKLVIFWCKQRTFSKILTMMAIDWKKSLNTEFSMFVTSNAKLSRRFANVTVALYSMAVIFHSSNIVKHTDENKVFNTSMRPLVMNMNLPFDLNQTYVYVLIIIIQFVHLLLCSCATGLLNALLINLILHIGGQVDILCEWLIDIFPIKKKHSPNLFVIKKIIKKHQQIIKFSEHIEDLYSNIALALFISDTLIICCLGFVMVTSVGTPDAIKIIMRTLLFYFVMNMEAFAFCFAGEYLSTKSNSIGNAAYNSFWYESNSKNNQITLFLIMRSQKQLVITIGKVMNLSLERFSSIIKASASYISVLLAMN	ATGAAAGTGGAAAATATACTTAGTCAAACGATAGAAATTTGGCTTCGAATTTTTGGCATCTGGCCGGACTCATCGTGCATTTCGCTACGTAGATTGTTTTGGATCATTGCGCTTGCACTCGAACAAATTTTTCAATATCAATATATTATAATCAATTTTTATTCTATTGAATTTTTCGAAGTGATGGGCATGTTAGGTGAAGCAATGACATTCTCGATATTGATAATTAAGTTAGTTATTTTTTGGTGTAAACAACGGACATTTAGCAAGATATTGACGATGATGGCGATTGATTGGAAAAAGTCTCTCAACACGGAATTCAGTATGTTTGTGACATCGAACGCCAAATTGTCCCGACGTTTCGCTAACGTGACAGTGGCTCTTTATTCGATGGCTGTA…
	CfOr155	scaffold68	-	33895	31550	MKVENVLSRTIEIWLRIFGIWPDSSCISLRRLFWIIALAIEQIFHYQYIIIHFYSIEFFEVMGILGETMTFSIIIIKIVTFWCKQRTFCNMLMMMAIDSEKCSSREFSMSVMTRNAKLSRRFANLTLGLYSMAVILHSSHIIVKHTGDDKISNTSTRALVMDMNLPFDLNQTYVYVLIIIIQFAHVLLCSCANGLLNALLINLTLHIGGQIDILCEWLMDIFPIKEKHKPNVIIIKKIIKKHQQIIKFSEYIEDMYSNIALALFVSDTLIICCLGFVIVTSVGTPDAVKIIMRTLLFYFVMNMEAFAFCFAGEYLSTKSNSIGDAAYNSFWYESNSKNNQITLFLIMRSQKQLTITIGKVTNLSLEQFTSIIKASASYISVLLAMN	ATGAAAGTGGAAAATGTACTTAGTCGGACGATAGAAATTTGGCTTCGAATTTTCGGCATCTGGCCGGACTCATCATGTATTTCGCTACGCAGATTATTCTGGATTATTGCGCTCGCAATCGAACAAATTTTTCATTATCAATATATTATAATACATTTCTATTCTATCGAGTTTTTTGAAGTGATGGGCATATTAGGTGAAACAATGACATTCTCGATAATCATAATTAAAATTGTTACTTTCTGGTGTAAGCAACGAACATTTTGCAACATGTTAATGATGATGGCAATCGATTCAGAAAAGTGTTCCAGCAGGGAATTCAGTATGTCCGTAATGACACGAAACGCCAAACTGTCCCGACGTTTCGCTAACCTGACATTGGGCCTTTATTCTATGGCT…
	CfOr156	scaffold68	-	38199	36158	MKVKNVLSQTIEIWLRIFGIWPESSCVSLRKLFWIIALATEQILHYQYIITYFHSIEFFEVMSVLGETIAFSILLIKLVIFWCKQRTFGKVLTMMAIDWEKCLNAEFSMFVTTWNARLSRYFANVTVALHTINIIIYRSVIVKQTDDKASNTSTRPLLMNMDLPFDFAQTYIYELIIIIQFVYLLLCACANGLLNALLINLTLHVGGQIDILCGWLTEVFPMKERCENPNLFMIKKIIKKHQQIITFSRHIEDLFSNIAIALFVSDTLIIGCLGFVIVTSIETPDAVKIIMKTLLFYLVVNIDAFAFCFAGEYLSTKSNSIGDAAYNSFWYESNSKNNRIISFLIMRSQTQLTITIGKVTNLSLERFSSIIKASASYISVLLAMN	ATGAAAGTAAAAAATGTACTTAGCCAAACAATAGAAATTTGGCTTCGAATTTTTGGTATCTGGCCAGAATCATCATGTGTTTCGTTACGCAAACTGTTTTGGATCATTGCGCTCGCAACCGAGCAAATTCTTCATTATCAATATATTATAACATATTTCCATTCTATTGAATTTTTCGAAGTGATGAGCGTGTTAGGTGAAACAATAGCTTTTTCGATATTGTTAATTAAACTTGTCATTTTTTGGTGTAAACAGCGAACTTTTGGCAAAGTATTAACGATGATGGCAATCGATTGGGAAAAATGTCTCAACGCAGAATTTAGTATGTTTGTGACGACATGGAATGCTAGGTTGTCCCGATATTTTGCTAATGTGACGGTAGCCCTTCATACGATAAAT…
	CfOr157	scaffold68	-	43127	40447	ILLRIFGIWPDASHIPLRRVFWTIAIIMEQVLEYKWIVVHFYTNEPFEVMKFLSEAMTYTIMFLKIIIFWVKKRTFVRILTMMSIDWENRIIDEVSMITTTHNANLCRRFNNGTIILYTIAVLFHISNVYTNFMDEQTSNTSTRPLVMNMDLPFDLSRTWVYVSVLIIQFIHLILCAYINGLLNILLINLILHVGGQIDILRKWLMEMFPTERRLSEESSLSPLIVEKVIKKHKRIITFSEYIEEMYTNIAMVLFVSDTLIICCLGYILVASIGTPDGLTIIMRTILFYVVSSMEAFIYCFAGEYLTNKTSSIGDAAYNSCWYEGNSRESKFIVFLIMRSQKQLTITIGKIMELSMERFTSIMKASASYISILIA	ATTTTACTTCGAATTTTTGGTATCTGGCCGGACGCGTCGCATATTCCGTTACGTAGAGTATTCTGGACAATTGCAATCATAATGGAGCAAGTTCTTGAATATAAGTGGATCGTAGTACATTTCTATACTAATGAGCCTTTCGAAGTGATGAAATTTTTAAGTGAAGCAATGACATATACGATAATGTTTCTTAAAATTATCATTTTTTGGGTTAAAAAGAGAACATTCGTTAGGATATTAACGATGATGTCAATTGATTGGGAAAACCGTATCATCGATGAAGTTAGTATGATCACGACGACACATAATGCTAATCTGTGTCGACGTTTCAATAATGGGACAATTATCCTTTATACGATAGCCGTATTATTTCATATTAGCAATGTATATACTAATTTT…
	CfOr158	scaffold68	-	46441	44580	MEMSTVSRVVKIGLRTYGIWPYLPSTALCRLLCIVLLSAAQIFQYRYVLINYHTDSFSNFMDGMSSAMTYSLLFMKLAILWINERTFSDMLQMMAMDWKNCVLTECSLRITSNKARLSYRFSNWIIGLQMIAITLYSCGVLAVNAGDVQRMNVSAREHILKMKLPFKVNTFPVYTLVTIFEFFHLMMCGLAISVINSLIITLILHIGGQIDILRDWLLKAFSKNMITVDRITMKMLITKHQRIIMFSENIENLYTYIALILFVSDTLIICCLGFIIVTSINTPGGLAILVRSVLYYLVMNLEAFIYCFAGEYLTAKSKMIGDAAYDSLWYDVTSKQSQIIHLIILRSQKRLTITIGKIMDLSLERFTSVLKISASYVSVLLAIY	ATGGAGATGAGCACGGTTAGTCGCGTGGTGAAGATCGGTCTTCGCACCTATGGTATTTGGCCGTATCTACCGTCGACAGCTTTGTGCCGATTGTTGTGCATCGTGCTTTTGAGCGCGGCTCAAATCTTTCAATATCGCTACGTGTTAATAAACTATCACACCGATAGTTTCTCTAATTTTATGGACGGAATGAGCAGCGCTATGACATACAGTCTACTGTTTATGAAACTTGCTATTTTGTGGATTAACGAGCGAACATTCTCCGATATGTTGCAAATGATGGCCATGGATTGGAAGAATTGCGTTTTAACCGAGTGCAGTCTGCGCATTACATCGAACAAGGCCAGACTCTCGTATCGCTTTTCGAATTGGATCATCGGCCTTCAAATGATCGCCATA…
	CfOr159	scaffold68	-	51012	48996	STISRLVKFSLHIYGIWPYVPSTVLFRLYWIMMLSTAQVFQYRYVIVNIYMDDFSELMDGISSAMASSLLYIKLVLLWSNQRIFFDLLQMMSADWQDRQDTVYNLRIMAKTANAAQRASRWIIGLQIFSVFNYAGGVLANNMDKEEPYKRELILKMELPFNISTNSIYAAVQSVQFYHLILVAYGITTVNSLLVTLILHVSGQIDILRERLMKVFSKSTVDSEEITIQSLLSKHRQIIIFSECIENLFTYIAFIILLSDTIIICCLGYVIVTSLDMPNVAAILVKSVVFYITINIEAFIYCLSGEYLSAKSTMIANAAYDSLWYNFPSKQSRIILFVILRSQKRLTITSGKIMDLSLERFTSVIKASASYLSLLLAMY	TCCACGATCAGCCGACTCGTTAAATTCAGTCTTCATATTTACGGCATCTGGCCGTATGTACCGTCCACTGTGCTGTTTAGATTATACTGGATAATGATGTTAAGCACGGCTCAAGTCTTTCAATACCGATATGTCATAGTAAACATTTATATGGACGATTTCTCAGAATTAATGGATGGAATAAGTAGCGCGATGGCTTCCTCCCTACTTTACATCAAACTCGTTCTTCTTTGGTCCAATCAACGAATATTTTTCGATCTGTTACAAATGATGTCCGCGGACTGGCAGGATCGGCAGGACACTGTCTATAATTTGCGCATAATGGCAAAAACGGCAAATGCCGCACAACGTGCCTCGAGATGGATCATTGGTCTACAGATATTCTCCGTATTCAATTAC…
	CfOr160	scaffold68	-	54829	52678	QTTISRLVRFNLHIYGIWPYVPSTVLFRLYWIIMLSTAQVFQYRYVIVNIHMDDFSELMDGIGSAMASSLLYIKLVLLWSNQRIFFDLLQMMSADWQDRQDTINSRVMTETQNAAQRASRWIIGLQIFAVINYTAGVLANNLDKEEPYKRELILKMELPFNISTNSIYTAVQSVQFYHLFFVACGITTINSLLVTLILHISGQIDIFRERLMKAFSKSVIDSEEITMQSLIVKHQKIIVFSESIENLFTYIAFMILLSDTIIICCLGYVIATSLDMPNVAAILVKSVVFYITINIEAFIYCLSGEYLSAKSKMIGNAAYDSLWYNLPSKQSRIILFVILRSQKRLTITSGKIMDLSLERFTSVIKASASYLSLLLAMY	CAGACCACAATCAGCCGACTCGTTAGATTCAATCTTCACATTTACGGTATCTGGCCGTACGTACCGTCCACTGTGCTATTTAGATTGTACTGGATAATAATGCTAAGCACGGCTCAAGTCTTTCAGTACCGATACGTCATAGTGAACATTCATATGGACGACTTCTCGGAATTAATGGATGGAATAGGTAGCGCGATGGCTTCCTCCCTACTTTACATCAAACTCGTTCTTCTTTGGTCCAATCAACGAATATTTTTCGATCTGTTACAAATGATGTCCGCGGACTGGCAGGATCGGCAGGACACTATAAATTCGCGAGTAATGACAGAAACGCAAAATGCCGCACAACGCGCCTCGAGATGGATCATTGGTCTGCAGATATTCGCTGTAATTAATTAC…
	CfOr161	scaffold68	-	57912	56265	NEKIDSTNTVCHSVEFGLRAIGVWPDTSYAILRRILYISSMIVFQIFQYRYLIMRFGKEDLFILMDVLSITLAYSLVLIKLIIFACNAHLLNEIITRIVEDWKRHDVSEEYTMTRIAYLSRRFSNLIITMYMISVFLYATGTLLRYNSNNQTDARELILKMELPFEMKSTSVYIIVLITQFIHQISAASTTGVLNSLLIILVLHACGQIDIMRHKLSAITQKNIERGITETIMKTLIIRHQRIISFSKDIEVLYSSIALIQFVSNTLVICCLGFLIVISIGVPGGSAVLVKSILFYVVICLDAFIFCFIGEYLSTKSRMIGDAAYESLWYESNPNLNRNILLMIVRSQKHLTLTAGKFMDLSLQEFANIVKASASYVSVLHAMY	AATGAAAAAATTGATTCGACGAATACCGTGTGTCACTCCGTGGAATTTGGTCTACGTGCAATCGGCGTATGGCCGGACACGTCGTACGCAATTTTGCGCCGAATCTTGTATATATCTTCAATGATAGTGTTTCAGATTTTTCAGTATCGATATTTAATCATGCGTTTCGGCAAAGAGGATCTTTTTATTCTGATGGACGTATTGAGCATAACTCTGGCTTACAGTCTTGTATTAATTAAATTGATAATTTTCGCATGCAATGCTCATTTGCTGAATGAAATCATAACGCGCATAGTCGAAGATTGGAAGAGACATGATGTCTCCGAAGAGTACACAATGACCAGAATAGCTTACCTCTCTCGTCGGTTCTCCAACTTAATAATTACCATGTACATGATA…
	CfOr162	scaffold68	-	61148	59503	NEKIDSTNTVCHSVEFGLRAIGVWPDTSYAILRRILYISSMIVFQIFQYRYLIMRFGKEDLFILMDVLSATLAYSLLLFKLIVFAFNAHLLNEIITRIVEDWKRHDVSEEYTMTRIAYLSRRFSNLIITMYMISVFLYATGTLLRYNSNNQTDARELILKMELPFEMKSTSVYIIVLITQFIHQMSAASTTGVLNSLLIILVLHACGQIDIVRHKLSAITQKNIERGITETIMKTLIIRHQRIISFSKDIEVLYSSIALIQFVSNTLVICCLGFLIVISIGVPGGSAVLVKSILFYVVICLDAFIFCFVGEYLSTKSRMIGDAAYESLWYESNPNLNRNILLMIVRSQKHLTLTAGKFMDLSLQEFANIVKASASYVSVLHAIY	AATGAAAAAATTGATTCGACGAATACCGTGTGTCACTCCGTGGAATTTGGTCTACGTGCAATCGGCGTATGGCCGGACACGTCGTACGCAATTTTGCGCCGAATCTTGTATATATCTTCAATGATAGTGTTTCAGATTTTTCAGTATCGATATTTAATCATGCGTTTCGGCAAAGAGGATCTTTTTATTCTGATGGACGTATTGAGCGCAACTCTGGCTTATAGCCTTCTGTTGTTCAAGCTGATTGTTTTCGCGTTCAACGCTCATTTGCTGAATGAAATCATAACGCGCATAGTCGAAGATTGGAAGAGACATGATGTCTCCGAAGAGTACACAATGACCAGAATAGCTTACCTCTCTCGTCGGTTCTCCAACTTAATAATTACCATGTACATGATA…
	CfOr163	scaffold68	-	66298	62708	VNNEIDSMSTVCQSVEFGLRAIGVWPDTSYAILRRILCISSIIVFQSFQYRYLIMHFNENDLFILMDVLSGTLIYSLLFIKLIIFMFNAHLLNEIITHVVEDWKRHDTFEESIMIRIAYVSRRISNLIITLYAMTVFCYATSTVLRYKIGNQTDARELIFKMELPFEIKSTSVYIVVLVILFVYQTSAASTTGILNSLLITLVLHVCGQIDIVQRKLHEITRKNIKQNITESIMKKLIIRHQKIILLSKNIESLFSGIAFIELFSNTLIICCLGFIIVVSIGVPGGTTVLLKSLVFYIMICLDAFVFCFTGEYLSTKSRMIGNAAYESLWYESNPNLNRNVLIMIVRSQKHLQLTAGKFMDLSLQQFTNIVKASASYVSVLHAMY	GTAAATAACGAGATAGACTCGATGAGTACTGTGTGTCAGTCGGTGGAATTTGGTCTGCGTGCAATCGGCGTATGGCCGGACACGTCATACGCAATTTTGCGTCGAATCTTATGTATATCCTCGATTATAGTATTTCAGAGTTTTCAGTATCGATACTTGATCATGCATTTTAACGAAAATGACCTTTTCATCTTGATGGACGTATTGAGCGGAACTCTGATTTACAGTCTTCTGTTCATCAAGCTGATAATTTTCATGTTTAATGCTCATCTGCTGAATGAAATCATAACGCACGTGGTGGAGGACTGGAAGAGGCACGATACCTTTGAAGAAAGCATAATGATCAGAATCGCTTACGTCTCTCGTCGGATATCTAACTTGATAATCACCTTGTACGCG…
	CfOr164	scaffold68	-	69720	67999	VSNEIDSMSTVCQSVEFGLRAIGVWPDTSYAILRRILCISSIIVFQSFQYRYLIMHFNEDDLFILMDVLSGTLTYSLLFIKLIIFTFNAHLLNQIITHIVEDWKRHDISEENIMTRIACVSRRISNLIITLYAMTVFCYATSTVLRYKIGNQTDARELIFKMELPFEIKSTSVYIVVLVILFVYQTSAASTAGMLNSLLITLVLHVCGQIDIVQRKLHEITRKNIKQNITESIMKKLIIRHQKIILFSKNIEGLFSSIAFIELFSNTLIICCLGFIIVVSIGVPGGTTVLLKSLVFYIMVCLDAFVFCFTGEYLSIKSRMIGNAAYESLWYESNPSLNKNVLLMIVRSQKHLQLTAGKFVDLSLQQFTNIVKASASYVSVLHAMY	GTAAGTAACGAAATAGACTCGATGAGTACTGTGTGTCAGTCGGTGGAATTTGGTCTGCGTGCAATCGGCGTATGGCCGGACACGTCATACGCAATTTTGCGTCGAATCTTATGTATATCCTCGATTATAGTATTTCAGAGTTTTCAGTATCGATACTTGATCATGCATTTTAACGAAGATGACCTTTTTATTTTGATGGACGTATTGAGCGGAACTTTGACGTACAGCCTTCTGTTTATCAAGCTGATAATTTTCACGTTTAATGCTCATTTGCTGAATCAAATTATAACACACATAGTCGAGGACTGGAAGAGACACGATATTTCTGAAGAAAACATAATGACCAGAATCGCTTGCGTTTCCCGTCGAATATCTAACTTGATAATCACCTTGTACGCG…
	CfOr165	scaffold68	-	72984	71297	INNEIGSMNSICQSTEFGLRAIGVWPDTSYAILRRILCISSMAVFQTFQYQYLFMHFEEEDLYILMDVLSGTVAYSLLLIKLIIFAFNAHLLSEIIAHIVEDWKERDVSEEYTMTRIAYISRRLSNLIIIMYAMTVFLYATSTVLRYKSTNQTDTRELILKMELPFEMKSTSVYIAVLVIQFVHQTSAASTEGVINSLLITLVLHTCGQINIVQQKLSEITQTNIERGITENIMKTLIIRHQKIISFFKNIERIFSNIALVQFVSNTLVICCLGFLIVVSISVPNGTTVLVKSVLFYIAINLDAFIFCFVGEYLSTKSRLIGDAAYNSLWYDSNLNQHRNVLLMIMRSQKHLQLTAGKFVDLSLQQFANIVKASASYVSVLHAMY	ATAAATAACGAGATAGGTTCCATGAATAGCATATGTCAGTCCACAGAGTTCGGTCTGCGCGCAATCGGCGTATGGCCGGACACGTCATATGCAATTTTGCGCCGAATTTTGTGCATTTCCTCGATGGCAGTGTTTCAGACTTTTCAGTATCAATACTTGTTCATGCATTTCGAGGAAGAGGATCTTTATATCCTGATGGACGTATTGAGCGGAACTGTGGCTTACAGCCTTCTGTTAATTAAGTTGATAATTTTCGCATTCAATGCTCATCTGCTGAGTGAAATCATAGCGCATATAGTCGAAGATTGGAAGGAACGCGATGTCTCCGAAGAATACACAATGACCAGAATAGCTTATATCTCTCGTCGGTTGTCGAACTTGATAATCATCATGTACGCG…
	CfOr166	scaffold68	-	76133	74459	TMNTVCHSVEFGLRVIGVWPNTSYAILRRILYISSMAMIQIFQYRYLIMHFGDEDLFTLMDVLSATLAYSLLFIKMIIFTFNVHILNKIIACIIEDWKIRDISEEYTMTKVAYISRQFSNLIITMYAMSVFVYATGTLFRYKSSNQTDTRELILKMELPFEIKNTLMYIAVLITQFIHQVSGASMEGVFISLLITLVLHVCGQIDIVRQKLNKITRKNIEQGVTVSNMKTLIVRHQKIISFSKNIESLYSGIALMQFVSNILVICCLGFLIVISVGVPGGSTMLVKSLFFYTVVCIDAFILCFLGEYLSTKSRMIGDAAYESLWYESNPNQKRDVLLMIMRSQKYLTLTVGKFVNLSLQQFSNIVKASASYVSVLLAMY	ACGATGAATACCGTGTGTCATTCCGTGGAGTTCGGTCTGCGCGTAATCGGCGTATGGCCTAACACTTCATATGCAATTTTGCGTCGAATATTATACATATCTTCGATGGCAATGATTCAGATTTTTCAATATCGATATTTAATCATGCACTTTGGCGATGAAGATCTTTTTACTCTGATGGATGTATTGAGCGCGACTCTGGCTTATAGTCTTCTCTTTATCAAGATGATTATTTTCACATTCAACGTTCATATACTAAACAAAATCATAGCATGCATAATCGAGGACTGGAAAATACGCGATATCTCCGAAGAGTACACAATGACCAAAGTAGCTTACATCTCTCGTCAGTTTTCCAATTTGATAATTACCATGTACGCCATGTCCGTGTTTGTCTAT…
	CfOr167	scaffold68	-	79453	77756	MSNDMGTMNTVCHSVEFGLRAIGVWPDTSFAALRRILCISSVAVFQIFQYRYLILHFGDEDLFILMDVLSATLAYSLLFIKLIIFTFNAHMLDKIIACIVEDWKIRDISEEYIMTRIAYISRRFSYLLITMYAMSVILYAAGTLLKYKSNNQTDTRELILKMELPFEIKSTSVYIIVLFTQFVHQTSAASTIGVLNSLLITLVLHVCGQIDIVRQRLNEITRKNIKQGVTVSIMKTLIVRHQRIISFSKNIESLFSSIALVQFVSNTLVICCLGFLIVISIGAPGGSTMLVKSVLFYVVICLDAFIFCFVGEYLSTKSRMIGDAAYESLWYESNPNQNRDVLLMIIRSQKHLTLTVGKFVDLSFQQFANIVKASASYVSVLHAMY	ATGAGTAACGACATGGGTACGATGAATACCGTGTGTCATTCCGTGGAGTTCGGTCTGCGCGCAATCGGCGTATGGCCGGACACATCATTTGCAGCTTTGCGTCGAATATTATGCATATCTTCAGTGGCAGTGTTTCAGATCTTTCAATATCGATATTTGATCTTGCATTTTGGCGATGAAGATCTTTTTATCCTAATGGACGTATTGAGCGCGACTCTAGCTTACAGTCTTCTATTTATCAAGCTGATTATTTTCACGTTCAATGCTCATATGCTGGATAAAATCATAGCGTGTATAGTCGAGGATTGGAAGATACGCGATATTTCCGAAGAGTACATAATGACAAGAATAGCTTATATCTCTCGTCGATTCTCTTATTTGTTAATCACCATGTACGCC…
	CfOr168	scaffold68	-	82834	81104	MNTVCHSVEFGLRIIGVWPDTSYAILRRILYISSLAMFQIFQYKYLIMHFGEEDIFTLMDVLSVTLAYSLLFIKLIIFTFNAHLLNDIIARIVEDWKKDDVSEKHTMTRVAYISRRFSNLIITMCAIAVIVYAIGSLIRYKSGNQTNARELLVKMELPFEIKSTSVYIAVLVIQLVHQTSAASIEGMLNSLLVTLVLHTCGQINIVQQKLNKITQTNIKRGITKNVMKTLIIRHQKIISFFKNIERIFSNIALVQFVSNTLVICCLGFLIVVSISVPNGTTVLVKSVLFYIAINLDAFIFCFVGEYLSTKSGMIGDAVYESLWYQSNPSQNRDVLLMIIRSQKHLTLTVGKFMDLSLQQFANIVKASASYVSVLHAMY	ATGAATACCGTGTGTCATTCTGTAGAATTCGGCTTACGTATAATCGGCGTATGGCCTGATACGTCATATGCAATTTTGCGCCGAATCTTGTACATATCCTCATTAGCAATGTTTCAGATTTTTCAATATAAATACTTGATTATGCATTTTGGCGAAGAAGATATTTTTACCTTAATGGACGTATTGAGCGTAACTCTGGCTTACAGTCTTCTGTTTATCAAGCTGATTATTTTCACGTTCAACGCTCATTTGCTGAATGACATCATAGCACGCATAGTTGAAGACTGGAAGAAAGACGATGTATCCGAAAAACACACAATGACCAGAGTAGCTTACATATCTCGTCGATTCTCCAACTTGATAATCACCATGTGCGCCATAGCTGTTATCGTCTATGCT…
	CfOr169	scaffold68	-	86149	84419	MNTVCHSIEFGLRVIGIWPDTSYAILRRILCISSLAMFQIFQYRYLIMHFGQEDIFIFMDVLSVTLAYSLLFIKLIIFTFNAHLLKEIIARIVEDWKRHDVSEKHTMTRVAYISRRFSNLIITMCAIVEFIYATSTLIKYKSSNQTNARELLVKMELPFEIKSTSVYIAVLVIQLVHQTSVASTEGMLNSLLITLVLHVCGQIDIMQQKLNKVTRKNKEQDAAKNIMKRLIVRHQKIISFAKDIENLFSTITLIHFISNTLVICCLGFLIVISIGVPGGTTILVKSVLFYAIICLGPFIFCFVGEYLSTKSGMIGDAAYESLWYQSNPSQNRDILLMIIRSQKHLTLTVGKFVDLSLQQFANIIKASASYVSVLHAMY	ATGAATACCGTCTGTCACTCCATAGAATTCGGTTTACGCGTAATCGGCATATGGCCTGATACGTCATACGCAATTTTGCGCCGAATCTTATGCATATCTTCATTAGCAATGTTTCAGATCTTTCAATATAGATACTTGATTATGCATTTTGGCCAAGAAGATATTTTTATCTTCATGGACGTATTGAGCGTAACTCTGGCTTACAGTCTTCTGTTTATCAAGCTGATTATTTTCACGTTCAACGCTCATCTGCTGAAAGAAATCATAGCGCGCATAGTCGAAGATTGGAAGAGACACGATGTATCCGAAAAACACACAATGACCAGAGTAGCTTACATATCTCGTCGATTCTCCAACTTGATAATCACCATGTGCGCCATAGTTGAGTTCATATACGCT…
	CfOr170	scaffold68	-	89454	87664	MCIEMSTMNTVCQSVEFGLRVIGVWPHTSCAILRRILCLSSLAIFQIFQYRYLIMHFGEEDIFILMDVLSITLAYSLMFIKLIIFTFNAHLLHEIIACVVEDWKRHDVSEKYTMARVAYFCYRLSNLIITIYAMSVFVYASGALIRYKSSNQTDARELLVKMELPFEIKSTSIYIAILITQFIHQMSTASTEGVLNSLLISLVLHVCGQIDIVQQKLNEITRQSIEQGAAKGIMKKVIVRHQKIISFCNNIEGLFSNIALIHFVSNILVICCLGFLIVISIGVPGGSIVLVKSVLFYVAICLGAFIFCFVGEYLSTKSRMIGDAAYKSLWYESNSNQHRDVLIMILRSQKQLTLTVGKFVDLSLQQFTDIVKASASYVSVLHAMY	ATGTGTATCGAAATGAGCACGATGAATACCGTGTGTCAATCCGTGGAATTCGGTCTACGCGTAATCGGTGTATGGCCCCATACGTCATGTGCAATTTTGCGCCGAATTTTATGCCTATCCTCATTAGCAATATTTCAGATCTTTCAATATCGATATTTGATTATGCATTTCGGCGAAGAGGATATTTTTATCCTGATGGACGTATTGAGCATAACTCTGGCTTATAGTCTTATGTTTATCAAGCTGATTATTTTCACGTTCAACGCTCATCTGCTGCACGAAATCATAGCGTGCGTAGTGGAGGACTGGAAGAGACATGATGTTTCCGAAAAGTACACAATGGCCAGAGTTGCTTACTTTTGTTATCGGTTGTCTAACTTAATAATCACTATATACGCC…
	CfOr171	scaffold68	-	93096	91031	MNTVCHSVEFGLRAIGIWPHTSYAILRQILCISSMAIFQTFQYRYLFMHFDEEDLFILMDVLSGTISYSLVFLKLIIFAFNTHLLNEIIVHVIEDWKKRDVSEEYTMTRIAYISRRFSNLIIIIYAMSVLLYAIGTLFRYKNSNQNDARELILKMELPFEIKNTSVYIAVLITQFVHQTSAASTEGVLNSLLITLVLHACGQIDIVRQKLREITRKNIEQDATESIMKMLIIRHQKIISFSKNIENLFSIIALIHFVSNTLIICCLGFLIVVSIGVPGGTMVLAKSVFFYLAICLDAFIFCFVGEYLSIKSRMIGDAAYESLWYESNSNQNRDVLLMMIRSQKHLTLTVGKFADLSLQQFANIVKASASYVSVLHAMY	ATGAATACCGTGTGTCATTCCGTGGAATTCGGTTTGCGTGCAATCGGCATATGGCCCCATACGTCATACGCAATTTTGCGCCAAATCTTATGCATATCCTCGATGGCAATATTTCAAACGTTTCAATATCGATATTTGTTCATGCATTTCGACGAAGAGGATCTTTTTATCCTGATGGATGTATTGAGTGGGACTATATCTTACAGCCTTGTGTTTCTCAAGTTGATAATTTTCGCGTTCAATACTCATTTATTGAATGAAATCATAGTGCATGTGATCGAGGACTGGAAAAAACGCGATGTCTCCGAAGAATACACGATGACCAGAATAGCTTACATCTCTCGTCGATTCTCCAATTTGATAATCATTATATACGCGATGTCGGTACTTCTTTATGCT…
	CfOr172	scaffold68	-	96465	94589	MKNGKDSMRAVCRSVEFGLRAVGVWPGTSYAILRRFFCIFSMGVFQTFQYQHLIMHISEKNLPLLMDVLSATITYSLLLVKLIIFAFNASLLNKIITVMVDDWKEREISDNYTMTRIAYISRRISNFIIVSHALSVFLYATGTLLRHRNDNQTDTRELILKMELPFAIDSTSIYVAVLVIQFVHQTSAASMAGVMNSLLITLVLHVGGQIDIVREKLSKISRKSIERSTSDSIVKTLIVRHQRIISLSKNIEALFSNIALIQFVSNTLVICCLGFIIVISIGVPGESAVLVKSVLFYILISLEAFVLCFVGEHLSMKSEMIGDAAYESLWYELNPNQNRDIFFIILRSQKHLTLTVGKVMDLSLKQFASIVKASASYMSVLHAMY	ATGAAAAACGGGAAAGATTCGATGAGAGCTGTGTGTCGTTCCGTAGAATTCGGTCTGCGCGCGGTTGGCGTGTGGCCGGGCACATCGTACGCAATTTTACGACGATTCTTTTGTATATTCTCGATGGGAGTGTTTCAGACTTTTCAGTATCAGCATTTGATTATGCACATCAGCGAGAAGAATCTACCGCTCCTCATGGACGTATTAAGCGCAACAATTACTTATAGTCTTCTGCTTGTCAAGCTCATTATTTTCGCGTTCAATGCGAGTCTGCTGAACAAAATTATAACAGTCATGGTCGACGATTGGAAGGAGCGCGAAATTTCAGATAATTACACGATGACCAGAATAGCCTACATCTCTCGTCGTATCTCCAACTTTATAATTGTCTCGCACGCG…
	CfOr173	scaffold68	-	100282	98247	MKNEMQSMTTVSRSVEFGLRAIGVWPGTSCAILFEVLSISSMVIFQIFQYRYAIVNFGQEDFTLLMDALSVTFAYTLLLIKMIIFALNARLLNKIIEHVVKDWEECNILDKYTMTRMAYISRRFSNMIIFSHTISVFLYATGALLKQKDDNQTDARELIVKMELPFEIEMLSTPIYVTILITQFLHQSSAAAMVGVLNSFLITLVLHACGQIDIVRQKLSEITRKNDERDATQSIMKTLIVQHQRIIAFSKNIEALFSNIALIQFVSNTLVICCLGFLIVISIGVPDGSMMLIKSVFFYIVMSLEAFIYCFVGEYLSTKSEMIGDAVYKSNWYELSPSQNRDILLMIIRSQKHLTLTIGKVADLSLKQFADIVKASASYVSVLHAMY	ATGAAGAACGAAATGCAATCGATGACTACTGTGAGTCGCTCCGTGGAATTTGGTCTTCGTGCGATCGGTGTATGGCCGGGTACGTCGTGCGCAATCTTATTTGAAGTCCTCAGCATATCGTCGATGGTGATATTTCAGATATTTCAATATCGATACGCGATCGTGAATTTTGGACAGGAGGATTTTACGCTCCTCATGGACGCATTAAGCGTAACTTTCGCTTACACCCTCCTACTTATCAAAATGATTATTTTCGCGCTCAACGCTCGTCTGCTGAATAAAATCATAGAACACGTGGTCAAAGACTGGGAGGAATGCAACATTTTGGACAAATATACTATGACTAGGATGGCTTACATCTCTCGTCGGTTTTCCAACATGATAATTTTCTCGCACACG…
	CfOr174	scaffold68	-	104341	101576	IILDGTVSRSIEIGLRMIGVWPDSSYAFLHRAFWMITLMMAQTFQYRYFVVHIRTDDLSHLMDGLSTTMSYSLLLLKLTIFWINRRIFHDILMMMARDRSECATDWAVCSMSRTIYVSHRSSNLIIGLYSMSVFLYGTGVLVAHADETDDDEVDDVQLTVPARELFLKMELPFESNVSPVYEVVMVTQFFHQLAAATIVGVLNALIVSLILHVGGQIDIMCRGLEEISSDDDVFDLRTTTIKTLIRRHQRIIALSADIETLFSYIALMQFLWNTLVICCLGFLIVTSIGDTQGSTMLIKSLFFYVVITLEAFIFCYAGEYLSAKGRMIGDAAYEAKWYNLSPTQSRILLLLILRSQRKLTITIGKFMDLSLERFTTIIKASGSYVSVLHAMS	ATCATCCTCGACGGCACTGTCAGTCGTTCAATCGAGATAGGTCTCCGTATGATCGGGGTTTGGCCCGATTCGTCCTACGCTTTCCTTCATCGCGCTTTTTGGATGATCACTCTTATGATGGCGCAAACTTTTCAGTATCGCTATTTCGTCGTACATATCCGCACCGACGATCTGTCGCATCTCATGGACGGTCTGAGCACCACGATGTCCTACAGTCTGCTACTGCTGAAACTTACAATATTCTGGATCAATCGGCGGATATTCCACGATATCCTGATGATGATGGCTCGCGATCGAAGCGAGTGTGCGACCGACTGGGCCGTCTGCTCGATGTCGAGGACGATCTACGTCTCGCATCGGTCCTCCAACCTGATCATCGGCCTTTACTCAATGTCAGTG…
	CfOr175	scaffold68	-	107897	106134	MRATSISTSVEFGFRFVGIWPGLPYGTFTWYTFMTSIVIAMYFEYVYIFDHFDIDDISNLIDALSIALACSLSFLKLISLWSHRRIFYDILLAMDEDWSDVLNHDRSMLHTMSSNANLSRRCSNVLISINATAAVCYAATSFTRRSISLEENFNDSLRVLPLKMQFPFEVNASPFFELLAVAQFFHVVSVAALTATINCMIITLVLHVSGQIDILRRDLLAICCDEDSQRDSIITSIKHLITRHQRIITFSDNIEELYSDIALMQFLSNTVVICCIGFTIISSLAKDGGTEVLLKSAIFYVAVTLEAFIFCFVGEYLSAKSKSIGDAAYESLWYYMTPADCRIILFVILRSQKRLTITAGNVMDLSLEGFTTVMKASASYMSVLHAMY	ATGCGCGCGACTTCCATTAGCACTTCCGTCGAGTTCGGCTTCCGCTTCGTCGGGATCTGGCCGGGCTTGCCGTACGGAACCTTCACTTGGTACACGTTCATGACGAGTATAGTGATCGCTATGTATTTTGAGTACGTGTACATCTTTGATCATTTCGACATCGACGACATCTCGAATCTCATCGACGCGCTCAGCATCGCGTTGGCTTGCAGTCTCAGTTTCCTAAAGTTAATCTCTCTCTGGTCGCATCGTAGGATATTTTACGATATCCTGCTAGCAATGGACGAGGATTGGAGCGACGTTCTTAATCACGACCGATCGATGTTACACACAATGTCGAGTAACGCCAATCTGTCACGTCGCTGCTCGAACGTGTTGATCAGCATCAATGCCACCGCC…
	CfOr176	scaffold68	-	116173	113862	IATSTISPALKIGLQCLGVWPNVPYSTVYWFLVMLSTLIVQYFQYLYVFSHFKLSELSNLVDGLSSTLESSLMFIKVASLWKHRRILHQLLAAMDNDWRECNDVHQHLNIMTIKAGISHFCSNAMFSFNTFASVLYLLGDYVIRFVYLTKDYNNSLRQFPVKAQFPFETEQSPIFELLVLGLFLHVMSDSFTIAIVNGLIFSLVFHMSGQIDIICQSFRTISKSIHDRSSISTLGTLIERHNRVVLFSEQIGKLFSFITLMQIAANTLVICCIGFLITISIHNESGFFVLLKAILAYVAIMIEAFIICFAGEYLSVKSKCISDAAYKSLWYDLPPREGKAISFMILRSQKRLVITAGKITNLSLETFAKIIKASASYVSVLHAMY	ATAGCCACGAGTACCATTAGTCCGGCGCTGAAAATCGGTCTTCAATGCCTTGGTGTATGGCCGAATGTGCCATATTCCACCGTTTATTGGTTTCTTGTTATGTTGAGCACTTTAATCGTACAATATTTTCAATATCTCTATGTATTCTCTCACTTTAAGCTTAGCGAGCTTTCAAATCTCGTGGATGGTTTATCTTCGACTTTAGAAAGTAGTTTGATGTTTATTAAGGTGGCTAGTCTTTGGAAGCATCGTCGCATCCTTCATCAACTCCTGGCCGCGATGGATAATGATTGGCGCGAGTGCAACGACGTTCATCAGCATTTAAACATAATGACAATTAAAGCCGGTATATCGCATTTTTGTTCCAATGCTATGTTCAGTTTTAATACATTTGCTTCG…
	CfOr177	scaffold68	-	121481	118901	IATTTISPSLKIGLQLLGMWPDVPYSAVYWLMFMSSMLIIQYFQYLYVMGHLKMNELSDLVDSLPATLDYTLTLFKMISLWIHRRVLHKILIAVDNDWHECVNVEQHFHVMTIKASISHFCSNAMLSFNAIAGVLYVLSDYMIHFVSLVDDYNDTLRQLPIKIELPFEYEQSPIFELLVVILFLHTMLHVCAVAILNGLIFTLVLHASGQIDIICQEFRNISDKTSLYDSSAPILRMLIDXKVISFSNNIEKLFSFIALMQVVWNTLVICCLGFIIVISVNGGTSVMILIKTIFAYFAIMIEAFIICFAGEYLSLKSKSIADAAYETFWYNMPSSQSKVMTFIIMRSNKRLAITAGKMTDMSFEAFSSMIRASASYISVLHAMY	ATAGCGACAACTACCATCAGTCCGTCGCTGAAAATCGGCCTTCAATTACTTGGTATGTGGCCGGATGTACCATACTCAGCTGTTTATTGGCTTATGTTTATGTCGAGCATGCTGATAATACAATATTTTCAATATCTGTACGTAATGGGACATTTAAAGATGAACGAATTATCGGATCTCGTGGATAGCTTGCCTGCGACCTTAGATTATACTTTAACGTTATTTAAAATGATCAGTCTTTGGATACATCGTCGAGTTCTCCATAAAATTCTAATAGCTGTGGATAACGATTGGCACGAATGCGTCAATGTTGAACAGCATTTTCATGTGATGACAATTAAAGCCAGTATATCACATTTCTGTTCTAACGCTATGTTGAGTTTCAATGCAATTGCTGGA…
	CfOr178	scaffold68	-	124652	122742	MSTSTISLSLKIGLGFIGMWPGSSYGTHLWLFYMATLLAMQYFQYSYVFVHLNKNDFSKLMDGLSVTLDYTLTFLKLLSLWHNRRIFSDILDAMEDDWNNQVTDSHVYVMTSKANLAHRCSKAMMILNSLATIFYFVGSYLSHRIISAGEEPREFPIQMQFPFDQASDSPIFELIYLATFFHVWETATVIAMLNSLILALVLHVSGQIDIMCQELREISSTKKSHPSATRSLIERHQKIISLSNNIDNFFSFVALIQFVWNTIVICSIGFMIVISLGTDIEGKSGILIQSIIPYVAVTLEAFVFCFAGEYLSSKSRSIGDAVYEIHWYELSTNECQILLLIIVRAQKQLTITAGKVMDLTLEGFTTVMKASASYISVLHAMY	ATGTCGACGAGTACTATAAGTCTGTCGCTAAAGATCGGTCTTGGTTTCATCGGTATGTGGCCCGGCTCCTCATACGGGACGCATCTCTGGCTCTTTTACATGGCTACCCTCCTCGCCATGCAATACTTTCAATATTCCTACGTTTTTGTGCATCTGAATAAGAACGATTTCTCCAAACTAATGGATGGTCTGAGCGTCACTCTAGATTACACTCTGACGTTTTTAAAGCTGTTGAGTCTCTGGCACAATCGACGAATATTTTCGGATATCTTAGACGCCATGGAAGATGACTGGAACAATCAGGTCACGGATTCACACGTGTACGTGATGACAAGCAAAGCTAATCTAGCGCATCGATGTTCTAAAGCTATGATGATCCTAAATAGTTTGGCCACTATC…
	CfOr179	scaffold68	-	127709	125861	MPTSTISPLLRMGLRVIGMWPDSSYGMFCWLFYMTTLLIVQYFQYSYVYAHLEFDNLIKLMDGLGITLDSTLTFMKMISLWFNRRIFVDILVAMDNDWKDATDLHKCVMINKANLAYRCSNAMIFVNIVATVLYFIDSYARIRIFSKDGQYPKFPIQIQLPLKAHETPVFDFIVLGLFFHVLETAIAIAVLNSLILTLVLHVSGQIDIMCQELKEIPSIFKSKKFSTKSLIERHQKIISLSNNIENYFSLIALLQFVWNSFVSCCLGFMISFDMNMENKSGVFTQFIIPYLAVSAEAFIFCFAGEYLSTKSRSISDAAYETVWYDLSISECRILLFLILRSQKRLPITAGKVMDLTLESYTTVMKASASYISVLHAMY	ATGCCGACGAGTACTATAAGTCCGTTGTTGAGAATGGGTCTCCGTGTGATCGGTATGTGGCCCGACTCCTCGTACGGGATGTTCTGCTGGCTCTTTTATATGACGACCCTTTTAATTGTGCAATATTTCCAATACTCATATGTTTACGCGCATCTGGAGTTCGACAATCTGATCAAACTGATGGACGGTTTGGGCATTACTCTGGATTCCACCCTGACGTTTATGAAAATGATCAGTCTTTGGTTTAATCGCCGGATATTTGTGGATATTCTGGTCGCGATGGACAATGATTGGAAAGATGCAACCGATTTACACAAGTGCGTGATGATAAACAAGGCTAATCTGGCATATCGTTGCTCGAATGCTATGATATTCGTTAACATTGTCGCTACCGTTCTC…
	CfOr180	scaffold68	-	131699	129879	MSMSTVSPLLRIGLRAIGMWPGSSYGTFWWLFYMTTLIIMQYFQYSYVYAHLDFGNLTKLMDGLGLTLDYTLTILKLISLWFNRRIFADILTAIDDDWKDRPTDLRQCVMMDKANLAHRCSNAIVSVNAVATVLYFIDSHVRRHTISKDGQHREFPIQVQFPFETHETPIFEFVVLGLFFHVLETATVIAILNSLILTLVLHVSGQIDIMCQELKEISSTLKSKVFSSKSLIERHQKIISLSNNIENYFSFIALLQFIWNSFVICCLGFMVIIVSMNIESKSGIFIQFMMPYLAVSIEAFVFCFAGEYLSTKSKSIGDAAYEAVWYDLSTSECRILLFLILRSQKRLTITAGKVMDLTLESFTTIMKASASYISVLHAMY	ATGTCGATGAGTACTGTAAGCCCGTTGTTGAGAATCGGTCTTCGCGCGATTGGTATGTGGCCCGGTTCCTCGTACGGGACGTTTTGGTGGCTTTTTTACATGACGACTCTCATAATAATGCAGTATTTTCAATATTCATATGTCTACGCGCATCTGGATTTCGGCAATCTGACTAAATTGATGGATGGTCTGGGCCTCACTTTGGATTACACCCTAACGATCCTGAAGCTGATCAGCCTCTGGTTTAATCGCCGGATATTCGCAGATATTCTGACCGCGATAGACGACGATTGGAAAGACCGACCAACCGATTTGCGTCAGTGTGTAATGATGGATAAAGCTAATCTGGCGCATCGTTGTTCCAACGCTATTGTATCTGTTAATGCCGTTGCTACCGTT…
	CfOr181	scaffold68	-	135716	133967	MKRANTISRSVEIGLRFIGLWPDSTYATFYWFSYMTSIVIVQYYQYAYVLGHLEINDVWLLMDCLSLTLAYTLAFFKLLVLWWNRRIFYRIVKDMDEDWKNCIVNSSYMSTMMTMADLSRRFSNIVFTVNGIGAFFLSIGEHLLQSMDDANRINNSSRELPLKMEFPFDVSESPIFECFLIGQFIYDLVIAFVVGLMNALLVTLILHVSGQIDIMRQDLAEISKHNYDHNTFVIIIKDLICKHQRIIALSENIENLYTEIALMQILWNTLVICCTGFFIIITINTTKDISTLIKSVNYYIAITLEAFIFCYAGEFLSAKSMSISDAIYESLWYNVSPNDSRILLFMMLRCQKRLTITAGKIIDLTLNGFASIMKASASYISVLNAMY	ATGAAACGTGCGAACACCATCAGCCGCTCGGTCGAAATCGGTCTCCGTTTTATCGGTTTATGGCCGGATTCGACTTACGCGACTTTCTATTGGTTTAGTTACATGACGTCGATAGTAATAGTGCAATATTATCAATATGCGTATGTGCTTGGACATCTTGAAATAAACGATGTTTGGCTTCTTATGGACTGTCTTAGTCTCACTTTGGCATATACTCTCGCTTTTTTTAAACTTCTTGTTTTGTGGTGGAATCGCCGAATATTTTATCGTATTGTGAAAGACATGGATGAAGATTGGAAAAATTGCATTGTCAACAGTTCGTATATGTCCACGATGATGACCATGGCAGATCTGTCGCGTCGTTTTTCCAACATAGTGTTCACTGTAAATGGCATCGGT…
	CfOr182	scaffold68	-	139193	137153	GAMKRTSTISRPVEIGLRFIGMWPDSAYATLCWLMYMVTMVIVQYYQYAYVFAHFDLNNIPLLMDCLGLTLAYTLAFFKLLALWWNRRRFYFILAAMDRDGRECDINDSYASMMINVADVSRRCSSVMISINALAAFFLSIGEHLLHSLNDVNRVDNNSRELPIKMEFPFDVSESPIFECFLIGQFLYELLLASIVGMVNALLVSLILHVSGQIDIMRQDISEISNKYDPNTSLIIIKTLICKHQKIITLSENIENLFSYIALMQLLWNTLVICCTGFVIIISIGTDESATTSIKSVSFYIAITLEVFILCFAGEFLSAKSKSISDAVYNSLWYNMPPSDSRILLFVILRSQKRLTITAGKVVDLTLEGFTSIMKASASYVSVLNAMY	GGAGCAATGAAACGCACAAGTACCATCAGTCGTCCTGTCGAAATCGGCCTGCGTTTTATCGGCATGTGGCCGGACTCGGCTTACGCGACTCTTTGTTGGTTAATGTACATGGTGACGATGGTGATAGTACAATATTATCAATATGCATACGTTTTTGCGCATTTCGATTTGAATAATATTCCGCTTCTCATGGACTGTCTCGGTCTTACTTTAGCGTACACTCTCGCCTTTTTTAAGCTTCTTGCTCTATGGTGGAATCGCCGGAGATTCTATTTCATCCTGGCGGCGATGGATCGTGATGGGAGAGAGTGTGATATCAATGATTCGTACGCGTCTATGATGATCAATGTGGCCGATGTATCGCGACGTTGCTCCAGTGTGATGATCAGCATTAACGCT…
	CfOr183	scaffold68	-	142003	139996	LDRGTMERASTISESVEAGLRFIGMWPHCIYANINWWTYIASVAVVQYFQYSYILEHFDISDLSIIIDGLSITLGYSLSFLKLINLWFNRRKLHVILDTMDKDWNDGIAIHSDVSTMIRHANLSRQCSNVMITTNALSVFFYTIGGPILRSVIHKNDQETITRELPIKMEFPFNVDNSPIFELVLVVQLFHDLSVACIIAMLNALLVTLVLHISGQIDIMRQGLLEIPSKNHSSLAAIKVLISRHQRIINLSDNIEDLFSNIALLQFIWNTLVICCIGFLIIISIGTEEGATMITKSLIFYVAITLEAFVFCYAGEYLSAKSKSISDAAYECLWYDLTPSECRILMFLMLRSQKRLTITAGKMTDLSLEGFTTIMKSSVSYISVLRALY	TTGGATAGAGGTACGATGGAACGTGCGAGCACCATCAGTGAATCGGTCGAAGCAGGTCTACGTTTCATCGGCATGTGGCCGCATTGTATATATGCGAACATTAATTGGTGGACTTACATCGCATCGGTAGCGGTGGTGCAGTATTTTCAATATTCGTACATTTTGGAGCATTTCGACATCAGTGATCTTTCGATTATTATAGACGGTTTAAGCATCACGTTGGGTTATAGCCTGTCGTTTCTCAAACTGATCAATCTCTGGTTCAATCGCCGAAAGCTACATGTCATTCTGGATACGATGGATAAAGATTGGAACGATGGAATCGCGATTCATTCGGATGTATCCACAATGATCAGGCACGCCAATCTATCTCGTCAATGCTCTAACGTGATGATCACG…
	CfOr184	scaffold68	-	146095	143076	KMILANIVALSVQIGLRVVGIWPNAPYTLLFRCGWIFTTGIIQTCQYWWIIIHFGTEDLSHLLDGLSVTMEYTVMLLKLIILWLNSRIFYDALAAMVSDWKEATINDMHTMTSKANLSRRFSNVIIGLHSVGAFTYGIGVLVSHSDDHDADAIEPVRMQREFTLKMQLPFECNESPLYELVMSLEFLHQLASSAVTGILNSLIITLILHASGQIDILCDSLKKISPEKNNRKLAVSITKKLIGKHQKIIIFSNKIEKIFCYIALIQFMSSTLVTCCLGYMIVTSISTIQVSDTIDGSALMKAIVFYMAVTVEAFIFCFCGEYLSAKSKMIGDAAYKSIWYNLKPNDSKLILLIMLRSQRRITITVGKVMDLSLEGFTSIVKASVSYVSVLHAMY	AAAATGATACTTGCAAATATTGTTGCCCTGTCGGTGCAAATCGGTCTTCGAGTTGTCGGAATTTGGCCAAATGCACCGTATACATTGTTGTTTCGATGCGGGTGGATATTCACCACAGGCATAATACAAACTTGCCAATATTGGTGGATCATTATCCACTTCGGAACTGAAGATCTCTCGCATCTTTTAGATGGTTTAAGCGTCACTATGGAATACACTGTGATGCTTCTGAAATTAATTATACTATGGTTAAATAGTCGTATATTTTACGACGCCCTAGCTGCGATGGTCTCGGATTGGAAGGAAGCCACCATCAACGACATGCATACCATGACGAGCAAGGCCAATCTGTCGCGACGCTTTTCCAACGTGATCATCGGGCTCCATTCAGTGGGAGCG…
	CfOr185	scaffold68	-	151073	147465	MIPTSTVSRPVEIGLRLTGIWPNSSIFFRLLWSIVMGTGLIFQYRYLLTHFSIEELPNLIDGLSTTLPYTLLFFKLIILWINNRIFNDILRTMSNDWYEYSSIYTMIDKANLSHRYSKLVIGVYSTAVLLYSIATIDFRKPINDDCRQLLIKMELPFVFCESPIYEFVACVQFVHLMVVASTIGMLDALIVTLMMHIGGQIDIMQQQIREICPKDNEYDLSITIVRSLIKKHHKIIAFSDNIESLFSSIALMQFVSNTMIICCIGFLVATSLGTNEGVRMLIKTAFFYIAIVLEAFIFCFSGEYLSNKSRTIGDATYESLWYALKPRDSRILLFVIMRSQTRLTITAGKFMDLSLEGFTSSLKASASYISVLYAMY	ATGATACCGACCAGCACCGTTAGTCGACCGGTTGAAATCGGCCTGCGTCTCACTGGGATTTGGCCGAATTCTTCTATTTTCTTTAGACTACTTTGGTCGATTGTGATGGGAACAGGGCTGATCTTCCAGTATCGATATCTCTTGACGCACTTCAGCATTGAAGAGCTGCCGAATCTAATAGACGGTTTAAGCACTACTTTACCGTACACTCTTCTATTTTTCAAGCTAATTATCCTGTGGATTAATAATCGAATTTTTAATGATATTCTGAGGACGATGTCCAACGACTGGTACGAATATTCCAGCATATACACAATGATCGACAAAGCGAACCTCTCACATCGTTATTCAAAACTGGTGATCGGTGTTTACTCAACGGCGGTTTTACTTTACAGTATC…
	CfOr186	scaffold68	-	154035	151992	MSFTTTMSPTVEFGLRAIGIWPGSPRSMLYRTCWTISLGLAQTFQFRYIVACIKTNNFLDLVDSISTTLPYSLLCLKLIILWLNQRLFNNILTSISRDWRNCDFIACNMRIMMNKAYLSHRCSMLIIGVYSMAVIVYSSVIIELNNIDTDVEPAEKELLLKMQFPFVYEFSPLREIVMFVQFIQLLSHASIIGMLDALIITLILHVSGQVDIVCRGLFELFSGKHEYKSYKDATSAIIRRHQDIIAFSTDIENLFSYIALLQFLTNTIVICCIAFAIVTCIQSDQGYALLLKSLFFYIAITLEAFIFCFAGEYLSNKSKSIANTAYEVLWYDAKPNESRILLILMLRSQKRLTLTIGKFNDLSLEIFMSILKASASYVSVLLAMS	ATGAGTTTCACGACTACTATGAGCCCCACGGTCGAATTCGGGCTGCGAGCCATCGGGATTTGGCCAGGTTCCCCGCGCAGCATGTTATATCGGACCTGTTGGACGATCTCCTTAGGTCTTGCGCAAACGTTTCAGTTCAGATACATCGTTGCCTGCATTAAAACTAATAATTTTCTAGATCTGGTGGACAGCATAAGCACCACGCTGCCTTACAGTTTGCTTTGCTTGAAACTGATTATCCTTTGGCTCAATCAGAGATTATTTAACAATATTTTAACATCGATATCGCGAGATTGGCGCAACTGTGATTTCATAGCTTGCAATATGCGTATCATGATGAACAAAGCATATCTCTCGCATCGTTGCTCGATGTTGATTATTGGTGTATATTCGATGGCC…
	CfOr187	scaffold3182	-	3375	724	LQTKVGDIEDLFIHLERIFSIGGIWPFKQTYIRFAIYISYYMLYLIMAYIDLYDVFGNLELMVMNLVETIAYTMTFMVVWLIRCSNLLKHVINAVRKSIMEQKFENSEEERIYYHYNYTSKIFTYGSIAGMLITITLLYFRPLLRFSTSNQVLHNDTQFFMLPYRVHIFFDTTNNYTYILMYLYLFPMFYVSICHMAAICLLVILVFHICGELSILSYRIKNVRTYSQDTIVDRIRSFVRMHLKIIWMAKSVDNTFNLILLDELLGNSVVLAISMYYVTINLQISEMATCFTFILFAIIALVMLFGYCLIGDQLTQQ	TTACAGACCAAAGTTGGTGATATTGAAGATTTGTTTATTCATTTAGAACGTATTTTCTCTATCGGGGGAATTTGGCCGTTCAAACAAACATACATCCGTTTCGCAATTTATATATCATATTATATGCTATATCTTATTATGGCATACATCGATCTTTATGATGTTTTCGGTAATCTGGAGCTAATGGTGATGAATCTCGTGGAAACGATAGCATACACTATGACATTTATGGTAGTGTGGCTGATTCGTTGTAGTAATTTACTGAAGCACGTAATCAATGCGGTTAGAAAGAGTATAATGGAACAAAAATTTGAAAATTCTGAAGAAGAAAGGATTTATTACCATTACAATTACACATCCAAGATATTCACATATGGTTCGATTGCTGGCATGCTTATT…
	CfOr188	scaffold609	-	60686	57355	RRNRVGMSQKTARNRLDQFRELSALHITYLKYIGLWAVDSDSSALLKCLYFAYNKFILTIMLVFMVTLLADICSSFDDLSIVTDDGCIFAGIVVVFFKVMIFQTRRAQIVRLLRETIDGCDQLCKFPVGDEGEILGKYLLLSRVTFYGFSTLAVFLVIALLFLVPVEDGELPVRALYPFDTTKYPWHAVGFFVEACTVSIGMTAIIGMDSLHTNLCNLFLVHLGILNEHFKSCSSNGIERDDLGFRFKISSSTVEERNREKDNYDSDEIRRGSSNVFVERFRRSIRNHQRLLAIIDDFNKVFSAGMFVQMLSSTSMICLTGFQAALVVGQRSNICKFSIYLAAAVSQLFYICWIGNEVIYQSALLTQSQWLSGWSDELSSKTGRLINLSMIFTKKTLNL…	CGAAGGAATCGCGTAGGAATGTCGCAAAAAACGGCCCGTAACCGTTTGGACCAATTCCGAGAATTAAGTGCTCTGCACATCACTTATCTCAAGTACATTGGCTTATGGGCTGTTGACTCCGATTCGTCTGCATTGTTAAAATGTTTATACTTCGCGTATAACAAGTTTATTCTGACAATTATGCTCGTCTTCATGGTGACTCTGCTGGCTGACATTTGTTCGAGCTTCGACGACCTGTCAATCGTTACGGATGATGGATGCATCTTCGCCGGGATCGTCGTCGTGTTTTTCAAAGTGATGATCTTCCAAACACGTCGCGCGCAGATCGTGCGATTGCTGCGAGAGACTATCGACGGCTGCGATCAACTCTGCAAGTTTCCCGTTGGCGATGAGGGCGAG…
	CfOr189	scaffold185	+	387218	389258	NKYLSIRMARILMKTIGFWPAETKKGKLLLKGTLVYTLFAFALALWIEATELYLTTGDFYALTYTACTATPVVIILLKLSFFLYHREELLRMLKYTEDNFWYVQYDAYGSKLLEKIDRKGKILLFTFTFFTQGAVFTYMLAPLVENRGKNESERILICNIWVGIPTNVSPNFEIIFFFEVVAFIHSGLCFCCFDNLLGLINMHTAGQFNILQHRIETILQKVERGGTVELFNKKGKVYEVYEEIIECITIHHKLIWYSEAMERLFMYTTLFQLLVSSVLLCVSGLQIFLGQGTIVRRMIFIAHAIACFFQLFVVTATSNDLIEESRAIGDAAYNANWQVLCHNDNKGVRNAILMIMKRSMRPCSISAGGFFPVSLETFMTVLSTAVSYFTLLRNFV	AATAAATATCTGTCGATACGAATGGCGAGAATTTTAATGAAGACTATCGGTTTCTGGCCTGCCGAAACGAAAAAAGGAAAATTATTATTAAAGGGAACTTTGGTCTATACGTTATTTGCGTTTGCTTTAGCTCTATGGATAGAAGCAACTGAATTGTACTTGACTACAGGTGATTTTTACGCTCTTACGTACACTGCTTGCACTGCTACTCCAGTGGTCATAATTTTGTTGAAACTAAGCTTCTTTTTATATCATCGAGAAGAACTGCTGAGAATGCTGAAATATACGGAAGATAACTTTTGGTACGTTCAGTACGATGCATATGGCAGCAAGCTATTGGAAAAAATCGACAGAAAAGGAAAAATATTATTGTTCACGTTTACGTTCTTCACTCAAGGA…
	CfOr190	scaffold185	+	391919	394963	MTQGKEYRSVSITRVFMKMVGLWHVKTPREQLLLRIAFGYAVWQIIFAILVEGVDLYHCIGDFYAVTSNLCTTLLLVMILVKLGSFMFYHDMIMDLIRFAEKNFWNVTYNEVDTRILEGYDKLGMIMVYTFTLIVYIATFNYICAPFFDHQGLNKTEKILPFKLWIDFPYHSPYYEITYVIQSLSTIHSGICTCCFDNFISTFNIHTAAQLKILAHKVETITEDCINNVIDQKHLSETDIATLTFRNMQECVQQHHTLINYVYNMQRVFTVILLGQLLLSSIVICFGGFQLLAAEVAIRKCIFAFHFVGGLIQLLIYTWTCNDIIVQSTAISDAAYNSKWYLLPNNGPGNAVRKGLIIIMIRARRPCTLTAGSFAVMSLDTFTGILSTAMSYFTLLRQM…	ATGACACAAGGTAAAGAATACCGATCGGTGAGTATTACACGGGTCTTCATGAAAATGGTAGGCCTCTGGCACGTCAAGACACCGCGGGAACAGCTGCTCTTGCGCATTGCATTTGGCTATGCTGTCTGGCAGATTATCTTTGCCATTCTCGTCGAGGGCGTCGATCTCTATCATTGTATAGGCGATTTTTATGCTGTCACGTCCAATTTATGTACAACGTTGCTGCTAGTAATGATACTAGTGAAGTTGGGAAGCTTCATGTTCTATCACGATATGATAATGGATTTGATCCGTTTCGCTGAGAAGAACTTTTGGAATGTCACTTACAACGAAGTTGATACCCGAATTCTGGAAGGGTACGACAAATTAGGAATGATTATGGTCTATACTTTTACGTTG…
	CfOr191	scaffold1741	+	89824	91724	KKQATTDALVIRYRTYSRRVRTMLYLGGVLQDRTHSVIRTYIIGFLVILMCLSHSIFLLNFSRDYADNLTLMVKCFGQMSSFIAPALMSACFLIKREKLLELHETLNDLFERELEQDQETTLAILHAFDRQSYIMFFITTSLILSHVCPPLIFIIYQSVRHIEPKGYRLPFLAKFPWIVPINGGFLFYLHFLYHFFIGWWVIFTINSVDSLFGFYAFQISSILHAMSIKLRSNLRSREVLKICIQIHGRLLQCSYILEDIWQLIILRMLVTNACVICALIFEASQFTDITMNEVFSFIFFIALKLLQTFIYAWNGSSITSASEYFREGIYFSDWPNSSLDHHIRANIIVSMMQKPMIIKTLKISSVNVNMFINIMNTAMSYFFLLQSLDEGG	AAGAAGCAAGCAACAACTGATGCTTTGGTGATCCGTTATCGCACATACAGTCGTCGCGTTCGTACGATGCTCTATCTCGGTGGTGTTTTGCAAGATCGGACACATTCTGTGATTCGAACGTATATCATTGGATTCTTGGTAATCCTTATGTGTCTGAGTCATAGTATCTTCTTGTTAAATTTCAGTAGGGATTATGCTGACAATTTGACGTTGATGGTGAAGTGCTTCGGCCAGATGAGTAGCTTCATCGCACCTGCATTAATGTCAGCCTGCTTTCTAATCAAACGTGAGAAACTGCTCGAGCTCCATGAAACATTGAACGATCTCTTTGAGCGGGAACTGGAACAGGATCAGGAAACCACACTCGCAATTTTGCACGCGTTTGATAGACAATCTTAC…
	CfOr192	scaffold14	-	1885	117	VNFQNVNFLNNGANIISGNLLPMTDDNSFSIFCRIYRAFVWSIEVIHAISLIIGMTVVPKEKALKDGIISIVVIMETSFLLASIYTQQKLTIQVVRKMNEILRNADMIMVDLVKTALKPIILPFIIYGVASVISVTIWTIHPIILIFEKRDTFYFEDYNSPAFFSPEPFSVHILILSTVIMTTGAVYLFLRKYSLDVYMMHLVLMLTAQYRYIAIKLTLLFQKPQDDNKNSQKKCHPMTDQWAEKELRALCQHQNNVLFISIMLRKLLSVNFSLLYLNSVFRFCFLGILMTTIPSLTFMEGISIVLFAAGSIMQFFLLCSSVQTLSDA	GTAAATTTTCAAAACGTGAATTTTCTAAATAATGGAGCAAACATCATCTCGGGAAATTTATTACCGATGACAGATGATAATTCATTTTCGATATTTTGTCGTATATATAGAGCCTTCGTCTGGTCAATAGAAGTGATTCATGCGATCTCATTAATCATCGGAATGACCGTAGTTCCAAAAGAAAAGGCTTTGAAAGATGGTATTATCTCCATCGTTGTCATAATGGAAACATCTTTCTTACTTGCGAGTATTTACACGCAGCAAAAGTTAACAATACAAGTGGTCCGGAAAATGAACGAAATCCTGCGAAATGCGGACATGATCATGGTGGACCTCGTGAAAACAGCATTGAAACCAATTATTTTGCCATTTATAATTTATGGGGTGGCCAGTGTGATA…
	CfOr193	scaffold2101	+	3680	5545	MDFQNVNPLNILLNAVSGNLLPMTTDNSSFSIVWKMYSALVWLLEITQMCVLIPGCFILPKEKTLKDGLIGIAVTMEVVYTVMRIHTRKALVQRLIQKLSNIMRVRDELMRSTVRETLKPIEIPLSFYWREGLVSIIMWTTAPFTLVFQKNSFVYMDYRMPVIFSKEPFSTSIFVFGSLVVMLSSMYIFTKKVSVDSYIINMILLITAQYKYIALKLSMIFQDVRLQSNCNSSNEKKDYPETNFCAKEKIKFICQHYNAVFHVTLMLRELLAVSISIIYLNSVFRFCCIAIMVISIPSSDSIERAVFIMYASGGVVQLYILCSCVQQLLDASNEITDQAFHEPWYRFEGSIKRTFMFLIMANNLELKLSMFKRYNISLASFMTILNQSYSIALILL	ATGGATTTTCAAAACGTGAATCCCCTCAACATTCTGTTGAACGCCGTCTCAGGCAATCTGTTACCGATGACTACTGACAATTCATCTTTCTCTATAGTATGGAAAATGTACAGCGCTTTAGTGTGGTTGCTCGAAATAACTCAAATGTGCGTTCTAATTCCTGGTTGCTTTATTCTGCCGAAAGAGAAAACTCTAAAAGATGGCTTGATTGGTATTGCGGTTACCATGGAAGTGGTCTACACAGTCATGCGAATTCATACCCGTAAGGCACTAGTGCAACGATTGATTCAGAAACTGAGCAACATCATGCGCGTGAGGGATGAGCTGATGAGGAGTACGGTGAGGGAGACGCTGAAACCGATAGAAATTCCTCTCTCATTTTATTGGAGGGAAGGTTTG…
	CfOr194	scaffold2101	+	7764	9190	KFKSIKHVDDKIMRTTIMNTIKPIEIPLKFYWTAGTMSIIIWSSIPFMLIFQKDTFSYVDYRMPVVFSKEPFSINIFVLGSFVIMISSMYIFTKKVSVDSYVINLMLLITAQYKYIALKLSMIFHDKTPQINHNNFNQEKHYSETNYYAEKQIQSLCHHHNAVIHVSLMLRKLISLNFSLTYIISVFRFCCIAIMMISIPSTTLLEAFLMIMYASGGVVQLYIFCSCVQQLLDASIEITDQAFHEGWYQFKSSIKRMFMFMIMSNNLELKLSTFEKYNLSLPSFMVILHTINVYLIIPNK	AAATTTAAATCTATAAAACATGTGGATGACAAAATTATGAGAACCACAATAATGAATACGATAAAACCGATAGAGATCCCTCTTAAATTTTATTGGACAGCCGGCACGATGTCCATAATTATATGGAGTAGTATACCATTTATGTTAATTTTCCAAAAAGATACCTTTTCCTATGTGGATTATAGAATGCCGGTCGTGTTTTCCAAAGAGCCATTTTCAATCAATATTTTTGTTTTGGGAAGTTTTGTCATAATGATCAGCAGCATGTATATTTTCACAAAGAAAGTCAGTGTGGATAGCTACGTAATAAATCTGATGTTGTTAATAACAGCACAATATAAATACATTGCTTTGAAACTCTCGATGATATTTCACGATAAAACTCCGCAAATTAATCAT…
	CfOr195	scaffold2101	+	10826	12591	MDIQKVNPLNVRLNMISGNLLPMTAKNLSFPVLWRIYSFLVWSLAIVQTCITIPGCMYVPKEKALKDSLIAIVVTIEVVFLVVQIHARRELMQRLIQKLNNLLRIEDKMMESVVMETLKPMMTPLRFYWMAGIVSIIIWSGVPFTLIFRRDTFFYVDFRMPIAYTKEPFSTSIFVIGSFSIMISSMYTFTRKVSVDSYMINLILLITAQYKYIALKLSMIFDDDISQTNHDSSNKRKHYSKNYYTEKQMKSLCQHHNAVIRVTLILRKLLSLNFSLIYVISILRFCGIAIMMISIPSTTLLEGSLIVMYASGGIVQLYIICSCVQQLLDASIEITDQAFHEQWYRFGASIKRTFMFMVMANNLELKLSTFEKYNLSLSSFMTILNQSYSVAIILFKTS	ATGGATATCCAAAAAGTCAATCCTTTAAATGTTCGATTGAACATGATCTCAGGTAATCTTTTACCAATGACTGCTAAAAATTTATCGTTTCCAGTATTATGGAGGATATATAGCTTTCTAGTGTGGTCGCTCGCAATAGTTCAAACATGCATAACAATCCCCGGGTGCATGTACGTGCCGAAAGAGAAAGCTTTAAAAGATAGTTTAATCGCGATTGTAGTCACAATAGAGGTGGTTTTCCTGGTTGTACAAATTCATGCGCGTAGAGAATTGATGCAGCGATTAATTCAGAAATTGAATAATCTGTTACGGATAGAGGACAAGATGATGGAAAGTGTAGTAATGGAGACGCTGAAACCGATGATGACTCCCCTTAGATTTTACTGGATGGCTGGCATA…
	CfOr196	scaffold2101	+	14548	17206	MDFQTMNSLNVWLNLLSGNLLPMTVNSSFPIFWKIYSVFVWLLELVYMGTAIFGCFYVSKEKALNDGLLSLIVTVEGIFMVTRIHAQRRLVQQLIRKLNDLLRVEDRTMKRIVMTNLKPMEIPFRLYLVGGSFSVFLFYCICFQLVFEKDTFFYEDYKTPAIYSREPFSTDIFLMGSLIALISNMYVFFKKVSVDIYMTYLLALITAQYQYIALKLVSIFRDGGHLQYNNGGAQENQPTIDFFMEKEIRTLCRHHNSVTRITLMLKKLLSLNFSLIYINNVFRFCFVGIMLTKISTSFLEGFMVLLYGCGAILQFYILCSYVQKLMEASMEVTDKAFHENWYQFNISIKRTFMLVIIASNLELKLSTFEKFNLSLPSFMAVLNQSYSIALLLLKMN	ATGGACTTCCAAACAATGAATTCCTTAAATGTCTGGCTAAATTTGCTATCAGGCAATTTATTACCGATGACTGTCAATTCATCGTTTCCTATATTCTGGAAGATATATAGCGTCTTTGTATGGTTACTCGAATTGGTATATATGGGCACAGCAATCTTCGGCTGCTTTTACGTATCAAAAGAAAAAGCATTGAATGATGGCTTACTCAGTCTAATAGTTACTGTAGAAGGAATCTTCATGGTTACACGAATTCATGCTCAAAGAAGATTGGTACAACAATTGATACGTAAACTTAACGATCTTCTACGCGTTGAAGATAGAACTATGAAGAGAATCGTCATGACAAATCTAAAACCCATGGAAATACCATTCAGACTTTATCTGGTGGGTGGTTCGTTT…
	CfOr197	scaffold2101	+	19129	21781	MDFQSINPLNVRINIISGNLLPLSKNDSRFPVMWKMYSIFVWLLEIIQAIVLIPGIIFVPREKALKDGTVTCVVTIEVFFMVMRIQAHRKLMNQLIRRLNDILCVADETMKNIVTTTLKPMGDPLKFYLLVGWLSVFIWCCLPFLLISEKVAFLYEDYRTPAIFSKQPFSIDVFLVGSVLLLLSNVYIFLKKVGVDIYMIHLVLLITAQYRYISTKLAIIFRDGNPQSEFDDSCQEYQLKDQWVRKEMEALCRHHSSVIHLSSMLKKLLSLNFSMIYVNSVLRFCFIGIMLSTISSTNFLEGSSIVMFASGSIVQFYMLCFCVQQLMDASRKVTDEAFHEKWYQFGPSVKRTFMLIILGNNLGCKLSMCDKFNLSLPSFMTILNQSYSIALLFLRVK	ATGGATTTTCAAAGCATAAATCCTTTAAACGTTCGCATAAATATTATTTCGGGTAATTTGTTGCCCTTGTCAAAAAATGATTCGCGCTTTCCGGTAATGTGGAAAATGTACAGCATCTTTGTATGGCTGCTTGAAATAATCCAAGCAATTGTATTAATTCCCGGGATTATTTTTGTGCCGCGAGAAAAGGCCTTGAAAGACGGTACAGTTACTTGCGTGGTAACCATAGAGGTGTTCTTCATGGTCATGAGGATTCAAGCACACAGAAAGCTGATGAATCAATTGATCCGAAGATTAAACGACATTTTATGTGTTGCGGATGAGACCATGAAAAATATTGTAACAACCACTCTAAAGCCTATGGGAGATCCACTCAAATTTTATCTGCTAGTTGGCTGG…
	CfOr198	scaffold2101	+	22612	24961	MDFQNVNLLNVRMNIISGNLFPMTTDSRFSIGCKIYSIIVWLITISVITLFFLGFTMVSKEKVIADGMISIVFIIEVFFMFIRIHTCKDLAMQLIQKINDILRAQDETMKCIMMTTLKIAHSSSKFYWINMMINITMWISLPLIVIKKDSFYYEDYRLPFIISKEPFSFKIFVLGTLFLVITSLYIIMKKAAAHFYMMHLVLLITVQYRYIAVKLQKVFQKENSQKNKINSRTKFCSEKIDLWTEREMKSICRHYNIVINKRNFFKLMLMILSNIIMKLFQITVYIISFFVPIYRIYWQSLITLFERITIIMFAFGEMLQFYILCSAIQQLLDASTEITDMAFHEKWYQYGSSIKRTFLLMILSNNLKCKVATMEKFSLSLPSFMTSINQAYSITLLCLK	ATGGATTTCCAAAATGTCAATCTTCTAAATGTGCGAATGAACATAATCTCGGGAAATTTGTTTCCAATGACAACCGATTCACGATTTTCAATTGGCTGTAAAATATACAGTATTATTGTATGGCTAATCACTATAAGCGTAATTACTTTGTTCTTTTTGGGATTTACCATGGTGTCGAAGGAAAAAGTTATAGCTGATGGCATGATTTCTATTGTGTTCATTATAGAAGTATTTTTTATGTTTATACGAATTCATACATGTAAAGATCTTGCTATGCAATTGATCCAGAAGATAAACGACATTCTCCGCGCCCAGGACGAGACTATGAAGTGTATCATGATGACAACCTTAAAGATAGCACACTCTTCGTCTAAATTCTACTGGATAAACATGATGATA…
	CfOr199	scaffold4440	+	788	2209	MNFQSVNPLNVRLNLFSGNLLPMTNYNSPFPLLWKMYSMFVWIIELIIGATLIPGCMYVSTEKVLKDGMICFAVFIEMTFLIARIHIYKNVAHQLIRRLNDILHVADETMMSVVTATLKPVEAPLNFYWSIGVISIIAWTCIPLVLVFKKNLFYYEDYRIPAAFSKQPFSLEIFLLGSVFLMVSAVYMFLQKVGVDVYMIHLVLMTTAQYRYIAMKIAMIFHANDEDNKEYSSELNQRQEREFKVLCRHHNSVIHITSLLKELLSLNFSLIYMNSVFRFCFIGIMLSMIPSTTFWEGISIIMYASGAVVQLFILCSCVQQLLDAASFI	ATGAATTTCCAGAGTGTGAATCCTCTAAATGTTCGATTGAACTTATTCTCGGGCAACTTATTACCGATGACTAACTACAATTCACCTTTTCCATTATTATGGAAGATGTATAGCATGTTTGTGTGGATAATCGAATTGATCATAGGTGCCACATTAATTCCGGGGTGCATGTATGTATCGACGGAGAAAGTTCTGAAGGACGGCATGATTTGCTTTGCAGTCTTTATAGAAATGACTTTTTTGATCGCGCGAATTCATATTTATAAGAATGTGGCGCATCAATTAATTCGAAGACTGAATGATATTTTGCACGTTGCTGACGAGACTATGATGAGCGTCGTGACGGCGACTCTGAAACCGGTGGAAGCTCCGCTCAACTTTTACTGGTCGATCGGTGTG…
	CfOr200	scaffold2129	+	12459	14224	MIMQKKITLRKTIAIVKLSLFVIWFWPLPQDASKRKVLCMKLYQYITLLLMIAVLASMVYALVRNLDDLELVVKSSLGIFPCSHVIWNILCRIVIYQRLQCVTFQMENFCASINAYEEAIIQRDYIDKCTILISVNFYGFCITSFYTSLFALFVGPILQDELLPAPADFPFDASRQPLRAITYIHQIVGGLYIAAHLCVNASMALLLWLALARFKLLIEDLRKITNIYDFMKCIEKHQQLLEYAKEITFVVRPFALGTVFFSTVSLIVFGLIFITGVSLGLKIQCVFLAVSALLEVFMYAWPAEHLIHISNNIAQIAFETNWYDESENFRRNLQMIILRSQKPILVTLPCGLPSLSLHYYAS	ATGATCATGCAAAAAAAAATAACACTAAGAAAAACGATCGCTATTGTAAAGTTGAGTTTGTTCGTTATATGGTTTTGGCCGCTACCGCAAGACGCAAGTAAACGTAAAGTGCTGTGCATGAAATTGTATCAATACATCACTTTATTATTAATGATAGCCGTATTAGCATCGATGGTATATGCCCTTGTAAGGAATCTGGATGACCTCGAGCTTGTCGTAAAATCATCATTGGGTATATTCCCTTGTAGTCATGTTATCTGGAATATTCTATGTCGCATAGTTATTTATCAACGTCTACAATGTGTCACTTTCCAAATGGAAAATTTTTGCGCGTCGATCAACGCTTATGAAGAAGCGATTATTCAGCGAGACTATATTGATAAGTGTACTATATTAATA…
	CfOr201	scaffold791	+	964129	966987	MARFHLTPQQLLWILEILGVLSSTSPKPISGRFYNILRNIFWYLICGNFIFQLIGEILYIYHNQDDIIMILKTILIAACVTDGLLNLILCHIQREQLQHLLEEIKNYLQTANENDINILQKHMNRYMLISAANILLLSCAGLIICFRPLVTNDRFPVDVWYPSFMDIPLTIRSFLIYVSQIFSGIECVLAFNTDITIATFICYFTARLEVLQHNLKNTKTKDFIHACIKEHQDIIKLVEVTQATIQYLILKFNLTMGITVVCSFFPLIINQPLAVKGQFMFTLLSACQRFYIGAWSANDLIERSEQIAYNFSFEDYMTPETINDILFIIIRSQKPLTISMASFLPVLSLEYFGNFMTKAFSYFTALKSLL	ATGGCACGTTTTCACTTGACGCCCCAACAACTGCTTTGGATTCTTGAAATATTAGGAGTGTTATCCAGTACATCGCCAAAACCGATATCTGGAAGATTTTACAACATTCTTCGAAATATTTTTTGGTATCTTATCTGTGGCAATTTTATATTTCAATTAATCGGCGAGATACTCTACATTTATCACAATCAAGATGATATCATTATGATACTAAAAACTATATTGATAGCTGCTTGTGTTACTGATGGACTCCTAAATCTCATATTATGTCACATTCAAAGAGAACAACTTCAGCATCTTTTAGAAGAAATTAAAAACTATCTACAAACTGCTAATGAGAATGATATAAATATTCTGCAGAAACATATGAATCGTTATATGTTAATATCAGCAGCAAAT…
	CfOr202	scaffold791	+	968600	971551	MVLIRIKIHQVLRILEICGTFISTWPPKSTAGKREIFLRDLGWTLAILNVLGSLPPLILGAWYSENDIIRMMKALSELTALMEVLLNLILCRIGRLRLQKLLAHLRNFLKHSKLHERHIIQKYINRYSGFYAFVGISYILAAITFSCGPLFLSINLPMEAWYPFSTETPYTRTILYILQVFAILQTGFCITVDFMIAIFFCYSAARLEMLGQELQQITHESHVKTCIQKHQEIIKKKLQCFSSLYIATFLTKIVTLVVKSNIDSILYISQQIAWSAYSIPWFEKSHETITNIFIFIQRSKKPLLISMGGMFPVLSVQYYAH	ATGGTGCTAATCCGTATAAAGATTCATCAGGTACTTCGCATACTCGAAATTTGTGGTACGTTCATAAGCACGTGGCCACCAAAATCTACAGCCGGAAAACGAGAAATCTTTCTTCGAGATCTTGGTTGGACTTTGGCAATTTTGAATGTGCTGGGCTCATTGCCACCGCTGATTCTTGGCGCATGGTATTCTGAAAACGATATTATTCGAATGATGAAGGCACTGTCTGAATTGACAGCATTGATGGAAGTACTATTAAATTTAATATTGTGTAGAATAGGAAGATTACGATTACAGAAGCTTTTAGCACACCTGAGAAATTTTCTCAAACATTCCAAGTTGCATGAAAGGCATATTATACAAAAATATATAAATCGTTACTCGGGCTTTTATGCCTTT…
	CfOr203	scaffold791	+	973541	977369	MTIIQFKFQQVFYFLRVLGTIAXTWSPQPDSRKIKLFLRNFYYCIAIFIYVTTWVSIWVINAYKTRNNDVDEFMMNLSHTLLDAXSLLDATLNSILCTIKRKQLQNLVIHIKEFMNISKDREIVILQKYINRHTTFISIVAISFTMAGVTIICAPLFTPKEFPLDTWYPFSVEPLWLKFICYVTHIXTHTVFCLNVDIIATFFLYSAARLEMLAFEIEQATDEKHAIFCINRFISKTQETLQHVLFKANFTMAFAVISGGFPILYLESYVQLPQFISTAIAALQRXYITASAADDLREVSTQLPWSVYGASWIGKTQKMKNDIFIMLQKSQQPCLISLGSLLPNLTLKYYLFIIIILFVTTILSYFTTMKAVI	ATGACAATCATTCAGTTTAAGTTCCAACAGGTATTTTATTTCCTGCGAGTATTAGGAACCATTGCTNNNACGTGGTCACCTCAACCGGATAGTAGAAAAATCAAGCTGTTCCTTCGTAATTTTTATTATTGCATTGCTATCTTTATATACGTGACAACATGGGTATCAATATGGGTAATAAATGCATACAAAACTCGAAACAATGATGTGGACGAGTTTATGATGAACTTATCTCATACTCTACTGGATGCTNNNTCTCTACTGGATGCTACTCTGAATTCAATTCTGTGCACAATTAAGAGAAAACAATTACAGAATCTGGTGATACACATCAAGGAATTTATGAATATTTCGAAGGATCGCGAAATAGTTATCTTGCAAAAGTATATAAATCGCCAT…
	CfOr204	scaffold791	+	978674	982304	MVLIHLKFQQIFHLLRVFGTITNTWPPHPNIGKNKLLLRNFYYCISIFIFATVWIAMLMNAYKTRNNDVGELMKNISHMTSIMEAILNSILCTVKRKQLQNLVIHIKEFTEILKDCDKIILQKYINRYIAFISTVAISFSMAGITVICAPLFMPLEFPLDVWYPFSVKSLLLKFILYIMQIFTIAHTVFCLNVDIMIAVFFLYSSARLEMLAFKIKRATDNDHVISCIKQHQEIIEFISKTQQTLQHILFKTNFTMAFTVISGSFPMLFLQSGVLIPQFISMALGALQRMFITAWAADDLREISTRLSWSIYSASWIGKTRKMKNDIFIMLQKSRRPCLIFMNGLLPALTLEYYANFVTTVLSYFMTMRVVIAS	ATGGTACTCATTCATCTAAAGTTTCAACAGATATTTCACCTTCTCCGAGTGTTCGGGACCATTACCAATACGTGGCCACCGCATCCAAATATTGGAAAAAACAAGTTGCTTCTTCGTAATTTTTATTACTGCATTAGTATCTTTATATTCGCAACAGTGTGGATAGCAATGTTAATGAATGCATACAAAACTCGAAACAACGATGTCGGCGAGTTAATGAAGAATATATCTCATATGACATCAATAATGGAAGCTATTCTCAATTCAATTTTGTGTACAGTTAAGAGAAAACAACTACAGAATCTGGTGATACACATCAAGGAATTTACGGAAATTTTGAAGGATTGCGACAAAATTATCTTGCAAAAATACATAAATCGTTATATTGCATTTATATCG…
	CfOr205	scaffold791	+	983944	986600	MAMKITPVKAILFMKMSVALSCTWPPSPKITKSNTILFKACWYICYFCSILLLLPLLSSVYEYRDDPVILAKSVCLSCAVLQVTIKMIVCRIQYTSFQMLYHDMETFCKQADDKTNITLQRYIDNYKCTYGSYILWCYLTAIGVICGPLFLPQQFPTDAKYPFSVEHHPVKSIIYLHQSLVGLQASAGMCIDCSVAILLFYSAARLEMLVQEIRNAKSECELDACIKLHGEILKYISKMISVVRPLVLTTITMTTMGVVFGSLNIITEQPTIVKIQYSIVVFSAGVELFMCAFPADNLMHMNSRICLGAYESKWFQRSVSMQRKIVQIIFRSQKPEVIRINGILPALSLRYYARFLYTSYSYFTAVRIMVNEKII	ATGGCAATGAAAATTACGCCAGTCAAAGCTATACTCTTTATGAAAATGAGCGTAGCATTGTCGTGCACTTGGCCGCCGTCACCAAAAATAACGAAATCTAATACTATCCTTTTTAAAGCTTGTTGGTATATATGTTACTTCTGCAGTATCTTATTGTTACTTCCACTGTTAAGCTCAGTTTATGAGTATCGTGACGATCCCGTGATTTTAGCAAAGTCAGTGTGCCTTTCTTGTGCGGTCCTTCAAGTCACAATTAAAATGATAGTATGTCGCATACAATATACTTCCTTTCAAATGCTTTATCATGACATGGAAACGTTTTGTAAGCAGGCGGATGATAAAACAAATATTACTTTGCAACGTTATATTGACAATTACAAATGTACATACGGTAGTTAT…
	CfOr206	scaffold791	+	988292	990314	MRGKMMLQKVIFYVKLSLSPI.CWPLSKDASRLEMTCVKLYHYLSIILIMMLQPSLIYTIRNHFDDFLILIECILELSSTIHSMANFIFYRINKHRIQHVTFEMIHFSEVIKPHEDIIIQRYVDKCVIFHGASILIFYVAGIIFNITPIVTNQPFPMLAEYPFSVYYQPLKSIIYLHHSVVGVQIAAQLCTNIFMALLLWFASARFEILIDELRKTTDVYNLAKCIRKHQYATKITLAARPFALITTCCSTVCTVIICLFLLTNQSKESLTITAKQFGFVLSCFSEVFMYTWPAEHLIYKSQDVAQAAFDTPWYNQLKYXRCLQIIIRRSQKSLTIAIACIMPILSLSYFASYCSSVVSFFTTFRVFLNNEN	ATGCGTGGAAAAATGATGTTACAAAAAGTTATATTTTATGTAAAGTTAAGTTTATCTCCAATTTGATGTTGGCCATTATCAAAAGATGCTTCAAGATTGGAAATGACTTGCGTGAAACTATATCATTATTTAAGCATTATTTTAATAATGATGTTACAACCATCATTGATATATACTATCAGAAATCATTTTGACGACTTTTTAATCTTAATAGAATGTATTCTTGAACTAAGCAGCACTATTCACAGTATGGCAAATTTTATCTTCTACAGAATTAATAAACATCGTATACAACATGTCACTTTCGAAATGATACATTTTTCTGAAGTGATTAAGCCACACGAAGATATAATTATTCAACGATACGTTGATAAATGTGTTATATTTCACGGTGCATCT…
	CfOr207	scaffold791	+	992279	994464	MRGKMMLQKVIFYVKLSLSPTWCWPLSKDATRLEMICVKLYHYLSIILAIISQPPLIYTIRNHLDDFLILVECILQLSSTIHSIANFIFYRINKHRIQYVTFEMIHFSEVIKPHEDIIIQRYVDKCVIFHGASILTFYVAALIVIIGIPILTNQPFPMLAEYPFNTHYHPLKSIIYLHHSVVGMHITAQLCTNVFMALLLWFTSARFEMLTDELRETSNVYHLAKCIRKHQFLLKYATEIILAVRPFALIAICCSTVCMVILCLLFLSNQSTGFLIIAKIIGLILSGLSEVFMYTWPAEHLIYKSQDVAQAAFDTPWYDRSIEVRRCLQIIIRRSQKSLTIAIACIMPILSLSYFASYCSSVVSFFTTFRVFLNNEN	ATGCGTGGAAAAATGATGTTACAGAAAGTTATATTTTATGTAAAGTTAAGTTTGTCTCCAACTTGGTGTTGGCCACTATCAAAAGATGCTACAAGATTGGAAATGATCTGTGTGAAACTATATCATTATTTAAGCATTATTTTAGCAATAATATCACAACCACCATTGATATATACTATCAGAAATCATCTTGACGACTTTTTAATTTTAGTAGAATGTATTCTTCAACTAAGCAGCACTATTCACAGTATAGCAAATTTTATCTTCTACAGAATTAATAAACATCGTATACAGTATGTCACTTTCGAAATGATACATTTTTCTGAAGTGATTAAGCCACACGAAGATATAATTATTCAACGATACGTTGATAAATGTGTTATATTTCACGGTGCATCT…
	CfOr208	scaffold791	+	997292	1000146	MSRKLTLENVITFTKLSLVISLSWPLPATATKRQVVRFRLLRFLTYMNIWCLFVPLSMTLQDWSDHSDICIKSIPLIAGSAQAFIEMWICHGQHKHLQLLIAEMESYCKHAIGYEKDILQQYVDRYAMFYATAAMWFYLTAFAVVCSPPFSSDTFPTYAKYPFNVNYQPLKTVIYVQQSTVGIQMASVLCINILIALLLWFASARFDMLCNELRMISNVYELTQCIRKHQQVYANDVTHSVRFLVLTIVGCSAAAILFVGLTLVSLQQPLIIKMQFCVLIFTCLSQVFMCCWPANNLLVASSNIALAAYESLWYSRNVYMQKNLLLILLRCQKPVAVTVTCIIPVLSLRYFGSYISTAFSYFTTLRVMFEEN	ATGTCGAGAAAGCTAACACTAGAAAATGTTATCACTTTTACAAAATTGAGTTTAGTTATATCCCTTTCATGGCCACTACCGGCAACCGCTACGAAGCGACAAGTAGTTCGTTTTAGGTTGTTACGTTTTTTAACTTACATGAACATATGGTGTCTTTTTGTACCGTTGTCCATGACCCTTCAAGATTGGAGTGATCATTCCGACATTTGCATCAAATCGATCCCATTAATCGCTGGTAGTGCTCAAGCTTTTATAGAGATGTGGATATGTCACGGACAACATAAACATCTCCAATTATTAATCGCTGAAATGGAAAGCTACTGTAAACATGCTATAGGTTACGAAAAAGATATCTTACAACAGTATGTCGACAGATACGCGATGTTTTATGCTACAGCT…
	CfOr209	scaffold791	+	1002004	1003819	LIMWKNATLKNVIATVKLSLFITCCWPLPANTIKFKVICVKLYQYLCMILTLGITVGLCNTIRNHLDDPLIMAQSIMIMCSTIHVIFNIVSCKINSYRLQLVTYEMENFCELIKSHEEAIIQQYIDRCIYFYGGSIVWVYLTTIVIITGPAALDQTFPTNAEYPFDIYHQPIKFIIFIYQAFICMQCGSQICMNIFIALLLWFTSMRFKLLSEELRAIVDIHDLIQCIQKHQKLLKYAEEVVSVVRPFAFLAISISTFALIIIGIILITQGQPLSMKIQCVGLIFGGLAEVFMYTWPAEHLIHISNEVGQTAFNTQWYKLSITLQKNLQIMIQKSQKPIIVAIPCVMPTLSLNYYASYLSTIFSFFTTLRMVIQNTQD	TTAATCATGTGGAAAAACGCAACGCTAAAAAATGTGATCGCCACCGTAAAATTAAGTTTGTTTATAACTTGCTGTTGGCCTCTTCCAGCAAATACAATTAAGTTTAAAGTCATCTGTGTAAAACTGTACCAATATTTGTGTATGATTTTAACTTTGGGCATAACTGTTGGATTATGTAATACAATTAGAAATCACCTTGATGATCCTCTTATTATGGCACAATCGATAATGATTATGTGTTCTACTATACACGTTATATTCAATATTGTGTCATGTAAAATTAATTCTTATCGTCTACAATTGGTTACATACGAAATGGAAAATTTCTGTGAATTAATTAAGTCTCATGAAGAAGCAATTATTCAACAATATATTGACAGATGCATTTATTTCTATGGT…
	CfOr210	scaffold972	+	77559	79889	EILTLEKVLAFLKVDLTFAFCWPLPVRATKSQKIRHKIFRWCCCMNGMLMSISLIYTLYLEHDNMLLLMKGGCALTAFLQVPIQITLFTLQSDRLQVIIYEMENYIQQAKSEEKNVFQKYIDKCKLFYGLTISWIAITAIAIIFGPFLLPQPFPIEVKYPFYVSQQPLKTIIYLHHAVNVYQSYVQVCSNVFVAVLLWFIAARFEILSHQFRKVRSFSEFKICIQLHQQLLRYAKEVTKAVRYITLSTIGFSTVAVVFSGLTFLSRQPLTIKAQFLTVGASSLIEVFVCAWPADYVLSTSNNVGYAAYESLWYKKEVSLQKD.YMLNRXQQPVSVTVTCMLPTISLNYYASYLSTAFSYLTTFRVIF	GAGATATTGACACTAGAAAAAGTTCTTGCTTTTCTAAAAGTAGATCTAACGTTTGCTTTCTGCTGGCCACTCCCAGTAAGAGCCACAAAATCTCAAAAAATCCGACACAAGATATTTCGATGGTGTTGTTGCATGAATGGTATGCTAATGTCGATATCGTTAATATATACATTATATCTCGAACATGATAATATGCTTCTTCTTATGAAAGGGGGTTGCGCGCTGACTGCCTTTCTACAAGTTCCGATACAGATTACTTTATTTACGCTTCAGAGTGATCGTTTGCAAGTTATAATATACGAAATGGAAAATTATATTCAACAAGCAAAATCAGAAGAGAAGAATGTATTTCAAAAATATATTGATAAATGCAAATTATTTTATGGATTAACAATAAGC…
	CfOr211	scaffold972	+	82107	84386	IFMKYDKLLHVLHICGLFTTVWPLNSKAGKFKILSYNVLWFIYTLNMIIQYYLVTKSILPAYRKNFINIMKTLVELIYNTEVIFNFLYCKMQRKRLQKLLYEIEQPDKIWMPYEKIVWLKFMHHTRIKYFSLAIIYIISACILILSPMISDRFLPLNVVYSFPISKPWIYCAAYLHHIFSIKQASVTIILDLMIISTMWHATFKFNLLGIQMRSMPFTINKLRASIIMYQNIFNYIREIDCIASYILFKLTIVASMYVITCGLLILNNASIVDISLFLMVTSTAIWRLFVCCWSAQAITDMAYNISWQIYDSSWISASSNVRRTIFMIIQRCQKPVAISGTNFIPVVSIKFCGSVLYATFSYFMALQAILH	ATCTTCATGAAATACGACAAATTGTTACATGTATTGCATATATGTGGGTTATTTACTACTGTTTGGCCATTAAACTCTAAAGCTGGAAAATTTAAAATTTTGTCTTATAATGTTTTGTGGTTTATTTATACGTTGAATATGATAATTCAATATTATTTAGTGACTAAAAGCATACTTCCTGCATATCGAAAAAATTTTATCAATATAATGAAGACACTAGTGGAATTGATATATAACACAGAAGTAATATTTAATTTTCTTTATTGTAAAATGCAAAGAAAACGATTGCAGAAATTGTTGTATGAGATAGAACAACCTGATAAAATATGGATGCCATATGAAAAAATTGTATGGTTAAAATTTATGCATCACACACGTATAAAATACTTTTCTTTAGCG…
	CfOr212	scaffold972	+	85742	88255	MACSVTFEKLIVFLRMHLAFACCWPLPPTATKMQITYDKFFRLFNGLHSMLMIYAVAYRIISQYNNTLVIMQLGCVLGTLCEVPLQIYLFTQQHDSLQTIILKMENYSKHANSTERNVIQEYINKHIVIYGITLTLMTVALVAMILVPLILARPVLELEYPFSIDYQPMRGIIYLHQSFALYQVYVQVCATVFLALLLWFSTARFEILANKFRIATEYSDWKACIQEHQELLNCGYSALFIMILCQFKMNTFPIVDKIIIFFIRFPMFVKMQYSIICCSSLAKVFLCTWPADHLMSMSCYAGDAAYNSLWYEHEIASQKIMLYTLLRTQRPVIVSVPGLVTALSLQHYASYVSMAFSYLTSFRAMLSND	ATGGCATGCTCTGTAACATTCGAAAAACTCATCGTTTTCTTGAGAATGCATTTGGCTTTTGCTTGTTGTTGGCCGCTACCACCCACAGCAACTAAAATGCAAATCACGTATGATAAATTTTTTCGTTTGTTCAATGGTTTGCATTCGATGCTGATGATCTATGCGGTAGCATATAGGATTATTTCTCAGTACAACAATACGTTGGTGATAATGCAACTAGGTTGCGTCTTAGGTACTTTATGTGAAGTTCCATTGCAGATATATCTGTTTACTCAACAGCACGATAGTTTGCAAACTATAATTTTGAAGATGGAAAATTACAGTAAACATGCAAATTCAACGGAAAGGAATGTAATACAGGAATATATAAATAAACATATAGTAATTTATGGCATAACA…
	CfOr213	scaffold972	+	89848	92640	MKKITLEKVIAFLKVDLLFACCWPVSRDATKFQIVCDRIFRVISSLHAILLMIELIYTIIYRTESIQMLMQSTCAVGILSEVPLQILLFTLQHDRLQVVIFQIENYYHQAKTEERNVFQKYIDRYIYLYATTLGLITVGLFISFLDPLLRGFDTFPLVIKYPFPIDRQLLRAIVYCHHMFGIYQIYCQVSSNVFLAFLLWFTSARFEISNKFRTTTKYSDWKRCISEHQELLRFAQEISLSISYIILLSLGISTYSLVFGGVSILSRIPLSVKAKFFIVCVSSLLKVLLCAWPADYLMTISSDIGDAAYDSLWYKHGIDSQKMMLYILLRCQRPIIITVPGLLAALTFQHYTSYISTAFSFLTTFRIILSDN	ATGAAGAAGATTACGTTAGAGAAAGTCATTGCATTTCTGAAAGTGGATTTATTATTTGCCTGTTGTTGGCCAGTATCGCGAGACGCAACCAAATTTCAAATCGTTTGTGATAGAATATTTCGTGTAATCTCAAGCTTGCACGCAATATTGTTGATGATCGAGCTAATATATACGATTATTTATCGGACTGAAAGTATTCAAATGCTTATGCAATCAACCTGCGCAGTGGGCATATTATCTGAAGTTCCGCTGCAAATATTGTTGTTTACTCTGCAACATGACCGTTTGCAAGTAGTAATTTTTCAAATAGAAAATTATTATCACCAGGCGAAAACAGAAGAAAGAAATGTATTTCAGAAATACATTGATAGATACATATATTTATATGCAACGACCTTA…
	CfOr214	scaffold972	+	94122	97022	DTLTIEKLLAFLKADLLFACCWPLPPTATKWEKIRNKIFRCFSVLHGLIMIIAIIYTIYANRSDLFLIMKLCCELCTTLEIPLQIICFSMQYDYLQYVIYELEDYCKHAKPKERNVFHQYIDSCKSIYIYSISAFTVTGLLLLLSPIIESHPFPIDTEYPFSVDYQPLKTIIYLHHMLIIYQSYTQVCANIFVALLLWFVSARCDILSSKFRAVTEFAELRACIEEHQELLWYGKKVTLSIRFVMLASLTISTIVIIFTGCTFLSRQPMSVKSTFLIFFISSLAKVYLTAWPADHLLSASTNIAHAAYDSIWYNGKVNFQKNFVHTLLRSQQPIAVNIPCMLPTVSLNYYASYVSTAFSYLATFRVILEEDD	GATACATTGACAATAGAGAAACTCTTGGCGTTTTTGAAAGCCGATTTGTTATTTGCTTGTTGTTGGCCATTACCACCAACTGCTACAAAATGGGAAAAAATACGTAACAAAATATTCCGTTGTTTTTCTGTCTTGCACGGATTGATTATGATAATTGCAATAATATATACAATTTATGCTAACCGGTCAGATTTATTTTTAATAATGAAATTATGCTGCGAGTTGTGTACCACTTTAGAGATTCCACTACAAATAATTTGCTTCTCGATGCAATATGATTATCTCCAGTATGTGATTTATGAATTGGAGGATTATTGCAAGCATGCAAAACCAAAAGAGAGGAATGTTTTTCATCAATATATTGATAGTTGTAAATCAATTTATATATATTCAATATCC…
	CfOr215	scaffold972	+	99616	102526	MEDKVTLGKIIVFLKIYLTFACCWPLPSNATKLQRFLRIAFQYFCCANSVILCVAAAWTLYKHSDDALLVMKLGCQFSAVSQVPLQIIFFAFQDKRLQFIVLEMENYYKQAQKYEKEIFQQYVDKCMPFYGIILGWLAMTGVSVITAPLFSSQSFPSEAEYPFDVQHQPLKTLIYAHHILTAYQSVIQVSANTFPALLLWFVAARFQILSTRFRTMTNMKELINYTREHYILLRYAKEVSLAVRYIALLCVTFSTGAVIFGYLTFMSRQPWSVKWTFLMIAFCGFVELYMYAWPADHVISTSSDIASAVYDSLWYNDDLAIRKILVHVIRRSQHPVTISVPCALPDLSMNYYASYISTVFSYMASVRLIMGQE	ATGGAGGATAAGGTAACGCTGGGTAAAATAATCGTGTTTTTGAAAATATACTTGACGTTCGCATGTTGTTGGCCTTTGCCATCGAACGCGACAAAGCTTCAAAGATTTCTTCGTATTGCCTTTCAATATTTTTGTTGCGCGAACTCAGTGATACTTTGCGTTGCGGCGGCATGGACGCTCTACAAACACAGTGATGATGCACTACTTGTGATGAAACTAGGATGCCAATTCAGCGCCGTTTCGCAAGTCCCATTGCAGATAATATTTTTTGCATTCCAGGACAAACGTTTGCAGTTTATTGTTTTAGAAATGGAGAATTATTACAAACAAGCGCAAAAATATGAAAAGGAAATTTTTCAACAATATGTTGATAAATGCATGCCATTTTATGGTATCATT…
	CfOr216	scaffold972	+	105278	108075	MKGKVTLDRVIAFLRIYLMFACCWPLSPNATKLQRLFYGALRYFCCTNTTIFIITVIWTFCQHNEYMFMMKLGCELSAALQIILQLILFIIQDKRLQVRFSFVLIFYVKKSCYYIYQEIFFKFNIKCXIGCVFCLVIMTALSMITTPLFSPQPFPCATKYPFDVHNQPLKTIIFVHQILTVYQSMTQVSANSFPALLLWFVAARFHILSIRFRTMTSMEELIKNTQEHYSLLRYAKEVTHAIRYVALLCVTFSIGAVIFGYLTVISRQPWSVKLTFLMISFGAFVELYMYAWPADHVISTSSDIASAVYDSLWYNDDLVMRKLLINVILRGQHPVTVSVPCALPSLSMSYYASYVSTVFSYMASVRIIMGQE	ATGAAGGGAAAGGTAACACTGGATAGAGTAATTGCTTTCCTAAGAATATACTTAATGTTCGCTTGCTGTTGGCCACTATCACCGAACGCGACAAAGCTTCAGAGACTTTTTTACGGTGCTTTACGATATTTCTGCTGTACGAACACGACGATATTTATCATTACGGTGATATGGACATTCTGTCAGCATAACGAATACATGTTTATGATGAAACTAGGATGTGAATTGAGCGCCGCCTTGCAAATTATATTACAATTGATACTCTTCATAATACAGGATAAACGTTTGCAGGTAAGATTTTCATTTGTATTGATTTTTTACGTGAAAAAATCATGTTATTATATATATCAAGAAATTTTTTTTAAATTTAATATTAAATGTNNNATAGGTTGCGTTTTT…
	CfOr217	scaffold380	-	408767	406287	MIKKRGTIEPNFHLRVSLSIIYFLGTWPPHASKYRILYLFYTICSFIFLLGILLASEIANVIANWGDMSKIVAFATILMTNSIHASKVFIILHRQGRIQALLDIANSPAFKRHDKKYQDLLTRYTWKGIFHHAAYQSFGTIAVFCWGITPIADLIAGRSRRLPVEGWYPYNVTRTPAFEITAGHQGIAIIIACFHNVALDTLVTGLITVACCQLAILERNIISIDNQKNRQGDKNKSFLEVLSYQQLKKCIMHSNMIFFFTREIQDIFNIIIFFQFLSNCIIICLIAFNVSQMKVYIPAVLIGLVTYMCCMTYQIFIFCWHGNELHLHSTRIVMAAYSSNWFSNNVSFKRSLQIMMLRAHRPFTLSAGNIMLLSLDTFVEILRMSYSIFTVLQGS	ATGATAAAAAAACGAGGAACAATTGAACCGAATTTTCACTTAAGAGTGAGCCTATCCATCATCTACTTTTTGGGCACCTGGCCGCCACACGCAAGCAAATACCGGATTTTATATCTGTTTTATACTATTTGTAGTTTTATTTTCCTCTTGGGTATCTTGCTTGCCTCCGAAATAGCAAATGTGATCGCTAACTGGGGAGATATGTCGAAAATAGTCGCATTTGCAACTATATTGATGACGAATTCTATTCACGCTTCCAAGGTGTTCATTATTCTTCATCGTCAAGGACGGATACAGGCTCTCCTGGACATAGCTAACAGTCCCGCATTCAAGCGCCACGACAAGAAGTATCAGGACCTCCTCACACGCTATACATGGAAAGGCATCTTTCATCATGCG…
	CfOr218	scaffold1019	-	25324	23789	MHTLPLSFALLTYTGYWQPLNLTPIKYWAYTVYSVVMIFLLLSFTFCGLVDCFMIKDLETFIEKFSLFLSVLGVSCKVMNLVLCRDKIIGLSNMLLTNFCVPRDNHEMDIQRKFDRNAKTITIYCEILNESAVFFATIAQFRYLANTRTLPLSDWVPYDISSTAVFWATVLHQTIGLIVCANASVAHETLISGFMIQTCAQLDILCHRARMLPNLLRKAQKSGISKEDLKAREQWLVRELIHHHRYVYRFAERINTVFTLMILVQFSISSTVLCLSIYKMSTKSLLSLEFAWSLSYLGCMLTQIYLYCWFGNEVTLKSTEVGNAIYEMDWPMLPVDLIKTLLLIIIRSKKPIKITSGYIVTLSNESFMKIIRISYSAYNVLQS	ATGCATACTCTTCCCTTATCGTTCGCCCTCTTGACGTATACTGGTTATTGGCAACCTCTCAACTTGACACCCATCAAATATTGGGCGTATACTGTTTATTCCGTCGTGATGATTTTTCTTCTTCTCTCATTCACGTTTTGCGGTTTGGTCGATTGCTTCATGATTAAAGATCTTGAAACCTTTATTGAAAAATTCTCGCTGTTTTTGTCTGTGCTCGGCGTTAGTTGCAAAGTGATGAACCTGGTATTATGTCGGGACAAGATCATTGGCCTCAGTAATATGCTGCTGACGAACTTTTGTGTACCCAGAGACAATCACGAGATGGATATTCAACGAAAATTTGATCGTAACGCAAAGACGATTACTATATACTGCGAGATATTGAACGAGTCAGCCGTC…
	CfOr219	scaffold1028	-	5262	2992	MPVLKFSLTVLAVAGCWRPTSWTSLSRNIMYNAYTLSVILILYTFAITQIMELILNADDADTFGDALFNIIISLLACYKTIVIRKSHGSIITLINNLTETPFKPLDLNENMIQEKFNKRITNNTLYYLVLVLVTSFYLILLSLFTDFKNGTLLYKAWIPFDYTISALFYPVYIHQILTLIFIGLVHPTCDSFICGLLLHICCQIEILEYRLSNIVNAQESLRDCIHHHIRIFEYSYMVNENFARIVPSEFIMITVVMCYNLIHMALTSSTIISYIQNLMIISCTLAPIFYYCWFGNEVKLKSLQLSDNIYNIEWTILNNNMRKGLLMIMNRATIPIEFSSANIMSMNLESFVMVLKTSYSLFNVLIKSQKQ	ATGCCTGTGTTGAAATTTTCGCTCACGGTTTTAGCGGTCGCAGGATGCTGGCGACCAACATCGTGGACGTCGCTGTCTAGAAACATAATGTATAATGCTTATACATTATCAGTAATTCTAATACTATATACATTTGCAATTACTCAAATTATGGAGCTCATATTAAACGCCGACGATGCTGATACATTCGGCGACGCTCTGTTCAATATTATAATTTCGCTTTTGGCGTGTTACAAGACAATTGTTATACGAAAAAGTCATGGAAGTATTATAACGTTAATTAATAATCTAACCGAAACGCCATTTAAACCATTGGATCTGAACGAAAATATGATTCAAGAAAAATTTAACAAAAGAATAACGAATAATACATTATATTATTTAGTCCTCGTCCTCGTA…
	CfOr220	scaffold1028	-	12029	8861	MSVLKFSLTVLAVAGCWRPTSWTSLFKTIMYNTYSLSVILTLYTFAITQIMELILNADDADAFGDALFNVITSLLACYKAIVIQKSHESIITLINNLAETPFKPLDLNENMIQEKFNKRITNNTLCYLVLILITNLYMILLSLFTDFKNGTLMYKAWIPFNYSMSALFYPVYIHQLITLMFSGLVHSTCDSIICGLLLHICCQIEILEYRLSNIMNARENLRDCVHHHIHIFESYIYTGSTKSKLLIQKFLTFSRIIEKIRVTLIRHNSAKKIVQISFLICRDKSIFYCNYNEICDKNSLQLSDNIYNTEWTILNNNVKKGLLMIMNRATIPIEFTSANIISMNLESFVMVLKTSYSLFNVLIKSQKQ	ATGTCTGTGTTGAAATTTTCGCTCACGGTTTTAGCGGTCGCAGGATGCTGGCGACCAACATCGTGGACATCGCTGTTTAAGACCATAATGTATAACACTTACTCATTATCAGTGATTTTAACACTATATACATTTGCAATCACTCAAATTATGGAGCTTATATTAAACGCCGACGACGCTGATGCATTCGGCGACGCCTTATTCAATGTTATAACTTCGCTTTTGGCATGTTACAAAGCAATTGTTATACAAAAAAGTCATGAGAGTATTATAACGTTAATTAATAACCTGGCCGAAACGCCATTTAAACCGTTAGATCTAAACGAAAATATGATTCAAGAGAAATTTAACAAAAGAATAACGAATAATACATTATGTTATCTAGTCCTCATTCTCATA…
	CfOr221	scaffold1028	-	15487	13363	MRPMQYTLTVLAVAGCWQSATSLFKYMMYNAYAMLIILMLYTFSVSQFMDLVLNVSNSGEFTETLYLLLIVLMACYKAIIYNMNXHKNVAMIIEYLTENPFAPLDKNEKIIREKFDKMVENNTFXILVLLTCVYIILLSLFTEFRKENLSYRAWLPFDYSISAIIYYLTYTHQMMSMTLNGIVNLACDSFTCGLLLHVSCQIEILEYRLSKIANNKKNLRNCVYHHNCIFEYAYVVNNKFAKIIAIQFTVSALVVCSHLYHLAVTSSSTRYIQFIMCIAYMLAAVFY.YWFGN.VKLKSLQLSDSIYNME.SRLSNSTKKDLLIIMNRSLIPIEFNINLDSFVMMLKISYSIFNLLTQTQ	ATGCGTCCTATGCAATATACGCTCACAGTTCTCGCCGTCGCTGGTTGCTGGCAATCAGCGACATCGTTATTTAAATACATGATGTATAATGCTTACGCTATGTTAATTATTTTAATGTTATACACATTCTCAGTGTCGCAATTTATGGATCTTGTATTGAATGTTAGTAATTCTGGTGAATTTACTGAAACTTTATATCTACTGCTGATCGTGCTCATGGCGTGTTACAAAGCTATTATATATAATATGAATNNNCATAAAAATGTTGCAATGATAATTGAATACCTTACTGAGAATCCTTTTGCACCGTTGGACAAAAATGAAAAAATAATTCGAGAGAAATTTGATAAGATGGTAGAGAATAATACATTTNNNATACTTGTCTTGCTGACTTGTGTG…
	CfOr222	scaffold1028	-	19337	17158	MHILNLTFFIVTFVGCFRPPSWTSLFKRVIYTLYRLFIIIILYTFAFLQFMDIVLNVNNPDDFTNNLYMMLNVSVSGYKLLIMWINYTNIATLINKFSEEPFKPLDSGELEIYRKFDKLIRMNTLRYTLLIETSWSCSGLTSLLADFRHKKLTYREWVPYDYSSYMVFCITYAHQFLSTFYCATVNVACDTLICGLLMHVCCQIEILEYRLKKLVKNQDTLSYCVHHHNSIFEFAYLVNARFSQIIGFQFITSTLIICSNLFQLSKSSLSVDNIALIIYTCCMLTQVFIYCWFGNKVKSKSLQLADNVFQTEWPVLSNNVKKDLLIIMKRAIVPIEFTTAHIISLNLDSFVALLKTSYSAYNLLVRVQEE	ATGCACATTCTAAACTTGACATTTTTTATTGTTACGTTCGTGGGATGCTTTCGACCGCCATCATGGACATCATTATTTAAACGTGTTATTTACACTCTCTATAGATTATTCATAATTATCATTTTATATACTTTTGCATTTTTACAATTTATGGACATTGTTCTGAATGTTAATAATCCTGACGATTTCACTAACAATCTGTACATGATGTTAAATGTATCCGTTTCGGGATATAAGTTATTAATTATGTGGATTAATTATACAAACATTGCAACATTAATCAATAAATTTAGTGAAGAGCCATTTAAACCACTGGATTCAGGCGAGCTGGAAATTTACCGGAAATTTGACAAATTAATACGAATGAACACATTACGTTATACGCTCCTAATCGAGACA…
	CfOr223	scaffold1028	-	22699	20870	MQVLKLTCAIVMIAGCFRPLSWTSLFKRTVYNIYRLYVISMLSFFVICQFMDIVFNVDNTDDFIDTLNMMLTSSAACYKIFIVWFNYERISTLINYLTKDPFKPLDPCEMEIRQRYDRMIRNNTLRYTLLIETTCFFIALTSLFTDFRHRRLTYREWVPYDYSSFLTFCFTYAQQMSSTIHTATVNVACDTLICGFLMHVCCQIAILEHRLKKLTKSEITLGYCIRHHDWIYKFAQLVNTRFTHIIGFQFTMSMMVICSNLYQLTKSPLDADHIPLVMYTSCMLTQIFIYCWFGNKLKIKSIQIADKIFQINWLILDNNVKKSLLIMMQRSTIPIEICTAYIITLNLESFVALLKTSYSACNLLIQ	ATGCAAGTTCTGAAATTGACATGTGCAATTGTTATGATCGCTGGATGTTTTCGACCGCTATCGTGGACATCTTTGTTTAAACGAACAGTTTATAATATCTACAGATTATATGTAATTAGTATGCTATCTTTTTTTGTAATATGTCAATTTATGGACATTGTTTTCAACGTTGACAATACTGATGATTTTATTGATACTTTGAATATGATGTTAACATCATCTGCTGCATGTTATAAAATATTTATCGTATGGTTTAACTATGAGAGAATTTCAACTTTAATTAATTATCTTACTAAAGACCCGTTCAAGCCATTGGATCCATGTGAAATGGAAATACGACAGCGATATGATAGAATGATACGAAATAATACATTACGTTATACACTCTTGATTGAAACG…
	CfOr224	scaffold1028	-	26150	24249	MSVMKFTLTILAIAGCWRPFSWTSLIKHALYNAYTLLIISFLYSFTFTQFMDLILNVDNPDDFTSTLFTMLTMCVSCYKIFSMWMNHENIATLIQALTMGLFKPVVPVEIEIQRKFDKMIQTYAMCYTIMIIISCAGNILISLLTNFKERKLTFREWVPYDYSSYVIFCLTYTHQYLGIIASCFVNISCDSLIIGLLLHLCCQLTILKYRLKNITNDQSILRECVRHHHHIIEYAHATNARFSKIIAFQFLVSTFVVCSSLYQITKMVLSAYQISLITYVLCILAQIFIYCWFGNKLKLTSIQLVNSIFEIEWITLDNKIKKSLLIIMNRAIIPIEFISAYLLNVNLDSFVGLLKTSYSAYNLLIQIQE	ATGAGCGTGATGAAATTTACACTGACGATTCTCGCAATCGCTGGATGCTGGCGACCATTCTCGTGGACATCATTGATTAAACATGCACTGTATAACGCTTACACATTATTGATAATAAGCTTCTTATACAGCTTTACATTCACGCAATTTATGGATCTTATTCTAAATGTTGACAATCCTGACGATTTCACCAGCACTCTATTCACGATGTTGACTATGTGTGTTTCGTGTTATAAAATATTCAGTATGTGGATGAATCACGAAAATATCGCAACATTAATTCAAGCTCTTACGATGGGTTTATTTAAACCAGTGGTACCTGTCGAAATCGAAATTCAACGAAAATTTGACAAAATGATACAAACTTATGCAATGTGCTATACTATCATGATCATAATA…
	CfOr225	scaffold1028	-	29094	27282	LLKLTLAFLTIAGCWRPASWISLYKYRLYNIYTTILILLLYTFAISQFMDIILNVDNPEEFTSVLYIMMTVCVASFKISSMMMNRKNVADIINTLTDKPFKPMIIDEIKIRQNFDKMIRNNTLYCFVLVGSTCVCIALTSLFTNFRRGNLTYKAWLPFNYSSPVLFYLTYAHQLTSMATCALVNLACDCFICGLLLHVCCQIEILEHRLNNKSHTRETLRDCVRHHDLIFDFASTVNERFAKIIAIQFITSTLVVCSNLYQLAQTTLSAEYLPLVLYTVCMLIEIFIYCWFGNEVKLKSLQLTDRIFEMNWPKLNNSFKKTFLMIMNRATIPIEFTSAYLFSMNLESFVGLLRTSYSAYTLLQRL	TTATTGAAGTTAACGCTTGCATTTTTGACAATCGCTGGATGCTGGCGACCAGCATCATGGATATCTTTGTACAAGTATAGACTCTACAACATTTATACGACAATTTTGATTCTTCTATTATATACGTTTGCAATTTCCCAATTCATGGACATTATTCTAAACGTCGACAATCCCGAGGAATTCACTAGTGTTCTGTACATAATGATGACTGTATGCGTGGCATCCTTTAAAATATCCAGTATGATGATGAACCGTAAGAATGTAGCGGACATTATTAACACTCTTACTGACAAACCATTTAAACCGATGATAATTGATGAAATAAAAATTCGTCAAAATTTCGACAAAATGATACGAAACAACACGTTATATTGCTTCGTTCTGGTCGGGTCAACATGC…
	CfOr226	scaffold1028	-	32607	30414	MRVMQISLKILTVAGCRPPVSWTSLGKQTIYNTYTIFVSLLLFTFMLPQLMDIILNADNPNDFTNTLYVMMALTNACCKMVSLVMNRKNIEILIEKLIEKPFRPLESDEIEIRQKFDNIIQANTIIYAVMIEVTCGYMTVTSLFTDFRRGELAYREWIPYEYSSGIMYYIIYFRQLISLTAASVVNVACDCLICGLLLHIYCQIEILECRLKKCLRDGGNLGECVYQHNRIYEFAYIVNEKFRTIIAVQFSISMLVMCSNLYQLAKNTLSAEYIPMIAYTICMTIQIFIYCWYGNEIKLKSNQLTDEIFGMDWINVDKKMKENLIMIMNRSLKPIEFSSAYIFTVNLDSFVKLLKTSYSAYSILQQI	ATGCGAGTTATGCAAATTTCATTGAAAATTCTTACGGTGGCAGGATGTCGGCCACCAGTTTCCTGGACCTCATTGGGCAAACAAACAATATACAACACATACACAATTTTCGTAAGTTTACTACTGTTCACCTTTATGTTGCCGCAACTCATGGATATCATCTTGAATGCCGACAATCCTAATGATTTCACGAATACTCTTTATGTAATGATGGCTCTGACGAACGCTTGCTGTAAGATGGTCAGTCTGGTTATGAATCGCAAAAACATCGAAATATTAATCGAGAAATTAATTGAGAAACCATTTAGACCATTGGAATCGGATGAGATTGAAATCCGACAGAAATTTGACAACATTATACAGGCTAATACTATAATCTACGCTGTTATGATCGAGGTA…
	CfOr227	scaffold1028	-	35907	34298	MQVLELTLKILMAGGCWPPNSLASLYKRTVYNAYTVFITSLLFTFMLPQLMDIILNVDNTDDFADTFYIMLAMIMSLCKMTGLLMNRQNIGTLTNILIQKPFIPLEADEIEIRHKFDKVIRTKTLWYTILVETTCAYTALTSLFTDFRKGNLTFREWTPYNYSEVVFYVIYARQLISTMFGSVVNVACDTLICGLLLHVCCQIEILECRLKKISLGRNNLRECVYQHDSIFKFAFMINEKFQIIIGIQFIVSTLVVCSNLYQLAKITFSAESFPMILYTCSMLAQILIYCWYGNEVKLKSSELSANIFKMEWLTLDQNEKAGLLVIMNRSLVPIEFTCAYILTMNLDSFVSLLKTSYSAYNILQQMGTT	ATGCAGGTTCTTGAATTAACACTAAAAATTCTTATGGCTGGGGGGTGCTGGCCCCCAAATTCTTTGGCATCATTGTATAAACGCACTGTGTATAATGCATATACAGTTTTTATAACATCTTTACTATTTACTTTTATGTTACCTCAACTTATGGATATTATCTTAAATGTTGATAATACTGACGATTTTGCCGATACTTTTTACATCATGCTTGCCATGATTATGTCTCTTTGTAAAATGACCGGTCTTTTGATGAATCGCCAAAATATTGGGACATTAACTAATATTCTTATACAAAAACCGTTTATCCCACTAGAAGCTGATGAAATAGAAATTCGACACAAATTCGATAAAGTGATACGAACCAAGACTTTGTGGTACACAATCTTAGTCGAAACG…
	CfOr228	scaffold1028	-	41022	39458	YNAYTVFITFLLFTFMLSQLMDIILNVDNTDDFTDTFYVMLAMIISLSKMTGLLINRQNIGTLTNILRQKPFIPLEADEIEIRHKFEKAIQTNTLWYTILVETTCACIALTSLFTDFRKGNLTFREWTPYNYSEVVFYVIYARQLISTMFGSVVNVACDTLICGLLLHVCCQIEILECRLKKISLGRNNLRECVYQHDNIFKFAFMINEKFKIIIGIQFIVSTLVVCSNLYQLAKITFSAQSFPLILYTCSMLAQILIYCWYGNEVKLKSSELSANIFKMEWLTLDQNEKAGLLVIMNRSLVPIEFTCAYILTMNLDSFVSLLKTSYSAYNILQQMRTT	TATAATGCATATACAGTTTTTATAACATTCTTGTTATTTACTTTTATGTTATCTCAACTTATGGATATTATCTTAAACGTTGATAATACCGACGATTTTACGGATACTTTTTATGTCATGCTTGCCATGATTATTTCTCTTTCTAAAATGACCGGTCTTTTGATAAATCGCCAAAATATTGGGACATTAACTAATATTCTTAGACAGAAACCATTTATCCCACTGGAAGCCGATGAAATAGAAATTCGACACAAATTCGAAAAAGCGATACAAACCAACACTTTGTGGTACACAATCCTGGTCGAGACAACGTGTGCGTGCATTGCGCTGACATCATTATTCACGGATTTTCGAAAAGGCAATCTAACATTTAGGGAATGGACTCCGTATAACTATTCC…
	CfOr229	scaffold1265	+	44132	46700	MHILPMPFALFTYSGYWRPVHFPVNSLKYRMYNIYSAFMFLLLQLFVFYGIVDTFILSASLPEFVNKCYLFLTILGVSCKVIHVFICRGKIIELDKMLLEDNCVPRNIEEILIREKFDRYISRLTIACEIFNESSAMFGTLAQFYILLKTRSLPVYNWAPFDLSSIYVFLPMLIFQCVALMLWANTSVAHETLTSGMMIQICAQFEILCHRARILPTLLMEAEKNSKSDEDLITREKTIIRDLIYHHLYVYKFAHMVNATFTTMMFIQFSIISLVLCMSVYKLSTITSLFTLNFAHKFSYLCSMLVQIFLYCWFGNEVILKSIDVSTAIYEMDFTKLRVRVMKDLMIIMMRASKPVKISTGYIVTLSTESFMSILKISYSTYNFLKDS	ATGCATATACTTCCGATGCCATTTGCTTTGTTCACTTATAGTGGTTATTGGCGACCGGTGCATTTTCCTGTCAATTCATTGAAATATCGGATGTATAATATTTACTCCGCATTTATGTTTCTTTTACTGCAGTTGTTCGTATTCTACGGTATAGTTGACACTTTTATTTTATCGGCGAGCTTACCGGAATTCGTGAACAAATGTTATCTGTTTCTTACAATCTTGGGCGTGTCCTGCAAAGTCATTCATGTCTTTATATGTCGTGGAAAGATCATCGAATTGGACAAGATGCTATTGGAAGATAATTGTGTTCCCAGAAATATAGAAGAGATATTGATCCGAGAAAAATTTGATCGATACATAAGCCGGCTTACAATCGCCTGTGAAATCTTCAATGAG…
	CfOr230	scaffold1265	+	48108	50558	MHILPVSFALLSYTGYWRPVHFPVNSLKYWMYNTYSVFMFILLQSFVFYGIVDTFVLSASLEEFIDKCYIFLTIFGIFCKVMHLFIRRKKIIDLDKMLLKDNCIPRDIEETLIKKKFDRHVRQLTIGCEILNEFTAIFATFAQFYTFLKMRNLPVFNWAPFDLSSIYVFLPTLIFQCVALMLCANSSVAHETLIAGMMIQACAQFEILCHRAHILPALLMNAEKKSKSDEDLAAREKTLIRDLIYHHLYIYKFAHTVNAAFTMMIFVQFSLISLVLCMSVYKLSTITSLFTLDFAHTFSYLCSMLMQIFLYCWYGNEVTLKSIDVSTAIYEMDWTTLRVRVMKDLMVIMMRAGTPVKMSSGYIVILSTESFMSILKISYSTYHFLKDS	ATGCATATACTTCCAGTATCATTTGCTCTGTTATCTTATACCGGTTATTGGCGACCAGTGCATTTTCCTGTCAATTCATTGAAATATTGGATGTACAATACTTATTCGGTTTTTATGTTTATTTTACTGCAGTCGTTCGTGTTTTATGGTATAGTTGACACTTTTGTTTTATCGGCGAGCCTGGAGGAATTTATAGATAAATGTTATATATTTCTAACTATTTTTGGCATTTTCTGCAAAGTTATGCATCTCTTCATACGTCGGAAGAAGATCATTGATTTGGACAAGATGTTATTGAAGGATAATTGTATTCCTCGAGATATAGAAGAGACACTGATAAAAAAGAAATTTGATCGGCACGTAAGACAGCTTACAATCGGCTGCGAGATCCTTAATGAG…
	CfOr231	scaffold1265	+	54723	57280	MHILPVSFALLSYTGYWRPVHFPVNSLKYWMYNTYSVFMFILLQSFVFYGIVDTFVLSASLDEFIDKCYLFLSVFGVSCKIVHLFIRREKIINLDMMLLKDNCIPRDIEEILIKKKFDRHARQLTILCEILNESCAIFATFAQFHTFLKTRSLPVYNWAPFDLSSIYVFLPMLIFQCVALMLCANSSVAHETLISGMMIQICAQFEILCHRAHMLPTLLMEAEKNSKSDEDLVVREKTIIRDLIYHHLYVYKFAYMVNATFTMMIFVQFSFISLVLCMSIYKLSAMKSLFTLDFAYTFSYLCSMLTQIFLYCWYGNEVSLKSIDVSTAIYEMDWTTLRIRVMKDLMIIMMRASKPVKISSGYIVTLSTESFMSILKLSYSAYNFLKDS	ATGCATATACTTCCAGTGTCATTTGCTCTATTATCTTATACCGGTTATTGGCGACCAGTGCATTTTCCTGTCAATTCATTGAAATATTGGATGTACAATACTTATTCGGTTTTTATGTTTATTTTACTGCAGTCGTTCGTGTTTTATGGTATAGTTGACACTTTTGTTTTATCGGCGAGCCTGGACGAATTCATAGACAAATGTTATCTATTTCTTTCGGTCTTCGGCGTTTCCTGCAAAATTGTGCATCTTTTTATACGTCGTGAAAAGATTATTAATCTGGACATGATGCTGTTGAAAGACAATTGTATTCCCAGAGATATAGAAGAGATACTGATAAAAAAGAAATTTGATCGACACGCTAGACAGCTTACAATCCTCTGCGAGATCCTTAATGAA…
	CfOr232	scaffold1265	+	60188	62744	MHILPVSFALFTYTGYWRPGHFPVNSLKYWMYNIYSTFMFILLQLFVFYGIFDTFISASLEEFVDKCYLFLSIFGVSCKIVHLFIRRGKIIDLDKMLLKDNCIPRDVEEKLIKKKFDRHARQLTIGCEILNEFTAIFATFAQFYKSLKTRSLPVYNWAPFELSSIYIFLPILIFQCVGLTLCANSSVAHETLISGMMIQICAQFEILCHRAHKLPALLMEAEKNSESDEDLAAREKTIIHDLIYHHLYIYKFAHTVNAAFTMMIFVQFSLISLVLCMSIYKLSTMTSLFTLDFAHTFSYLCSMLMQLFLYCWYGNEVTLKSIDVSTAIYEMDWTTLRIRVMKNLMIIMMRAGTPIKMSSGYIVILSTDSFMSILKISYSTYNFLKDS	ATGCATATACTTCCAGTGTCATTTGCTTTGTTCACTTATACCGGTTATTGGCGACCGGGGCATTTTCCCGTGAACTCGTTGAAATATTGGATGTACAATATTTACTCTACTTTCATGTTTATTTTACTGCAGTTGTTCGTATTTTATGGTATATTTGATACTTTCATATCGGCGAGCCTAGAAGAATTCGTAGACAAGTGTTACCTGTTCCTTTCGATCTTTGGTGTTTCCTGCAAAATCGTGCATCTCTTCATACGTCGGGGAAAGATTATTGATTTGGACAAGATGCTATTGAAGGATAATTGTATTCCCAGAGATGTAGAAGAGAAATTGATAAAAAAGAAATTTGATCGACACGCGAGACAGCTAACGATCGGCTGCGAGATTCTCAATGAGTTC…
	CfOr233	scaffold1661	+	55284	57084	MQTLSLNLFLYTISGMWRPIEWSSKCSKMLYSMLTCFTMCLLVILMLTQLLNIILVIDNVDDFAKNSLMFLSIVCVLFKAIAVITRRDELINLIETLQKKPCKAYNEEENDIQLKFDCMIRSYSIKYTSLASFSVTGGIIGGLLNTLEGQLPFRMWVPYDYTSPFLFWLTSIQELVATLFATIVNVATETTVLGFCLQICAQIEILKHRLQKMMKSSKKEKTLISLNDASNGTDRFSEHILHHLCIIRLAKIINKVFSQVIFVQFFASILVLCTSLYHLSSHVTIIDIISLIIYVLCMFVQIFVYCWAGNEVILKSTGLSEAVYEMDWILMPINKQKDLLMIMKRSTRPIKFTSSFLVTLSLESYGSLLKASYSAFNLLQQ	ATGCAGACACTCTCTCTTAATTTATTTTTGTATACCATTAGTGGTATGTGGCGACCAATCGAATGGTCTTCGAAATGTTCTAAAATGCTGTATAGTATGCTCACTTGCTTCACGATGTGTCTATTAGTAATTCTAATGCTGACTCAATTGCTGAATATTATCCTTGTTATCGATAACGTGGACGATTTCGCCAAGAATTCTTTAATGTTTCTTTCGATTGTTTGTGTATTATTTAAAGCAATTGCTGTTATAACACGTCGAGATGAACTTATCAATTTGATCGAAACTCTACAAAAAAAACCTTGCAAAGCTTACAATGAAGAGGAGAACGACATTCAGTTGAAATTCGATTGTATGATCAGATCATATTCCATAAAGTACACATCTCTGGCATCATTT…
	CfOr234	scaffold1661	+	57936	59871	MKILSFNFFLYTISGMWRPIEWSSKCSKMLYSMLTCFTMYLLIIFTLTQLLDIILVIENVDDFATTSLLLLSTVSVLFKATAVITHRDEIANLIDTLQKKPCKVYTKEESNIQMKFDCTIRSYSIKYTSLTLLSVTGGIIRGLLQILEGQLPFRMWVPYDYTSPFLLWFTSIQTFVAVIFATFVNLATETTVLGFCLQICAQIEILKHRLQRMMKSSEKKTSRISLNDESNEIGKLSEYILHHLCIIRLAKMINKVFSQVIFFQFFASILVLCTSLYHLSSHEAIIEIISFVIYLLCMFVQIFVYCWAGNEVILKSTGLSEAVYEMDWILMPINKQKDLLMIMKRSTRPIKFTSSFLVTLSLESYGNLLKASYSAFNLLRQ	ATGAAGATACTCTCTTTCAACTTTTTTTTATATACCATTAGTGGTATGTGGCGACCAATCGAGTGGTCTTCGAAATGTTCTAAAATGTTATATAGTATGCTCACTTGTTTCACGATGTATTTATTAATAATTTTCACGCTGACTCAATTGCTGGATATTATTCTTGTTATTGAAAACGTAGATGATTTTGCTACAACTTCTTTACTGTTACTTTCGACTGTCAGTGTATTATTTAAGGCAACAGCTGTTATAACACATCGCGATGAAATTGCCAATTTAATCGATACATTACAGAAGAAACCTTGCAAAGTATACACTAAAGAAGAGAGTAATATCCAAATGAAATTCGATTGTACGATCAGATCATATTCCATAAAGTACACATCTCTGACATTGCTT…
	CfOr235	scaffold1661	+	62742	64063	MKILSFNFFLYTISGMWRPIEWSSKCSKMLYSMLTCFTMYLLIIFTLTQLLDIILVIENIDDFATTSLLLLSTVSVLFKATAVITHRDEIANLIDTLQKKPCKVYTKEESNIQMKFDCTIRSYSIKYTSLTLLSVTGGIIRGLLQILEGQLPFRMWVPYDYTSPFLLWFTSIQMIVAVIFATFVNLATETTVLGFCLQICAQIEILKHRLQRMMKSSEKKTSRISLNDESNEIGKLSEYILHHLCIIRFVKQIIKLFXMYLCLYIQFFVSILVLCISLYYLYSHVIIIDIISLIIYVLCMF	ATGAAGATACTCTCTTTCAACTTTTTTTTATATACCATTAGTGGTATGTGGCGACCAATCGAGTGGTCTTCGAAATGTTCTAAAATGTTATATAGTATGCTCACTTGTTTCACGATGTATTTATTAATAATTTTCACGCTGACTCAATTGCTGGATATTATTCTTGTTATTGAAAACATAGATGATTTTGCTACGACTTCTTTACTGTTACTTTCGACTGTCAGTGTATTATTTAAAGCAACGGCTGTTATAACACATCGCGATGAAATTGCCAATTTAATCGATACATTACAGAAGAAACCTTGCAAAGTATACACTAAAGAAGAGAGTAATATCCAAATGAAATTCGATTGTACGATCAGATCATATTCCATAAAGTACACATCTCTGACATTGCTT…
	CfOr236	scaffold239	+	183667	185518	MSILTFTFQILIICGCWPPNSWTSRYKRIMYAVYTVCIVLLISTFMLSQLMDIILSVNNTDDFAENFYMTLTSIVCCYKMFSLLRNRSNIAMLIDILMKKPCLPIELDEIEIRQKFDRLIQKNTLYYATLVELTCAFALVTSFFRDYRKDKLPFRAWLPFNYSSPMLFEIAYVHQSISLTAGSVLQIACDSLICGLLMHICSQIEIFECHLRKIVNNSHFLRECIMQHTCISKFAFMVNKKFRSIITVQFVVSMLVVCFNLYQMTQMTINAKSIQIMLYMCCMLTQISIYCWYGNEVKLKSQQLIYNVFEMEWLTLDHNVQKSLLIIMTRSMIPIEFTSAYVISMNLESFVTLLKTSYSAYNILQQMQN	ATGAGTATTCTCACGTTTACATTTCAAATTCTTATTATTTGCGGGTGTTGGCCACCGAATTCATGGACATCACGATACAAACGTATTATGTATGCTGTATATACAGTTTGTATAGTTCTGTTAATAAGTACATTTATGTTGTCACAATTAATGGATATAATTCTGAGTGTCAACAATACCGACGATTTTGCCGAGAATTTTTATATGACGCTTACCTCGATCGTATGTTGCTACAAGATGTTCAGTTTATTGAGAAATCGCAGCAATATTGCGATGCTGATTGATATTTTGATGAAGAAACCATGTCTGCCCATCGAACTTGATGAAATAGAAATTCGACAGAAATTCGACAGACTTATACAGAAAAACACACTATATTACGCAACTTTAGTTGAATTG…
	CfOr237	scaffold239	+	187345	189161	MRVLEFTFTILTICGCWTPDSWTSSYKRLLYHIYTIFIFLLISTFTLSQFLDLILIVDNPDDFTDNFYMLLAMIISCFKMSSLLVNRDNIAMLTDVLMKKPCIPIEPDEIEIRRKFDKLIEVNTLHYAILIEFSSSSSVIQSLLTDYWKGKLTFRAWLPFDYSSTILFHFMYFHQLIGLLVGALLHVACDSLICGLILHICCQIEILNYRMQRVIRNPKILRDYVIQHNLMIKFAFMMNKKFRLTITFQFIVSTMVVCVTLYQLTKTNAXLIQLGLYMSSMLTQIFLYCWYGNEVKLKSMQLTNNLFEIEWFMLREDVKKDLLTITRCGTVPIEFTSAYIFPMNLDSFVGLLKMSYSTYNILQQMRNENVE	ATGCGCGTGTTAGAATTTACATTTACAATTTTAACAATCTGTGGTTGCTGGACACCGGATTCTTGGACATCTTCCTACAAACGTCTCCTGTATCATATTTATACAATTTTCATATTTCTATTAATAAGTACGTTTACACTATCGCAATTTCTGGATCTAATCCTAATCGTGGACAATCCGGATGACTTTACCGACAATTTCTACATGCTTCTTGCCATGATTATTTCCTGTTTTAAAATGTCTAGCTTGTTAGTAAATCGCGACAATATTGCGATGCTAACAGACGTTCTTATGAAAAAACCGTGTATACCAATCGAACCAGATGAGATAGAAATTCGACGAAAATTCGATAAACTTATCGAAGTGAATACGCTGCATTATGCGATTCTAATTGAATTT…
	CfOr238	scaffold239	+	190799	192691	MRVLDFTFTILTLCGCWTPDSWISSYRRLLYYVYAIFIFLLINTSTLSQFLDLILIVDNPDDFTDNFYMLITMIVCCFKMSNLLVNRDSIAILTDILTKKPCKPVEPDEIEIRQKFDRLIEVNTLHYAILVELSSLYTVIQSLFTDYWKGKLLFRAWLPFDYTSTVLFHFMYFHQLIGLLVGALLHVACDSLICGLILHICCQIEILNSRMKRVIHNPKILRDYVAQHNLMIKFAFMVNEKFRLIITVQFIVSTLVVCVTLYQLTKTNAKVLELVLYMSCMLTQIFLYCWYGNEVKLKSMQLINNLFEIEWLALEKDVKKDLLIITRCGILPIEFTSAYIFPMNLDSFVGLLKTSYSTYNILQQMRDEAVE	ATGCGAGTATTAGACTTTACATTTACAATTTTAACACTCTGTGGTTGCTGGACACCGGATTCTTGGATATCTTCCTACAGACGTCTCCTGTATTATGTTTATGCAATTTTCATATTTCTATTAATAAATACGTCTACACTATCGCAATTCCTGGATCTAATACTAATCGTGGACAATCCGGACGACTTTACTGACAATTTCTATATGCTTATTACTATGATTGTTTGTTGTTTTAAAATGTCTAATTTATTGGTAAATCGCGACAGTATCGCGATACTAACAGATATTCTTACAAAAAAACCATGTAAACCAGTGGAACCAGATGAGATAGAAATTCGACAGAAATTTGATAGACTTATCGAAGTGAATACGCTGCATTATGCGATTCTAGTTGAATTG…
	CfOr239	scaffold239	+	193909	195976	MSILVFTFKILTSCGCWIPNSWTNSFYRRLMYHVYTIFILLLINTFTLSQFLDIILTVDNPDDFMDNFYMLLAMIVSCFKMFSLLINRSNIAMLTDILMSGPCRPLEPAEIEIRQRFDKLIETNTLHYMILVELTCASTAVASLLTDYKKEKLTFRAWLPFDYYSSATIFHFTYFHQLISLTVGSVLHVACDGLICGLLLHICCQIEILSYRLNKIAHNPRMLRDCVIQHNHIIKCAFLLNKKFRFTISFQFLVSTLVVCFTLYQLTKTSGKFVELGMYMSCMLTQIFLYCWYGNEVKLKSLQLINNLYQIEWFTLEQNIQKDLLTIIICSKVPIEFSSAYVIPMNLDSFVGV	ATGAGCATATTAGTATTTACATTCAAAATTTTAACTAGTTGCGGTTGTTGGATACCGAATTCTTGGACCAATTCATTCTACAGACGATTAATGTACCACGTATATACAATTTTTATACTTTTATTGATAAATACATTTACGTTATCGCAATTTTTGGATATAATTTTGACTGTCGACAATCCAGACGATTTTATGGATAATTTTTATATGTTACTTGCCATGATCGTTTCTTGTTTTAAAATGTTCAGTCTGTTGATAAATCGCAGCAACATTGCAATGCTAACAGACATTTTAATGAGCGGACCGTGCAGACCACTGGAACCAGCCGAAATAGAAATACGACAGAGATTCGATAAACTCATTGAGACGAATACCTTACATTATATGATTCTGGTAGAA…
	CfOr240	scaffold239	+	197092	198943	MGLLDFTFKILMICGCWIPDSWTTPYKRLVYHVYTIFIMLLIHTFMLSQLMDLILTVDNAEDFTDNFYMLLAMIVSCCKMFTLLMNRSNITMLIDILTRKPCRPDYSDEIEIQQKFDRLIQTNTLYYAILVETTCICIAVTSLLTEFSKGRLTFRAWLPFNYTSPLLFRIVYIHQLIGLTAGSVLHVGCDGLICGLLVHVCCQIEIMECRLRKIGSNRDNLRKSVLQHNTVFKLARLINEKFRLTIVIQFIVSTLVMCFNLYQFTKSTASRAKYMQLIMYMGCMLSQIFLYCWYGNEVKLKSRQLVNNIFEMEWFELDNYTKQSLLMIMTRGTIPIELTSAYVISMNLDSFVHV	ATGGGCCTGTTAGATTTTACGTTTAAGATATTAATGATTTGCGGGTGTTGGATACCGGATTCCTGGACAACACCGTACAAACGATTAGTTTATCATGTGTACACAATTTTTATAATGCTACTCATACATACGTTTATGCTATCGCAACTGATGGATCTAATTTTAACCGTGGACAATGCTGAGGATTTTACTGATAATTTCTACATGCTTCTCGCCATGATTGTTTCCTGTTGTAAGATGTTCACCTTGCTGATGAACCGCAGTAATATTACAATGTTAATCGATATTCTCACAAGAAAACCATGTAGACCAGATTATTCTGACGAAATCGAGATTCAGCAGAAATTTGATAGACTTATACAGACAAATACACTTTACTATGCAATCCTGGTCGAGACA…
	CfOr241	scaffold239	+	200673	202299	MRILDFTFKILTICGCGRPDSWTTPYKRLVYYVYTIFILLLIHTFMLSQLMDLIMTVDNSDDFTDNFYVLLAMIVSCCKMFALLINRNNIDMLIDTLMRKPLQPIESDEMEIRQRYERLIQSNTFYYVILVETTCLCVTITSILTEFKKGKLTFRAWLPFDYSSPLLFLFVYAHQLISFTVGSVHHVACDSLICGLLVHICSQLEILECRIRKGTRNPKILQDCALQHNHIFKFAHMVNDKFRITIFIQFIVSTLVVCFNLYQFTKSTALRAKYMQLILYMCSMLSQIFFYCWCGNEVKLRSRQLVNNVFEMEWFELNENAKKILLLIMRRGIVPIEFTSASVISMNLDSFVGLLKTSYSAYNILQQTQD	ATGCGTATATTAGACTTTACATTTAAAATATTGACGATCTGCGGCTGCGGACGACCGGACTCCTGGACAACACCGTACAAACGGTTAGTCTATTACGTATACACAATTTTCATATTGCTGCTAATACATACGTTTATGTTATCGCAACTGATGGATTTGATTATGACTGTGGACAATTCCGATGATTTTACCGATAATTTCTACGTACTACTTGCCATGATTGTTTCTTGCTGCAAGATGTTTGCTCTATTAATAAATCGCAACAACATTGATATGTTAATTGATACTCTTATGAGAAAACCGCTTCAGCCGATTGAATCTGATGAAATGGAAATTCGACAAAGATATGAGAGATTAATACAATCAAATACATTTTACTACGTTATTTTGGTCGAGACA…
	CfOr242	scaffold239	+	203730	205071	MHILDSTFKFLIICGCWRPDSWTSSCKRVIYHMHTVFILVLINTFTLSQLLDIILTVDNPDDFTDNFYMLLAMIVSCCKMLSMLMNRKNIAILTNILTEKPCKPLESNEMEIYHKFDKGVQANTIHYAILVETTCVCITLTSLLTDFRKRMLTFRAWLPYDYSLPFLYYITYAHQLISLIMGSVLHVACDGLICGLLVHICCQIKILESRLRRIAREPDILHDCILQHNRIFDLAFAVNEKFRFTITIQFVVSTLVVCFNLYQLTRTTTTKAKYIQLALYMCSMLTQIFFYCWYGNEVKLK	ATGCACATATTAGATTCCACTTTTAAATTCTTAATTATTTGCGGTTGTTGGCGGCCGGATTCTTGGACGTCATCATGTAAACGCGTAATATACCATATGCATACAGTTTTCATACTTGTGTTAATAAATACCTTTACCCTATCACAATTATTGGATATTATTCTTACCGTGGATAATCCTGACGACTTCACCGATAATTTTTACATGTTACTCGCGATGATCGTTTCTTGTTGTAAGATGCTTAGTATGTTGATGAATCGCAAAAATATCGCAATATTGACCAACATTCTCACGGAAAAGCCCTGTAAGCCATTGGAATCAAATGAAATGGAAATATATCACAAATTTGATAAGGGTGTGCAGGCAAACACGATACATTACGCTATTCTGGTTGAGACA…
	CfOr243	scaffold239	+	211916	213975	ERKKFKMHILELTFKVLTICGCWQPESWTSVHKRIIYRVYTFLVILLINSFVLSQFMDIILIVDNTDDFCDNFCVLLPMIIVCYKLFSLLGSHKNIIKLTDILMKKPCKPLKPNEIKIYYKFDKGMQINTFHYTAMCMVTCVIITITSLLTNFGQKKLTYRAWVPFEYSSMTLFCILYIHQLIGLTMGALVNVACDSLICGLLVHVCCQYEILTYRLKRIMLHSDGLRNCVQQHCKIFRLAFLVNTNFRMVITIQFLMSMLVVCFNLYVISLSKLDARCIRLALFMGCMLTQIFVYCWFGNEVRLKSRQFIDNIFEIEWLTLDKNLKKSLIIMMKRTVMPIEITSAYTISLNLDSFMNVLKTSYSIYNLLQQMKE	GAAAGAAAAAAATTCAAGATGCATATATTGGAACTTACTTTTAAAGTGTTAACAATATGTGGTTGCTGGCAGCCGGAATCTTGGACATCGGTACATAAACGTATAATATATCGAGTGTATACATTTCTAGTAATTTTACTAATAAATAGTTTCGTATTGTCGCAATTCATGGATATAATTCTAATCGTGGACAACACAGATGATTTTTGCGATAACTTTTGCGTATTACTTCCTATGATCATAGTTTGCTACAAATTGTTTAGCTTACTGGGCAGTCACAAAAACATTATTAAATTAACCGATATTCTAATGAAAAAACCGTGCAAACCATTGAAACCGAATGAAATAAAAATTTATTATAAATTTGATAAAGGCATGCAGATTAATACTTTCCATTAT…
	CfOr244	scaffold239	+	216387	218985	EQKKLKMNVLEFPFKVLTICGCWQPQSWTSIYKRIMYRMYTILIILIVNSFTLSQFMDIILIVDNTDDFCDNFCILLPMIITCFKLFSLLANRKNIIKLIDILTKEPCKPLKLNEIEIYYKFDNSIQLNTFHYTAMCLITWVSITFTSLMTNFGERKLTFRAWVPFEYSTMMLFCLLYIHQLIGLIVGALLNAACDGLICGMMVHICCQFEILTYRLSRIMLYSDGLRNCVQQHCSILRFAFLVNAKFRIIITIQFLMSMFEICFNLYQITLSKLDARCIRLALFMSCMLVEVFVYCWYGNEIKLKCLQFVDKIFEMEWLTLDNKLKRSLIIMMARTIIPIEITSAYTISMDLDSFVGVLKTSYSAYNLLQQMNE	GAACAGAAAAAATTAAAAATGAATGTGTTGGAATTTCCTTTTAAAGTGCTGACAATATGTGGTTGTTGGCAGCCACAATCATGGACATCGATATATAAACGTATAATGTATCGAATGTACACAATTCTAATAATTTTGATAGTAAATAGTTTTACATTATCGCAATTCATGGATATAATTCTCATTGTGGATAATACGGACGATTTCTGTGACAACTTTTGCATATTACTTCCTATGATTATAACTTGCTTTAAATTATTCAGTTTATTGGCAAATCGCAAAAATATTATTAAATTGATTGATATTCTGACGAAAGAACCTTGCAAACCATTGAAACTGAATGAAATAGAGATTTATTACAAATTTGATAATAGCATACAGCTTAACACTTTTCACTAT…
	CfOr245	scaffold239	+	220128	222025	MRILEFTFKLLMIFGCWRPNSWTSIYKRIVYYVYSSIIILLLNTFMLSQLMDIILIVDNTDNLSDNLFLFAPIVTTCCKLFILLLNRKNIIMLINILIEKPCRPLTSNEMKILSKFDKSIQSNTRRYTYLVTITSIFIVLTSLSANFKKRQLTYRAWLPFNYSSMTSFFLIYIHQLICLIVSGYLNVACDTLICGLLVHICCQIEILTYRLKKIMFYSDILRDCIRQHYYIFRLAFVINVKFRLTLTIQFIISMLVICFSLYQLSNRTAKAKYIEMVLYMICMLTQIFFYCWYGNEVKLKSHQMIDDIFDIEWLTLDKNITKSLIIIMKRAVLPIQITTAYIIPMNLDSFMGLLKMSYSTYN	ATGCGTATTCTTGAATTTACTTTTAAACTGTTAATGATATTTGGGTGCTGGCGACCAAATTCTTGGACATCGATATATAAACGTATAGTGTATTATGTATATTCAAGCATAATAATTTTATTGCTAAATACTTTTATGCTATCGCAATTAATGGATATAATTCTGATAGTGGATAATACCGATAATTTGTCTGATAATTTGTTTTTATTTGCCCCTATCGTCACTACTTGTTGTAAATTGTTCATTTTACTATTAAATCGCAAAAACATTATTATGCTGATTAATATATTGATAGAAAAGCCATGCAGACCGTTGACATCAAATGAAATGAAGATTCTTTCTAAATTTGATAAAAGCATACAATCTAATACTCGGCGTTATACGTATCTCGTAACAATA…
	CfOr246	scaffold239	+	223860	225590	LRVLQFTFKILSIVGCWRPESCSSLCMRIVYDTYTVFMVILLYTFLISQFLDIIWNVHNTEDFTENFYATLASVVSCSKMLSLLINRNNINTLTNILIEKPYRPSDIDEMKIRHKFDRLIYTNTFFYVILVETTCACITMTSLLTEFRKRNLTYRAWLPYNYNSSTIVFCLTYAHQLISLTAGSLVNVACDSLICGLLVHICCQIEILEYRLSKISNGYNNLHDCICHHDGIFNYALKLNKKFRMTIAMQFIVSTMVVCSNLYQMTKSSTVDASYLPLLLYMSCMLTQIFIYCWYGNEVKLKSIQVVENIFGMNWLTLDKNFKQSLLIIMNRASIPIEFTSAYILSMNLDSFVGLLKTSYSVYNLLKQV	CTGCGTGTTCTACAATTTACTTTTAAAATTTTGTCAATTGTTGGATGTTGGCGACCAGAATCATGTTCATCATTGTGCATGCGTATAGTTTATGATACGTACACAGTTTTTATGGTTATATTATTGTATACATTTTTGATATCGCAATTTTTGGACATTATTTGGAATGTCCACAATACTGAGGACTTTACTGAAAATTTCTACGCTACATTGGCGTCTGTTGTCTCGTGCTCCAAAATGCTTAGTCTGTTGATAAATCGGAATAATATCAATACATTAACCAACATATTGATCGAGAAACCATATAGACCATCGGATATTGACGAAATGAAAATTCGGCATAAATTCGACAGACTTATATATACCAACACATTCTTCTATGTTATTCTGGTGGAAACA…
	CfOr247	scaffold239	+	227607	229208	MRVLQFTFKILTIIGCWQPESWSSCMRTVYDVYTVSIVILMHTFLITQLLDIIWNVDDAEDFTENFYATLATFVSCSKMFSLLMNRNNIDTLTNILVEKPYRPLDIEEMIIWHKFDRLVYINTLCYTILIVTTSICFTLTSLLTEFRKRNLTYRAWLPYNYNSSTIVFCLTYAHQLISLIAGSLVNVACDSLICGLLVHICCQIEILEYRLSKISNGYNNLHDCICHHDGIFKYALRLNKKFKMTIAMQFIVSTMVVCSNLYQMTKSSTVDASYLPLLLYMSCMLTQIFIYCWYGNEVKLKSIQVVDNIFGINWLTLDKNFKQSLLIIINRASIPIEFTSAYILSMNLDSFVGLLKTSYSVYNLLKQV	ATGCGTGTGCTACAATTTACTTTTAAAATTTTGACAATTATTGGATGTTGGCAACCGGAATCATGGTCATCGTGTATGCGCACAGTTTATGATGTGTACACAGTTTCTATAGTTATACTAATGCATACATTTTTGATAACGCAATTGTTGGATATTATTTGGAATGTCGATGATGCCGAAGATTTTACTGAAAATTTCTACGCTACATTGGCGACGTTTGTTTCGTGCTCTAAAATGTTTAGTCTGCTGATGAATCGAAATAACATCGATACGTTAACTAATATACTTGTCGAAAAACCGTATAGACCATTGGATATCGAGGAAATGATAATTTGGCATAAATTCGACAGACTCGTATATATCAACACACTGTGTTATACGATTCTGATAGTAACAACT…
	CfOr248	scaffold239	+	231711	233102	MRVLQFTFKILTIIGCWQPESWSSCMRTVYDVYTVSIVILMHTFLITQLLDIIWNVDDAEDFTENFYATLATFVSCSKMLSLLLNRNNIDTLTNILVEKPYRPLDIDEMIIWNKFDKLVYINTLCYTILIVTTSICFTLTSLLTEFRKRNLTYRAWLPYDYNSSTIVFCLTYAHQVISLTAGSFITVACDSLICGLLVHICCQIEILECRLNKISNDHNNLHDCIFHHDSIFKYALRLNKKFKMTIAMQFIVSTMVVCSNLYQMTKSSTVDASYLPLLLYMSCMLTQIFIYCWYGNEVKLKSIQVMDNIFEMNWL	ATGCGTGTGCTACAATTTACTTTTAAAATTTTGACAATTATTGGATGTTGGCAACCGGAATCATGGTCATCGTGTATGCGCACAGTTTATGATGTGTACACAGTTTCTATAGTTATACTAATGCATACATTTTTGATAACGCAATTGTTGGATATTATTTGGAATGTCGATGATGCCGAAGATTTTACTGAAAATTTCTACGCTACATTGGCGACGTTTGTTTCGTGCTCTAAAATGCTTAGTTTGTTGCTAAATCGAAATAACATCGATACGTTAACTAATATACTTGTCGAAAAACCATATAGACCATTGGACATCGACGAAATGATAATTTGGAATAAATTCGACAAACTGGTATATATCAACACACTGTGTTATACGATTCTGATAGTAACAACT…
	CfOr249	scaffold2664	+	570	2953	MQILSLNFLIYTVVGIWRPIDWSSNVAKLLYNAFTFIVLVLEYFLMLTQFMDIVFVVDNIDDFITNTVMFLSIVGVCFKATIVIIRRNSIISLVHILLKPPYKPRNEDEMAIQMKYDKFIKSCSIMYVLLVISSVTGVTAGSVLNIMQGHLPYRVWLLYDIKVYLIFWITSIQQILSVILDAIITVGTETLVFGLFLQTCGQFEIFENRLHKLIINKIASYLNHLPASPNNKKVTISKYIHHHLCIYKFAKTINIIFNQIFFVQFFGSILLICTSVYYVSMHMMESRSATMIIYTCSMFVQIYFFCWSGNEVILKSMNVGDAIYHTEWPLLSISDKKELLMIMMRSTIPIKFTSSFLITLSLQSFSNILKTSYSAFNILQK	ATGCAAATACTTTCTCTAAATTTTCTAATATACACTGTCGTTGGTATATGGCGACCTATCGACTGGTCATCGAATGTTGCTAAACTGCTGTATAATGCATTTACCTTTATTGTGCTGGTCTTGGAATACTTTTTAATGTTAACTCAATTTATGGACATTGTTTTTGTTGTCGATAATATCGATGATTTTATCACGAATACTGTAATGTTCCTTAGTATTGTTGGTGTGTGTTTTAAAGCGACCATTGTTATAATACGTCGAAATTCAATTATTAGCCTGGTGCATATATTATTGAAGCCACCATATAAACCTCGAAATGAAGACGAAATGGCAATACAAATGAAATATGATAAGTTTATAAAGTCATGTTCGATAATGTATGTACTTTTGGTGATAAGT…
	CfOr250	scaffold2912	+	715	2505	MKILSFNFFLYTISGMWRPIEWSSKCSKMLYSMLTCFTMYFLIIFTLTQLLDIILVIENVDDFAMNTSMLLSFMNVLFKAITVITHRDKIVNLIEILQKEPCKVYSEKEINIQMKFDCMIRSYSIKYASMCLLSVIGGIIKGLHQILKGHLPIRMWVPYDYTSPFLLWFTSIQTFVALIFATIVTTATETTILGFCLQICAQIEILKHRLQRMMKSSEKKTSRISLNDESNEIGKLSEYILHHLCIIRLAKMINKVFSQVIFFQFFASILVLCTSLYHLSSHMTITYIISMIMYVLCMFVQIFVYCWAGNEVILKSTGLSDAVYEMDWISMPINKQKDLLIIMKRSTRPIIFTSSFLVTLSLESYVNLLKASYAAFNFLRQF	ATGAAGATACTCTCTTTCAACTTTTTTTTATATACCATTAGTGGTATGTGGCGACCAATCGAGTGGTCTTCGAAATGTTCTAAAATGTTGTATAGTATGCTCACTTGTTTCACGATGTATTTTCTAATAATTTTCACGCTGACTCAATTGTTGGATATTATTCTTGTTATTGAAAACGTAGATGATTTTGCTATGAATACTTCAATGTTACTTTCGTTTATGAATGTATTATTTAAGGCAATTACTGTTATAACACATCGCGATAAAATTGTCAATTTAATTGAAATACTACAGAAGGAACCTTGCAAAGTGTACAGTGAAAAAGAGATTAATATCCAGATGAAATTCGATTGTATGATCAGATCATATTCCATAAAGTACGCATCTATGTGTTTGCTT…
	CfOr251	scaffold2912	+	5171	7036	MQILSFNFFLYTISGMWRPIEWSSKCSKMLYSMLTCFTMYLLIIFTLTQLLDIILVIDNMDDFAKNSLMFLSIISVLFKATAVITRRDEIVNLIETLQKKPCTVYNEEESDIQIKFDCLIRSYSIRYTSLASFSATGAVLGGMFNILEGELPYRMWVPYDYTSPLLFWFTSIQEVVAVIFGTIVNVATETTVLGFCLQICAQIEILKHRLQTMMKSNKKKEIPISLNNTSNGRSILSEHILHHLCIIRLAKIINKVFSQVIFVQFFASILVLCTSLYHLSSHMTITDIISLIIYVLCMFVQIFVYCWAGNEVILKSTGLSEAVYEMDWVLMPISEQKDLLMIMRCSTRPIKFTSSFLVTLSLESYGNLLKTSYSAFNLLQQ	ATGCAGATATTGTCTTTTAATTTTTTTTTATATACCATTAGTGGTATGTGGCGACCAATCGAGTGGTCTTCGAAATGTTCTAAAATGTTATATAGTATGCTCACTTGTTTCACGATGTATTTATTAATAATTTTCACGCTGACTCAATTGCTGGATATTATCCTTGTTATTGATAACATGGACGATTTTGCCAAGAATTCTTTAATGTTTCTTTCGATTATTAGTGTATTATTTAAGGCAACTGCTGTTATAACACGTCGCGATGAAATTGTCAATTTAATCGAAACATTACAGAAGAAACCTTGCACAGTGTATAATGAAGAAGAGAGTGATATCCAGATAAAGTTCGATTGTTTGATCAGATCATATTCCATAAGATATACGTCTTTGGCATCATTT…
	CfOr252	scaffold2912	+	8914	10967	MQLFSLNFLMYTVGGVWRPIKWSSNVAKLLYSIFTSIILVLLYFLMLTQFMDILLVVDNIDDFATNTLMFLTIVAVTCKATIVVVRRNAIIKLVQTLLEPPCKPRNEDEMAIQKKFNKFIRSCSIKYSLLATSSVTGVTVRSVLNVTQGYLPYRIWVPYDTDTSPMFLITSIQQIITVVFVTIINVGTETLVFGLFLQTCAQFEIFENRLHKLISNKIAKYLNPASSNKGRAIISEYIYHHLSIYKYAKTVNVIFNQVLFVQFFGSILVLCTSVYYLSAHITESESATLIVYTICMFVQIFVYCWSGNEVILKSISVGDTIYHMDWPLLSISEKKELLMIMMRSTLPIKFTSSFLITLSLQSYSGILKISYSAFNVLQK	ATGCAACTATTTTCTCTAAATTTTTTAATGTACACCGTTGGCGGTGTATGGCGACCTATCAAGTGGTCATCAAACGTCGCTAAATTGTTATATAGCATATTTACTTCTATTATACTAGTCTTGTTATACTTTTTGATGCTAACTCAATTCATGGATATCCTTCTTGTTGTTGACAATATCGATGATTTTGCCACTAATACTCTAATGTTCCTGACTATTGTTGCTGTTACCTGTAAAGCAACTATCGTTGTAGTACGTCGAAACGCAATTATCAAATTGGTACAAACATTGTTGGAGCCACCTTGCAAACCTCGAAATGAAGACGAAATGGCAATACAAAAAAAATTTAATAAGTTTATCAGGTCATGTTCAATTAAGTATTCACTTTTGGCGACAAGT…
	CfOr253	scaffold2912	+	12911	15192	MQILSLNFLIYTVVGIWRPIDWSSNVAKLLYNTFTFIVLVLEYFLMLTQFMDIVLVVDNIDDFATNTLMFLSIVGVCCKATIVVVRRNSIINLVQILLKAPYKPRNEDEVAIQMKYDKFIKSCSIVYLLLVISSASGVTAGSVLDIMQGHLPYRVWVPYDTNVSPIFWIMSIQQILSVFFAAIISVGTESLIFGLFLQTCAQFEIFECRLHKLMNNKIANYLNHFPVSPNNEKVTISKYIHHHLCIYKFAKTVNIIFNQIFFIQFFGSILLICTSVYYVSTHIMESRSATMXVYTCSMFVQIYFFCWSGNEVILKSINVGDAIYHTEWPLLPISDKKELLMIMMRSTIPVKFTSSFLITLSLQSFSNILRTSYSAFNILQK	ATGCAAATACTTTCTCTAAATTTTCTAATATATACTGTCGTTGGTATATGGCGACCTATCGACTGGTCATCGAATGTCGCTAAGCTGTTGTATAATACGTTTACTTTTATTGTACTAGTCTTAGAGTATTTTTTAATGTTAACTCAATTTATGGATATCGTTCTTGTTGTCGATAACATTGATGATTTTGCCACTAATACTCTAATGTTCCTGAGTATTGTTGGTGTTTGTTGTAAAGCGACCATCGTTGTAGTACGCCGAAATTCAATTATTAATCTGGTGCAAATATTATTGAAGGCACCATATAAACCTCGAAACGAAGACGAAGTGGCAATACAAATGAAATATGATAAATTTATCAAGTCATGCTCGATAGTGTATTTACTTTTGGTCATAAGT…
	CfOr254	scaffold490	-	471079	468274	MQILSLNFLIYTIGGVWQPIEWSSNSAKLLYNAFTFIVLVLEYFLTLTQFMDIVLVIDNIDDFVANSVTFVSMIGVCCKATTIVIRRSAIVNLIQVLCSKPCKPQNKDEETIQTKFNEFIRSWSIKYSLLVVSSFTGVIIGSVLNIMQGHLPCRIWLPYDINASPLFWIIFVQQILSVFFASVINVGTETLIFGLLLQICAQFEIFESRLRKLVARKTTKCLKYSSIPSDNERLIISQYIHHHLSIYKYAKMVNIIFNQVLFIQFCGSILVLCTCVYYLSAHITEFESATLIIYTICMFIQIYIYCWSGNEVILKSKSVGDAIYHMDWPLLSVNEKKDLLIIMIRSTIPIKFTSSFLITLSLQSYSNILKTSYSVFNL	ATGCAAATACTTTCTTTAAATTTTTTAATATATACTATTGGTGGTGTTTGGCAGCCTATCGAGTGGTCATCGAATAGCGCTAAACTATTGTATAATGCATTTACTTTTATTGTATTAGTCTTGGAATATTTTTTAACATTAACCCAATTTATGGACATTGTTCTTGTTATCGATAATATCGATGATTTCGTTGCCAATTCTGTAACATTCGTGAGTATGATTGGTGTTTGTTGTAAAGCGACTACCATCGTAATACGTCGAAGTGCAATTGTCAACTTAATACAAGTATTGTGTAGCAAACCATGTAAACCGCAAAACAAGGATGAAGAAACGATACAAACAAAATTTAACGAGTTTATCAGGTCATGGTCGATAAAGTATTCACTTTTGGTAGTGAGT…
	CfOr255	scaffold490	-	474960	472594	MQILSLNFFMNTIAGIWRPIDWSSNTAKLLYNAFTFIVLILEYFLMLTQFMDIVFVVDNIDDFATNTLMFLTIVAICCKATVIIIRRNSIIRLVQKLLKAPYKPQDEDEMAVQTKCDKFIKSWSIKYIVLVIGSVTGITIGSVLPYRVWLPYDTNASLIFWITSIQQIVSTIFGAIINVGTETLIFGLSLQTCAQFEIYEIRLRKLVTSKITNYLNHLPASSKIRKVAISEYIHHHLCIYRFAKTINIIFNQILFIQFCGSILILCTSVYYVSTHMMESESATLIVYTFGMFVQIYVICWSGNEVMLKSMSIGDAIYHMDWPLLSTSEKKELLIIMMRSTIPIKFTSSFLITLSLQSFSSLLRTSYSAFNILQK	ATGCAAATACTTTCCCTAAATTTTTTTATGAATACTATCGCCGGTATATGGCGGCCTATCGATTGGTCATCAAACACTGCTAAGCTGCTGTATAATGCATTTACATTTATTGTACTAATTTTGGAATACTTTTTAATGTTAACCCAATTTATGGACATCGTTTTTGTTGTGGATAATATTGATGATTTTGCTACTAATACTCTAATGTTCCTGACTATTGTTGCTATTTGTTGTAAAGCGACTGTCATTATAATACGTCGGAATTCAATCATTAGATTGGTGCAAAAATTATTGAAGGCACCGTATAAACCTCAAGACGAAGACGAAATGGCCGTACAAACGAAATGTGATAAGTTTATCAAGTCATGGTCGATAAAATATATAGTTTTGGTGATAGGT…
	CfOr256	scaffold490	-	483757	481354	MEILSLNFFMYTIAGIWRPIDWSSNVAKLLYNTFTFIVLILEYFQMFTQFMDIILVVDNIDDFATNTLMFLTIVAVCCKATVIVVRRNSIISLVQILLSTPHKPRNEDEMAIQTKYDKFIKSCSIKYSILVASSLTGLTIGSVLNIMQGXLPYRVWLPYDTNASSIFWIISIQQIVSVYFGAIISVASDSLIFGFILQICAQFDIFENRLHKLMTNKISNYLNQLPTSNIEKIAISEYVHHHLCIYKFAKTTNIIFNQIFFIQFFGSILLICTNIYYVSTHMMEYGSATVIIYTFGMFVQIYFFCWSGNEVILKSMNVGDAIYHMDWLLLSPREKKELLIIMMRSTIPIKFTSSFLITLSLQSFSSILKTSYSAFNVLQK	ATGGAAATACTTTCTTTAAATTTTTTTATGTATACCATTGCCGGTATATGGCGGCCTATCGACTGGTCATCGAACGTCGCTAAGCTATTGTATAATACATTTACTTTTATTGTACTAATCTTGGAATATTTTCAAATGTTTACCCAATTTATGGACATCATTCTTGTTGTCGATAATATTGATGACTTTGCCACTAATACTCTAATGTTCCTGACTATTGTTGCTGTTTGCTGTAAAGCGACCGTCATTGTAGTACGTCGAAATTCAATTATTAGTCTGGTACAAATATTACTATCGACACCACATAAACCTCGTAACGAAGATGAAATGGCAATACAAACGAAATATGATAAGTTTATCAAGTCATGCTCGATAAAATATTCAATTTTAGTAGCAAGT…
	CfOr257	scaffold926	+	301913	303918	MQRLSLNFLMYTISGIWRPIEWSSNCAKLLYNVFTTFIIVAVYFLMLTQFMDIVFIVDNIDDFATNSLMFMTIVSVCCKATIAVIRRNAIIDLVDMLLKDPCKPQNEAEGAIQMKFEEFIRSCSIKYSYLSTSSVTFFTIRSIINITQGRLPFRVWLPYDCNKPLMFWITFVHQFITSIFATIISVGTDTLICGLFLQTCVQFEIFECRLQLAINTKAQCPEYFSQISSDKGKTMSKYIKHHLSIYNYAKTLNSIFNQVLFCQFFGSILLLCTSVYYISTHITGSEVATMSMYTVCMFAQIFVYCWSGNEVILKSNSIGNAVYNMNWFLLSINERKELLMIMKRSTIPIKFTSSFLITFSLQSYSNVLKTSYSAFNVLQQ	ATGCAGAGGCTGTCTCTAAATTTTTTAATGTATACGATTAGTGGTATATGGCGGCCTATCGAATGGTCATCGAACTGTGCTAAGCTGTTGTATAATGTGTTTACCACTTTTATAATAGTAGCTGTGTACTTTTTGATGTTAACTCAATTCATGGATATCGTTTTTATCGTTGATAATATAGATGACTTTGCTACCAATTCTCTAATGTTTATGACCATTGTCAGTGTTTGTTGCAAAGCCACTATCGCCGTAATACGTCGAAATGCGATCATCGATTTAGTTGATATGTTGCTAAAGGATCCGTGTAAACCTCAAAACGAAGCCGAAGGGGCAATACAAATGAAATTTGAGGAGTTTATCAGATCTTGCTCGATTAAGTATTCATATTTGTCGACAAGC…
	CfOr258	scaffold194	-	140714	137014	MDILPVNFKALQFCGAWKEREDDNMCVAFLRFCYRYAVVFLIYEFTILDAVEVIRTRDHIHELTEGLFLGLTFLTLSVKYANFLLRENKVSELLDYLRIKMCQPKNSTEQLIMEEHNRKAKWSTVSFMMISFATGLGFMITPALGLLTKNEHVLPLKSYIPYSVSNLFIYLATYLQQFITLFYGIMLNVSFDSLIYGFIIHTCAQIELMCHRLTENLNCISSERKSQTNVSIEECVRHHLLVKILVKKMQELFIWSVMVFFFFSLVIVCTSIFLISKTRLLSFEFLSMLLYLSGMLLQLFYYCWYGNELELKSKGIATAIYSSDWTKVTPQDRKSLIFIMINSQKGIMFSYHGIFALSLNTFTWICRTSYSAYNLLQQASN	ATGGACATTCTACCGGTAAATTTTAAAGCTCTGCAGTTTTGCGGAGCATGGAAGGAACGAGAAGACGACAATATGTGTGTTGCATTTTTGCGTTTTTGTTATAGATACGCGGTTGTTTTCTTGATATATGAATTTACAATACTTGATGCGGTAGAAGTAATTCGTACGCGTGATCACATTCACGAATTAACAGAAGGGCTCTTTTTGGGATTGACCTTCTTGACGTTGAGTGTAAAATATGCAAATTTTCTACTACGGGAGAATAAAGTGTCGGAATTGCTGGATTATCTGCGTATAAAAATGTGTCAACCAAAAAATTCTACGGAACAACTAATAATGGAAGAACATAATCGTAAAGCTAAATGGAGCACTGTATCATTCATGATGATATCTTTCGCA…
	CfOr259	scaffold194	-	144271	142290	MDILPVNFKVLWFCGAWKEQEDDNIILSCLHFCYKYAIFFLIYEFTIFEVIELIRMRDRINELTEGLFLASTYITLCLKYANFLLRKNDVSEVLDCLRVKLCQPRNSTEKIIIETHNRKAKWSTLSFLIMSQATAVGLVMAPILGLGKGEWFLPTKSYVPYSISEIFPYVATYLQQAAALFYAIMLNVSFDSLVYGFTIHACGQIELICSRLTDNNKASINFQKKSDATISIEECIRHHILVHTLVKKIGALFIWTVMILFFFSLIILCTSIFLISKTKLFSIQFLSLTLYFSSMMLQIFFYCWYGNELELKSKSIANSIYLSNWTLTTLHERKSLILIMINSQKGLTFSNNKIFALSLDTFTWIFKTSYSAFNILQQVSN	ATGGACATTTTACCGGTGAACTTTAAAGTTTTATGGTTTTGTGGCGCATGGAAAGAACAAGAGGACGATAACATCATTCTTAGTTGTTTACATTTCTGTTACAAGTATGCAATCTTCTTCCTAATATATGAATTTACGATATTCGAGGTGATAGAACTGATTCGCATGCGTGATCGAATCAATGAGTTAACGGAAGGACTCTTTTTGGCATCAACTTATATAACATTGTGTCTCAAATATGCGAATTTTTTGCTACGAAAGAACGATGTGTCAGAGGTGTTGGATTGTCTGCGCGTAAAATTGTGTCAACCGAGAAATTCGACGGAAAAGATAATAATAGAGACGCATAATCGAAAAGCTAAGTGGAGCACACTTTCCTTTTTAATCATGTCGCAAGCT…
	CfOr260	scaffold194	-	147890	145905	MDLLPINFFVFRFCGIWKEHENSNLIIRFAIFCHRYMIAVLIYHLTIFEIIELIRIRNSMEAVMEXFFXXXFTFVSLCLKYLNFSMRQCELHALLSCFRVKICQPRDFAEKLILKQYDRKAKGIVCFYMLMCQTTGLMFMIMPLLIPDEKSLPFKTYIPYSITTLLPYVLTYLQQSATLIYGILLNVSLDSLAYGFIIHTCGQIELLCYRLTEIFQFLQENNKKNAYAIESFAIAECAKHHILVYDIIYRIESLFMWNVAALFFFSLINLCTNIYQMSKKELFGPEFFSFILYLGSMMFQIFTYCWYGNELDLKNKNISSAIYTSNWMTISTKQRKNLLLMMMMSQKGRILSFYGICALILSSFTWIIKTSYSAFNLLQQSSN	ATGGATTTATTGCCGATAAACTTTTTTGTTTTTCGTTTCTGCGGCATATGGAAAGAACATGAAAATAGCAACTTGATAATACGTTTTGCCATCTTCTGCCACAGGTATATGATTGCTGTTTTAATATATCATTTGACGATATTCGAAATAATTGAGCTTATACGTATAAGAAATAGTATGGAAGCTGTAATGGAGNNNTTTTTTTNNNNNNNTTTCACTTTCGTGTCATTGTGCCTAAAATATTTAAATTTTTCGATGCGACAGTGCGAATTGCATGCCTTGTTAAGTTGCTTTCGTGTCAAGATCTGTCAGCCAAGAGATTTTGCCGAGAAATTGATACTGAAGCAATACGATCGCAAAGCTAAAGGAATCGTCTGTTTCTACATGCTCATGTGTCAA…
	CfOr261	scaffold194	-	151632	149681	MDILPVNFKVLWFCGAWREQKNDNIILGSLHFCYKYAIFFLIYEFTIFEVIELIRMRDRINELTEGLFLASTYITLCLKYANFLLRKNDVSELLDYLRVKMCQPRNLTEKMIIETHSRKAKWSNLSFLIMCQATTVGFVIAPILGFGKDEWILPTKSYVPYSVSKILPYAATYLQQTAALFYAVMLNVSFDSLVYGFTIHACGQIELICCRLTNNIRASVNFGKNSDVTASIEECVRHHILVHTLVKKIGELFIWTVMVLFFFSLIILCTSIFLISKTKLFSIEFLSLILYFSSIMLQIFFYCWYGNELELKSKNIGNSIYFSNWTLTTSHERRSLILIMINSQRGLTFSNNRMFALSLDTFTWIFKTSYSAFNLLQQASN	ATGGACATTCTACCGGTGAACTTTAAGGTTTTATGGTTTTGTGGAGCGTGGAGAGAACAAAAGAACGATAACATCATTCTTGGTTCTTTACATTTCTGTTATAAGTATGCAATCTTCTTCCTAATATATGAATTTACGATATTCGAGGTGATAGAACTGATTCGCATGCGTGATCGAATCAATGAGTTAACGGAAGGACTCTTTTTGGCATCAACTTATATAACATTATGCCTTAAATATGCAAATTTTTTGCTACGAAAAAACGATGTGTCAGAGTTGTTGGATTATTTACGCGTAAAAATGTGTCAACCGAGAAACTTGACGGAAAAAATGATAATAGAAACACATAGTCGAAAAGCTAAGTGGAGCAATCTTTCCTTCTTAATTATGTGTCAAGCC…
	CfOr262	scaffold194	-	155412	153440	MDILPVNFKVLWFCGAWKERKNDNFVLGCLHFCYKYAIFFLIYVFTIFEIIEVIRTRDQIDELTEGLFLASTHITLCLKYTNFLLRKKDVSELLDCLRVKVCQPKNSTEKMIIKMHIRKAKWSTLSFLIMSYTTAMGFVIAPIILGLSKNEWILPTKSYVPYSTSETLPYVATYLQQIASLFYAIMLNVSFDSLVYGFTIHACGQIELICCRLTNNIRGSVNFQKDSDSTASIEECVRHHILVHTLVKKVGALFIWTVMVLFFFSLIILCTSIFLISKTKLFSIEFLSLTLYFSSMMLQIFFYCWYGNELELKSKSIANSIYFSNWTLTTSYERRSLILIMINSQKGLTFSNNKIFALSLDTFTWIFKTSYSAFNLLQQASN	ATGGACATTTTGCCGGTGAATTTCAAAGTCTTATGGTTTTGTGGCGCATGGAAAGAGCGGAAGAACGATAACTTCGTTCTTGGTTGTCTACATTTTTGTTACAAGTACGCAATCTTCTTCCTGATATATGTATTTACAATATTCGAGATAATAGAAGTGATTCGCACGCGTGATCAAATTGATGAGTTAACCGAAGGACTCTTCTTAGCATCGACTCATATAACATTGTGTCTAAAATACACAAATTTTTTGTTACGAAAGAAAGATGTGTCAGAATTATTAGATTGTCTGCGTGTAAAAGTGTGCCAACCAAAGAATTCGACAGAAAAGATGATAATAAAAATGCATATTCGAAAAGCAAAATGGAGCACACTTTCCTTCTTAATCATGTCGTATACC…
	CfOr263	scaffold194	-	158449	156219	MDILPLNFRVLWFCGAWREESNNGLFVRFISFCYRYSIVILIYEFTISEVIELIRTHDHIEDLTEGLFLALTYVALCIKYGNFLARQDEVYTLLDCFRGETCQPKNFEEKMILIKYDRKAKWCVRAFMSISQATCIALVLAPIVGPQDTDRPLPFKTYLPYSIVGLYPYLATYLQHIGAIFYGVLLNVSFDSLVYGFTLHVCGQIELLCYRLSEIFKDYPDMAQYRLNSNKGGVISQCVRHHLCVHEIVRRIQSLFVWTVMLLFMFSMVTLCTSIFQMSKKKILSVGFLSLILYLGSMLFQVFFYCWYGNELQLKSKSIGDAIYSSNWTTATIQDRRSLLFMMSISQKGLKLSYYGIFSLALGTFTWILKTSYSAFNVLQQTSI	ATGGACATATTGCCATTGAATTTCCGAGTTTTATGGTTCTGCGGTGCATGGAGAGAAGAAAGCAATAATGGTCTTTTCGTTCGTTTTATAAGTTTCTGCTACAGATATTCCATAGTAATTTTAATATACGAATTCACGATATCTGAAGTAATCGAACTTATAAGAACTCACGATCATATCGAAGATCTAACAGAAGGACTCTTCCTAGCATTAACTTATGTAGCTTTATGCATTAAATACGGAAATTTCTTAGCGAGACAAGATGAAGTGTACACATTACTTGATTGTTTTCGTGGCGAAACGTGTCAGCCAAAAAATTTCGAAGAAAAGATGATCCTAATTAAGTATGATCGCAAAGCTAAATGGTGTGTTCGAGCTTTTATGAGTATATCTCAAGCT…
	CfOr264	scaffold194	-	161635	159464	MDLLPVNFFVFRFCGIWKEHKDSNLIIRFAIFCYRYIIAILIYHLTIVEIIELIRIRNDVESVTESLFVVLTFMSLCLKYLNFSVRQCELRALLDCFRTKICQPKDFAEKSILKQYNRKAKEISCVYMFMCQITGLLFLIMPLLIQDKRSLPFKTYIPYSTTTLLPYVLTYLHQSIGLIYRILLNVSLDSIVYGFIIHTCGQIELLCHRLRQIFQFLQNNNEKNAIAIESFAIAECVRHHILVYNIMYKIQSLFMWNVAALFFFSLINLCTNIYQMSKKKVVSLEFFYFNMYLGSLMFQIFTFCWYGNELDLKNKNISSAIYTSNWMTISTKQRKNLLLMMMMSQKGRILSFYGICALILSSFTWIIKTSYSAFNLLQQAS	ATGGATTTATTGCCGGTAAATTTCTTTGTTTTTCGTTTCTGCGGAATATGGAAAGAACATAAAGATAGTAACTTGATAATACGTTTTGCAATATTTTGCTACAGATACATCATTGCAATTTTAATATATCACTTAACGATAGTTGAAATAATCGAGCTCATACGTATAAGAAACGATGTGGAATCTGTAACGGAGAGCTTATTTGTTGTTTTAACTTTCATGTCATTGTGCCTAAAATATCTAAATTTTTCGGTGCGACAGTGCGAATTGCGTGCCTTATTAGATTGCTTTCGTACCAAAATTTGTCAACCGAAAGATTTTGCCGAAAAATCGATATTAAAACAATACAATCGCAAAGCTAAAGAAATCAGCTGTGTCTACATGTTTATGTGTCAAATA…
	CfOr265	scaffold1030	-	8355	1302	MEGDMLKYYSRNQYFLSQMGIWPYQPRMIKILLPCFLVGAEMSVLATQILLLYNTWGDLSMTIEGIITSILLVGATTKLVNVVTNNKKLQYLLQVMNEHWRLFHSECELHILRYYATIGQKVTKYYSVYINIFVVLFMLIPLMPKVLDVIIPLNESRPVIYVLEGDWGVDKDKYYFLILLHCYLAAVISTRCMVNVDTMYMMCVLHGCSLFNAIGMSLENILCKTKLVQDEEIMNIEQAVIKEYNSQDYCEMIACLRKHQLAIKYTQMLDSTFKSATFLILVLNIMILSLIGLQLINKFGQTQEVIRFGCIAMGSVTHLLSMCLPGQLLLDKSIEVFDKAQILRVYNAQWYMFSLKTTKLLSVLLYRSVVPCTLSAANMYIMSMTTFSSVMQTAMSYFT…	ATGGAAGGAGACATGCTAAAATATTATTCTAGAAATCAATATTTTTTGTCGCAAATGGGTATTTGGCCTTATCAGCCTAGGATGATAAAGATATTGTTACCATGTTTCCTAGTAGGCGCTGAGATGTCTGTTCTTGCAACTCAGATACTTTTGCTGTATAATACTTGGGGAGACTTAAGCATGACTATCGAAGGTATAATCACCTCTATTCTTCTTGTTGGTGCCACTACAAAATTAGTTAATGTTGTTACGAATAACAAAAAGTTACAATATTTGTTACAAGTAATGAACGAACATTGGCGGCTCTTTCATAGCGAGTGCGAGCTTCATATTTTGAGGTATTATGCTACCATTGGACAAAAAGTGACAAAATATTATTCAGTGTATATTAACATATTC…
	CfOr266	scaffold1030	-	15010	11085	MHAEMEEYYFINKFFLSRIGAWPYQHKVLKVLLPCFLTIVQYSVIATEIILLHDTWGDVDIAVESVIIIIPIVGASTKLINIVVNNDKFRHLLRIMNEHWSIFNSESERYILKYYAKIGRKVTKYYAVYCCTILVLYLFIPLSPRILDMVIPLNESRPLKYIYQAEYRVDKDKYYYPILFHAYMSSVITVGIILSIDTMYVICVLHACSLFTAISHRLENIVGQTDVKTDDNEQIRTRTHYHLSIERYDSINEDYRELMICLRKHQLALEHVRILDSTFTHAMFILLSLNVLIMSVIGLQLINKLGHTEEVIRYICVTVGAFTHLVCMCFPGQLLIDRSAEIFEKAYCSQWYTFSIKSRRLLKILLYRSLVPCTLTAGKMFVMSMTMCSSVMQTAMSYF…	ATGCATGCGGAAATGGAAGAATATTATTTCATAAATAAATTCTTCTTGTCGCGAATTGGCGCTTGGCCATATCAGCATAAAGTACTCAAGGTTTTGTTACCGTGTTTTTTAACAATAGTACAATATTCCGTCATCGCAACTGAGATAATTTTATTACATGATACATGGGGTGATGTAGATATAGCTGTCGAAAGTGTAATTATCATCATTCCCATTGTTGGTGCCAGTACAAAATTGATTAATATCGTTGTAAATAATGATAAGTTTCGACATTTATTACGAATCATGAACGAACATTGGAGTATTTTTAATAGTGAATCTGAACGTTATATTTTGAAATATTATGCTAAAATCGGCCGAAAAGTGACGAAATATTACGCAGTATATTGTTGTACAATT…
	CfOr267	scaffold1030	-	21007	16112	MQSDILRYYHVNKIFMSQIGVWPYQNRAIRILIPTVLTFIDISYVAAEMIRMFDTWGDVDIAVECIISTIIVFACFTKLFNLSFRINEMRYLFSLIEYHWQVFNNSTDVEILQNYVVFGRKVVIFYSIYVYVSMILYLLMPMSPQILDIMMPLNESRPRKFLFEVEYRIDREKYYYLILFHSYVAVIGVMSIVVCADTTYIAYVQHGCSLFAAIGYRLEHIVSREYELSQMNYFTDNEERKCRDMEVDDIYVNQQTVYRELVICLRKHQLAIQYARLLESSFMLSTGIQLSCNMLALSLIGIQAKYAVISNLDSTEDLIRYLSLCAGAFFHLLWMSLPGQRLMDHSMKIFDKACRSHWYTFSAESKRLFRILLYRSNVACTLTAGKIYVMSMENYSMVV…	ATGCAATCGGATATACTGCGTTACTATCATGTTAACAAGATTTTTATGTCGCAAATCGGCGTTTGGCCTTATCAAAATAGGGCCATAAGGATATTAATACCAACCGTGCTAACGTTCATCGACATCAGCTATGTTGCAGCAGAGATGATACGAATGTTTGACACTTGGGGTGATGTCGATATTGCAGTTGAATGTATAATTTCGACTATAATTGTATTTGCCTGTTTCACAAAGCTATTCAATCTCAGTTTTAGAATTAATGAGATGCGGTACCTATTTTCTCTAATCGAATATCATTGGCAAGTGTTTAACAATTCTACGGACGTCGAGATCTTACAGAATTACGTTGTATTCGGTAGAAAAGTGGTAATATTTTACTCAATTTACGTTTATGTGTCG…
	CfOr268	scaffold1030	-	55878	49693	MEFSLDRYYKLNRLLLSGIGLWPYQSATNAWIQRVFAISFMIWGVIVQIAKMCMSELTMDFTLDCLPILIPNIGILLQFIDRIIINDKLKSLLDHIKIDWERTRSRNDIKIMRKYAASARLITILFSFYTTMGLSVYIFITILPQILDVFLPLNETRSREHPFRMEFFIDEEKFFYLIRIQMYLIIILMMVTILANGTVFVVYTRHASGMFTILGNRAEHLFSERSSKFGRSNRRTEKEYRNIVLFVEDHRNVIQFVDVIRSSYSLSLFGEYLFFMIVIGLTLVQIIKFSGLSDRPIRSIAFMVGQLFYLLMFSYMGQHIIDTSIELSTKIYCGKWHNMSVWKQKIMLFIMIRCMRAVSINSYSIYTLSLETFAMIVQSGISICMLL	ATGGAATTCTCCTTAGATCGGTATTACAAGTTGAATCGCCTGCTGTTGTCCGGAATCGGACTATGGCCCTATCAAAGTGCGACAAACGCTTGGATCCAACGAGTGTTCGCAATTTCGTTTATGATCTGGGGCGTAATCGTTCAGATAGCTAAGATGTGTATGTCAGAATTAACAATGGATTTTACACTCGATTGTTTGCCCATTCTCATCCCTAATATTGGCATACTATTGCAATTTATTGATCGTATAATAATTAATGACAAACTGAAAAGTTTACTCGATCATATTAAAATCGATTGGGAACGCACCCGCTCTCGGAATGATATTAAAATTATGCGAAAATATGCAGCGAGCGCAAGATTAATCACGATATTATTTTCGTTTTATACAACGATGGGT…
	CfOr269	scaffold1030	+	25821	28676	MIEERDIWQSRYYAIPRFYMTLAGLWPYHSIRNRYLHFVPIFTICFFLLVXKLICVLYIFLYIFIVRKHLKCFLISNFYNIHIYNVFFYFEIIKSCLKTIENDWLSLNTDNEKAILQRQTAYGRYLTIFYAIFMQLTGFLYILKSVVLIMIDDTSNSTKLAVTKLPFRVEYGHKIDQYFYLILTHNYLTVFSHVTATVATDTFYFILIQHACGMFSVVGHSLERIGKDSNNSFDSKPDKINDVNYYKVLDCLRKHLHVIEFAELIESTFADILLISISLNMIGGSICGIQVLINLNDAKDIIAPLAIYVAQLTHMFLQFWQAQFLLDYSVLPYESICKANWYYTSERCRKLLLLIMNRTILPCRITAGRVVILSIESFGVVLKTSMSYFTMLRSFH	ATGATCGAGGAAAGGGATATTTGGCAAAGTCGATATTACGCGATTCCTAGATTCTACATGACTTTAGCAGGATTATGGCCATATCATTCGATTCGCAATAGATATCTACATTTTGTGCCGATATTTACGATTTGTTTTTTTTTGCTTGTGNNNAAATTGATATGTGTGTTATATATATTTTTATATATTTTTATTGTTAGAAAGCATTTAAAATGTTTTCTTATCAGCAATTTTTACAATATACATATATATAATGTATTTTTTTATTTTGAAATCATAAAAAGCTGCCTTAAAACGATAGAGAACGATTGGTTGTCATTAAATACGGATAACGAGAAGGCTATTCTGCAACGACAGACTGCATATGGCCGATATCTGACGATATTTTACGCAATCTTT…
	CfOr270	scaffold1030	+	30011	33956	MTERRDVWQNRCYIIPRVYMSLIGIWPYHAFRDRCLLFVPMFTFSLTILMPQLLYLLITATNLXRDVFSCTPSMWITIIFSFKLGSLMINNKKLKTCLETIEDDWSSLSSDMERAVLRRHSAYGQYITMTYGVFMQFVGVLLILKSLLVILIEDTSDATITSLAAESKLPFRVEYGEKFGRYLYPMTIHCYLAVFAHISITIAVDTFYIALVWHACGMFAIVGNTLEYIGKDSDNNFDLKPDKIVDGNYSKALECLRKHLHVIQFAELIESTFSNIFLVSVCLNMIGGGMIGTVKHIFQVILNLNDAKDIVGPLAIYIGQLIHLFLQFWSAQLLLDYSIVPYQSICRSNWYYTSKRCRKLLFLIMNRSVLPCRITAGKIVALSIESFGTVLKTSMSYFT…	ATGACTGAGCGAAGAGACGTTTGGCAAAATCGTTGTTACATAATTCCCAGAGTATATATGAGTTTGATAGGAATATGGCCTTATCATGCGTTTCGCGATAGATGCTTGCTCTTTGTGCCGATGTTTACATTCTCCCTCACCATCCTTATGCCCCAGCTGTTGTACCTGCTAATCACCGCGACGAATCTTNNNCGCGATGTATTCTCGTGTACCCCGTCGATGTGGATCACCATAATATTTAGCTTCAAATTAGGGAGCCTGATGATAAACAATAAGAAATTGAAAACTTGCCTTGAGACGATAGAGGACGATTGGTCCTCGTTGAGTAGCGATATGGAAAGAGCTGTTCTACGAAGACACAGTGCTTACGGGCAGTATATCACGATGACATACGGAGTC…
	CfOr271	scaffold1030	+	34636	38494	TAQRSIWQSRYYMVMRMYMTLVGIWPYLTVNTRYLRFVTTFMFSMGIAVPQILYLLNDSTDIDDVFECVPSITIALMFSLKLVNVMIHSEKVKVCFKTMEEDWLSLKTDVEKAILRQYTEYGQYMSTSYALIILVPALSHLLKPIITTLKENDIENITKSSISRSSKLPFRVEYGEKLDQYFYVIMVHCCLAVFAHLVATVAVDSFYYTVIQHACGMFSIIGHMLENIGKNDDANLEENNIKDNNYSIALECLRKHLHVLEFAGLIESIFTNMFLISVSCNVMMGSLSGIQVIMNLNSAGNIATPLSVISTHQINSFLELTKIFLSQDNFFLSNNMDLVLCYSCRARWYRTSRKCKKILILIMSRTMLPCKITAGKVVTLSIESFSAVLRTSMSYLTVL…	ACCGCACAAAGAAGCATTTGGCAAAGTCGCTATTATATGGTAATGAGGATGTATATGACATTAGTGGGAATATGGCCATATCTTACGGTCAACACTAGGTATCTGCGTTTCGTGACGACGTTTATGTTCTCCATGGGTATCGCTGTACCCCAGATTCTATATCTGCTAAACGATTCGACGGACATTGATGATGTGTTTGAATGCGTGCCGTCAATAACAATCGCTTTAATGTTCAGCTTAAAATTAGTGAACGTGATGATACACAGTGAAAAAGTAAAAGTCTGTTTTAAAACGATGGAGGAGGACTGGCTATCGCTGAAGACGGATGTCGAAAAGGCTATTTTGCGACAATACACCGAATATGGACAGTATATGTCGACTTCGTATGCGCTAATCATA…
	CfOr272	scaffold1030	+	43903	47651	ITAQRSICQSRYYMVPRIHMTLVGIWPYNTIGIRYLRFVTMLTFSIGIVVPQILYLLNDSTDIDDVFECVPSITIALMFSLKLVNVMIHSEKIKVCFKTIEEDWLSLKTDVEKAILRQYTEYGHRMSLSYALIILVPALFHLLKPVITTLMENDIENITKSSISRASKFPFRVEYGEKLDQYFYVIMVHCCLAVFAHLVATVAVDSFYYTVIQHACGMFSIIGHMLENIGKNDDANLEENNIKDNNYGIALECLRRHLHVLEFAGLIESIFTNMFLFTISCNMVLGSFSGIQVIMNLNGAGNIATPLSVYFAQLTILFLQFWQGQFLLNSNDVPYESICRARWYCTSRKCKKILILIMSRTMLPCKITAGKVVTLSIESFGAVLKTSMSYLMVLRSFQ	ATCACCGCGCAAAGAAGCATTTGCCAAAGTCGCTATTACATGGTACCCAGGATACACATGACGTTGGTGGGAATATGGCCATATAACACAATTGGTATTAGATATCTGCGTTTCGTGACGATGTTAACGTTCTCCATCGGTATCGTTGTACCCCAGATTCTATATCTGCTAAACGATTCGACGGACATTGATGATGTGTTTGAATGCGTGCCGTCAATAACAATCGCTTTAATGTTCAGCTTAAAATTAGTGAACGTGATGATACACAGTGAAAAAATAAAAGTCTGTTTTAAAACGATAGAGGAGGACTGGCTGTCGCTGAAAACGGATGTCGAAAAGGCTATTTTGCGACAATACACCGAATACGGACATCGCATGTCGCTTTCGTATGCGCTAATC…
	CfOr273	scaffold1089	-	7207	1023	PNDIFQSRQYKYNRILLSLLGQWPFQKKRDRWIVFLAVSFIGITQFISQILALVTLRGDLDATLECVAPLLVNCLCVVKLTNLVYNMKGIKILLMHIQGDWQSWNIDSEFKILYRFAESGRSITIRLCHLGGMYAFGSLFPFLAIIPKIIGKNVTSNYSTRPVGFPYHVEYFVDLDKYYYPVLIHNYLATAIRLTIIVASDTCVIILVQHCCALFSIIRYRMEHIRKAIKEDKQFAFLEEDDKVYKNFIHCIRKHEDAIQFANCLEAIYKQALFVEVGLIVSMMSLSALQATNDTLTPQVAVRHGGYIMAQLIHLFXLYCWLGQQIIDHSDHVYTAIYRGEWYESSSKSKKLLNMIMLRSISPCTLTVGKIMVLSLPSFSAVVRASASYFTVLQSVQ	CCAAACGATATATTTCAGTCTCGACAATACAAATACAATCGTATATTACTTTCATTACTGGGGCAATGGCCCTTTCAAAAGAAAAGAGACAGGTGGATTGTCTTTCTTGCCGTGTCATTTATTGGCATAACGCAGTTCATTTCTCAGATACTTGCTTTAGTGACGTTACGCGGTGATCTAGATGCAACACTCGAATGCGTAGCACCGCTTTTAGTAAATTGCCTTTGCGTCGTTAAATTAACAAATTTGGTTTACAATATGAAGGGTATCAAGATACTTCTTATGCACATACAAGGAGATTGGCAATCGTGGAACATTGACAGCGAATTTAAAATTTTGTACAGATTCGCCGAAAGTGGAAGAAGCATTACAATTCGGTTATGCCATTTAGGTGGCATG…
	CfOr274	scaffold1089	-	12465	8512	MSFYDNRYYYINKTLLSLIGQWPFQSRLESNIILVIMLFFSCSLTVLELWGLIAGINNLSIIMENASPLLINSIIFMKLINCLCNKNKMKNLLEHIEETWKRTQVGPQNKILQNYAEQNRTLIIRYACEKNIVVFKKKICNLQLTITYLFLKQLCVLFTPIDSSHYFVHKSIKKLLYQTFFLKVPLSILKLKFIISSQLHSRPILRLTEALLEKTFDTKVSYFFTHSVYICIYICIYNFMLNTYKFSELLSSTYATYFLFLLGNVVIASSFSAAELIIADLQLDEIIRIVSCNIGLLLHIFYLSLMSQRMTDHSSRFREVIYSCNWYKISQRSKKLLRFTLLRASKPCQIKAGKMFVMSMENFSSIIRACMSYVAVLTSLQ	ATGTCTTTCTACGACAATCGCTACTATTACATCAATAAAACTTTACTATCTCTCATCGGCCAATGGCCGTTTCAATCTCGACTGGAAAGTAACATAATACTCGTCATTATGTTATTTTTCAGTTGCAGTCTGACTGTTTTAGAGCTTTGGGGTTTGATAGCTGGAATAAATAATCTAAGTATTATCATGGAAAATGCTTCGCCATTACTAATAAACAGTATCATTTTCATGAAGCTAATTAATTGTTTATGCAACAAAAATAAAATGAAAAATCTTTTGGAGCATATCGAAGAGACCTGGAAAAGGACACAAGTCGGACCGCAGAATAAAATATTACAAAATTACGCAGAACAAAACAGAACATTAATAATAAGATATGCATGTGAAAAAAACATAGTT…
	CfOr275	scaffold1089	-	16617	14228	MSFYDNHYYYINKMLLSLIGQWPFQSRMESNVMLVITLFLSCSFTSLQIWGLIAGIRDLNIIMETASPLFISILVLLKLINCLCNKDKMKHLLKRIEETWKRIQIGPENKILQNHAEQNRTLIIKYASTLYILSTLYSTMPVVVKTLHSLLPTNETYATRFLFRLDHVLDVDKYFNLLMLNGILGIFFLMSVWVAADGMFILCTQHVCALFETVQYNVKRIQGSDFVIDEPNIMDDEAYHVIISCIKSYEYALKFSELLSSTYATHFLFLLGNVVVAVSFSVAELIMMDIPLDETVRLTACNIGLLLHIFYLSLMAQQIIDYSDKFQEVIYSCNWYKISQRSKKLLRFTLLRASKPCQIKAGKMFVMSMENFSSIIRACMSYVAVLTSLQ	ATGTCTTTCTACGACAATCACTATTATTACATCAATAAAATGTTACTATCTCTCATCGGCCAATGGCCGTTTCAATCTCGAATGGAGAGTAACGTAATGCTTGTTATAACATTGTTTCTCAGTTGTAGTTTCACGTCCTTGCAGATTTGGGGTTTGATAGCTGGAATAAGGGACTTAAATATTATCATGGAGACTGCTTCACCATTATTTATAAGCATTCTCGTTTTGTTGAAGCTAATTAATTGTTTATGTAATAAGGATAAAATGAAACATCTTTTAAAACGTATCGAAGAGACCTGGAAAAGGATACAAATAGGACCAGAGAATAAAATATTGCAAAATCATGCAGAACAAAACAGAACGTTAATAATAAAATATGCATCTACATTATATATCCTG…
	CfOr276	scaffold1089	-	21920	19580	MSFYDNHYYYINKMLLSLIGQWPFQSRLEGNIMFVITLFFICSLTILELWGLIAGITDLSVIIENVSPLLVNNSVFIKLINSLYNNYKMKDLLEHIEETWKMTQTKPERKILESYAERTRTLTIQYAITIYAMWISYSTMPFVIKGIHLLLPSNETYPVKFLYRLEHVLDVDKYFNLLMLHGIISIFYIVSIPIAVDTMFILYVQHTCALFKNIWYVHNMKNIRSSDFEMLKPDIANDETYHIIIKYVKSYKYALRFSDLLSSTYTTCNFFLLGNVIISLSFSAAELIMVANELDEIVRIIASNMAQLIHIFYLNLISQRLIDHSSRLQEAIYNCDWYKLSLRSRHLLRFMLMRAIKPCYIRAGKMYVMSLENFSSILQVSMSYFTMLTSMQ	ATGTCTTTCTACGACAATCACTACTATTACATCAATAAAATGTTACTGTCTCTCATCGGTCAATGGCCATTTCAATCTCGACTCGAGGGTAACATAATGTTCGTCATTACGCTGTTTTTCATTTGCAGTCTGACTATCTTAGAGTTATGGGGACTAATAGCTGGAATAACAGATTTAAGTGTCATCATAGAGAATGTATCGCCGTTACTGGTGAATAACAGCGTTTTTATAAAGCTAATCAACTCTTTGTATAATAACTATAAAATGAAAGATCTTCTTGAACACATCGAAGAAACTTGGAAAATGACGCAAACTAAACCAGAAAGAAAAATACTAGAAAGTTATGCGGAAAGAACCAGAACGTTGACAATACAATATGCAATCACAATTTATGCAATG…
	CfOr277	scaffold1247	+	4554	7787	MICIKIRHLSLQRILLLAVGLWPCQRSRLVQFQVILFSSIVISIIVIQFASFVTEEFTLDVVINVLSVGLVFIMFAIIYNSFCYNFAEIIEHPLEELQDICNELRDEKEIVIIEKYADNMKRFTFIFVLWHVCNLLIVSSIILLPITSHIFGFAQHINEAKSREILYKHIPKYLVDRKNYLYLILLYIDASLCIGGTALIATGLTILTYFKYVCGMIRIARNRKMQFNILIFKIDLWKKNYSVKLIVACSLSNKILFLVNYLILXIKIYFFYAIERYGLFVDTYKFAVKKIIYXSINLVLFACNKSLYNVQWYLAPLRIQKLILFLLQRNSKTISLNFGGVFILSLEFFASLTKISVSYFTVLYSLQ	ATGATCTGTATAAAGATTCGGCATCTTAGCTTGCAGCGGATTCTTTTGCTCGCGGTTGGTTTATGGCCTTGTCAGCGATCAAGGCTCGTTCAATTTCAAGTGATTTTGTTTTCTAGTATCGTGATTAGTATTATTGTAATCCAGTTTGCATCATTTGTTACTGAAGAATTTACTCTTGATGTCGTCATCAACGTTCTCTCTGTAGGATTAGTCTTCATTATGTTTGCGATTATATACAATTCTTTTTGTTATAATTTTGCTGAAATTATAGAACATCCCTTGGAGGAGCTTCAGGATATTTGTAACGAATTAAGAGACGAAAAAGAAATTGTTATTATAGAAAAATACGCAGACAATATGAAACGTTTTACTTTTATTTTTGTGTTGTGGCATGTATGC…
	CfOr278	scaffold1247	+	9728	12718	MISIKNQHFNVHRILLLAIGLWPCQQSKLVKFHLILFFGILISFTVFQLIIFVTEEFTLDLVINVFSIGLVFAMYTIMYNAFRYNFTEIVERPLEELQHICNELKDKKEIAIMKKYGENMKRFTFFITVWYICNLIIVLLIISLPIMPDIFGVVLHISESQSRDILYKHIPKYFVDRKNYLYVILLYIDVTVCIGATAMVGTGLMLFAYLKHACGMLKIASYRIEKVMNMRNNVCPKIETMMYKGIIYAIDIHRTAIKFSTFLFSYLHFSLFFLIITAVVCLALNFYTVSFFHIMVLHRDEVDQFFIHLIMVATIFAYLFFLNYVGQEFTDHNDNVFFTIQYSVVTPLRIQKLILFLLQRGNKAVNLNFGGVFILSLQFFATLTKVSLSYFTVMCSVQE	ATGATTTCTATAAAGAATCAGCATTTTAACGTGCATCGTATTCTTTTGCTAGCAATTGGCTTATGGCCTTGTCAACAATCAAAGCTCGTTAAATTTCACCTGATTTTATTTTTTGGTATTTTGATTAGTTTTACTGTATTTCAGCTTATAATATTTGTCACTGAAGAATTTACTCTTGATCTTGTCATCAATGTTTTTTCTATAGGATTGGTTTTCGCTATGTATACGATAATGTACAATGCTTTTCGGTATAATTTTACTGAAATTGTAGAACGGCCCTTGGAGGAACTTCAGCATATCTGTAATGAATTAAAAGATAAAAAAGAAATTGCTATTATGAAGAAGTATGGTGAAAATATGAAACGTTTTACTTTTTTTATTACGGTGTGGTATATATGC…
	CfOr279	scaffold129	+	2190	4407	MEHNRNYYYDISKRFLWMVGQWPYQKPKTRLSFMALVVIVLANCLFTQIAQIFVCEDTQCIFQTLPPHLLVWNSLVKVLAYRFNSQKIKDLTDHLFVDWDTLKTQEEREIMKKYADNGRWYSLIYASYCYVSTVSFITTSLVPRIMDIVFPLNTSRPIMLAYPAHYFVNEEQYFYYISFHMLITALICVTGLIAHDCMFFIYIEHVCGLFAVVGFRFKHALDKQDITRSNLIDCSDNLYHKNVTFSIHAHREALQFAKLIENAFSVPFAIQLMISTMSISVSLLQFSMQLNDLMEAMRYFVYILAQLFHLFCFSFQGQKLIDHSLEICDKIYNSAWYEIPLKGQKLLLITMRKSIEASTLTACKIYVFSLQNFTMVLQTAMSYFTVLASF	ATGGAACACAATAGAAATTATTATTACGACATTAGTAAAAGATTCTTGTGGATGGTCGGCCAATGGCCTTATCAAAAACCGAAAACGAGATTATCCTTTATGGCTTTGGTAGTCATAGTTTTGGCTAATTGCCTTTTTACACAGATAGCACAAATTTTTGTATGCGAAGACACACAGTGTATTTTTCAAACTTTACCTCCCCATTTATTAGTATGGAATTCTTTAGTGAAAGTGCTCGCATATCGATTTAACAGCCAGAAAATTAAAGATCTCACTGATCACTTATTCGTAGACTGGGATACTCTTAAGACTCAAGAAGAACGTGAGATCATGAAAAAATATGCCGATAATGGCAGGTGGTACTCATTGATATATGCCTCGTATTGTTATGTATCTACC…
	CfOr280	scaffold129	+	6025	7558	MKYNNNYYYDINKTFLSIIGQWPYQKPKAKLFFLVFALIFLSNSFVTQMAYMFIHRDNMDCILQILPFFFLMINIIVKVLTYRLKSEKIKALTDHLFADWNMLETRKEREILRKYAENGRRYTLIYSCKMYMYVTAISYAITSLMPRIMDIVFPLNTSRPIMLLWPAYYFVDEKKYYYYIYCDMLIILMVWLAVLIAHDSMFFIYIQHVCGLFAAIGFRFKYLICKRDKKSLIDCPDDIYHKRIVFSIHAHRKALQFAILIENVFSKSFAIQLAVNTVSISISLLQFSIHLHDMAEAMRYCLYIIAQLFHLFCFSFQGQKLINHSLETHNKIYNGVWYEMPVKEQKLLLLVMRKSIEASTVTACKIYIFSLQNFTTVLQSAMSYFMMLASFN	ATGAAATATAACAACAATTATTATTATGATATCAATAAAACATTTTTGTCAATAATCGGTCAGTGGCCTTATCAGAAACCAAAAGCAAAACTATTCTTCTTAGTTTTCGCACTTATATTTTTATCCAATTCTTTCGTTACACAGATGGCATACATGTTCATACATCGCGATAACATGGACTGTATTCTTCAAATTCTGCCCTTTTTTTTTTTGATGATCAATATTATAGTGAAAGTGCTTACATATCGATTAAAAAGTGAAAAAATTAAAGCTCTTACTGATCACTTATTCGCAGACTGGAATATGCTCGAAACTCGGAAAGAACGTGAAATTTTGAGAAAATATGCCGAGAACGGCAGGCGATACACATTGATATATTCCTGCAAAATGTACATGTAT…
	CfOr281	scaffold129	+	9646	12695	RSMESNMEYYYNINKRLLSLIGQWPYQKPKEKWAFLILILIIVTNLLITQVAQFFICEDAQCIYQTLPPHMLGIMLLVKIFTFYFNKQKIKVLTDRLFIDMDMFENQDERKIMKRYAESGRWYTLTYASYVYIATLSFATTALIPRILDIVSPLNTSRPIVLAYPAYYFVNEEKYFYYIFCHMFVTAGLGLTGLIAHDCMLFAYIEHVCGLFAVIGFRFEHMSYNHDSAKKNIINYSHDICYKNIVFSIHAHRKALQFAVLLESTFTVSFAIQILIVTVGMSITLVQFTMQLYNLAEAMRYMVFIVAQMFHLFCLSFQGQKLINHSLETCDKIFHSSWYEIPVKAQRLLLMVMRKSIVASTLTAGKIYIFSLESFTMVLQTSMSYFTVLSSF	CGAAGTATGGAATCTAATATGGAATATTACTACAATATCAATAAAAGGTTATTGTCGCTTATCGGTCAATGGCCATATCAGAAGCCAAAAGAGAAATGGGCTTTTTTGATTTTGATACTCATAATTGTAACCAATTTGTTAATTACACAGGTGGCACAATTTTTTATATGCGAAGACGCACAATGTATCTATCAAACTTTACCTCCACACATGTTAGGAATAATGCTATTAGTGAAAATATTTACATTTTATTTTAACAAACAAAAGATTAAAGTTCTTACAGATCGCTTGTTCATAGACATGGATATGTTTGAGAATCAAGATGAACGTAAGATTATGAAAAGATATGCTGAGAGTGGCAGGTGGTACACGTTGACATACGCTTCTTATGTATATATA…
	CfOr282	scaffold129	+	14905	16874	LKVMDTQNHYYNIVSKISSLTGVWPFLKPRARLFRVTLMTITIFTIFIPQIAYQFTCNRDLHCIFEGCSSYLLSSIAALKVYTFHLNNNTIKDLTRHLFVDWKKVGNPEEYEIMKSYARNSRRFSLIYSIYCSMAVFMFMSMSLIPFVLDIVSPLNQSRPILSPYPGHYFVDIREYFLQIFWHSLVAWQILTTGIIAHDCMYVTFVEHICSMFAVIGFRFERLFHNHDEPTEIVDLNDMYRKKVAFIVRTHRESLKYAELLEDTFNMPFAAQILMVTIGMSVTLLQISRQDGDLLDLIRYVLYVVGQLIHLFLLSFEGQKLIDHSLQTRDRIYNSAWYKASIKSQKLLMLVMIKCLRPCVLSAGKIYIFSLESFTMILQTSMSYFTVLASFQ	TTAAAAGTTATGGACACTCAGAATCATTATTACAATATTGTTTCCAAAATATCATCGCTCACTGGTGTGTGGCCGTTTTTGAAACCAAGAGCAAGACTATTTCGTGTTACTTTAATGACAATAACTATATTTACTATCTTCATCCCGCAGATAGCATATCAATTTACATGCAACAGAGACCTGCATTGTATTTTTGAGGGATGCTCGTCGTATCTGCTGTCGTCTATAGCTGCGTTAAAGGTGTACACATTTCATTTAAACAATAATACAATTAAAGACCTTACTCGACACTTGTTCGTCGATTGGAAGAAAGTCGGAAATCCCGAAGAATACGAAATAATGAAATCGTATGCCCGGAACAGTCGCCGATTCTCTCTGATATATTCAATATATTGCTCA…
	CfOr283	scaffold129	+	17656	19655	MKSVWNYYYSITKRMLLLAGQWPYQRKKERLLRMSLMTLTSLSMIVPQIGKFIQCDKDVQCILTVIPTHLFQLVVIVKLYTCQFNNSKIKDLTDKVYSDWKSVEIPEECEIMKTYAAKARLFTLIYTSYYFIAAPIFVLITLTPQILDIVLPLNESRPILMPYEAHYFVRDDTEYFFYIFVHTLVGIIILCIAILAHDCMILTCIEHVCGIFAVAGFRFENLAYNENIDIMNNNLDNIYNQKIALSVHAHWRALQFAELLEDTFSITFIIQILINTAVMSVTLLKIAVQLDDAMEAVRYIAFVIGQLIHLFCFSLQGQRLIDHSLQMRDKIYNGSWYKIPVKSQKMLLHVMRQCLQPNFLSAGKIYIFSLKSFTTVLQSSMSYFTVLTSFE	ATGAAGTCCGTTTGGAATTATTATTACAGTATAACGAAGAGAATGCTGTTACTGGCTGGTCAGTGGCCTTATCAGAGAAAAAAAGAAAGATTGCTTCGAATGTCTCTGATGACTCTAACTTCGCTTTCTATGATAGTTCCTCAGATTGGCAAGTTTATACAGTGCGATAAAGATGTGCAATGCATTTTAACAGTTATACCAACGCATTTATTTCAACTTGTGGTTATCGTGAAGCTTTATACATGCCAATTTAACAATAGCAAGATTAAGGATCTCACTGATAAGGTGTATAGCGACTGGAAAAGCGTCGAAATCCCGGAAGAATGCGAAATCATGAAAACTTATGCTGCAAAAGCGAGACTTTTTACTTTAATATATACATCATATTATTTCATAGCT…
	CfOr284	scaffold129	+	21238	23078	LKTMDATWNYYYNFVYKISSLVGLWPFLKPRTRIFRVTIFTIALFNISIPQIAYQFTCKKDLHCIFEGSTSYLCTIVIVLKMYTFQLNINTIKDLTRNLFVDWKKIRNPEEYEIMKSYARNTRRFSIVYTVYCSMAVFTFMSMSLIPFVLDIVSPLNQSRPVLPPYPGYYFVDIRENFLQIFLHSLIVWQILMSGIMAHDSMYVMFVEHICGMFSVIGFRFERLSYNHDELTEIVDPNDIYRKKVAFIVRMHRECLKYSKLLEDTFNMPFAAQMLIATIVMSVTLLQISRQDGELLDLIRYMLYVIGQLIHLFILNFEGQKLIDHSVQTRDRIYNSAWYKASIKSQKLLMLVMIKCLRPSVLSAGKIYIFSLENFTAVLQTSMSYFTVLASF	TTAAAAACTATGGATGCTACTTGGAATTATTATTACAATTTTGTTTACAAAATATCATCGCTCGTTGGTTTGTGGCCATTTTTGAAACCAAGAACAAGAATATTTCGCGTTACTATATTCACAATAGCTTTGTTTAATATCTCCATCCCTCAGATAGCATATCAATTTACATGCAAGAAAGACCTGCACTGTATTTTTGAGGGGAGTACATCGTACTTGTGTACGATTGTAATTGTGTTAAAGATGTACACATTTCAATTAAACATCAATACAATTAAAGATCTTACTCGAAACCTGTTCGTCGATTGGAAGAAAATCAGAAATCCTGAAGAATATGAAATAATGAAATCGTATGCCCGGAATACTCGCCGATTCTCTATAGTATATACGGTATATTGC…
	CfOr285	scaffold129	+	24271	26226	HYYNTIHKISSLSGLWPFLKPRVRIFRVTLFTITVFTIIVPQIAFQFTCKEDLQCTFKSISSYLLTISIMLKVYTFQLNINAIKDLTRHLFVNWEKAESPEEYEIMKSYAQSSRRFSLIYSVYCIIAVFIFVSISLIPFVLDIVSPLNQSRPVLLPYPGYYFVDIHEYFWQIFWHSLVAWQILTIGMIAHDCMYVTFVEHICSMFSVIGFRFEHLIYNYDKTKEIVDLNDMYRKKVAFIVRMHRESLKYTKLLEDTFNMPLAAQMLMVTAGISLTLLQLSRQDSDLLDLIRYMLYVIGQLIHLFILNFEGQKLIDHSVQTRDRIYNSAWYKASMKSQKLLMLVMMKCLRLSVLSAGRIYIFSLQNFTMVLQTSMSYFTVLASFQ	CATTATTACAATACTATTCACAAAATATCATCGCTCAGTGGTTTGTGGCCCTTTTTAAAACCAAGAGTAAGAATATTTCGCGTTACTCTGTTTACAATAACTGTATTTACTATCATTGTCCCTCAGATAGCATTTCAATTTACATGCAAGGAAGACTTGCAGTGTACATTTAAATCAATTTCGTCGTATCTGCTAACAATTTCGATTATGTTAAAGGTGTATACGTTTCAATTAAACATCAACGCAATTAAAGATCTTACTCGACATCTGTTTGTCAACTGGGAAAAGGCTGAAAGTCCCGAAGAATACGAAATAATGAAATCATATGCCCAGAGTAGTCGTCGATTCTCTCTGATATATTCGGTATATTGCATAATAGCGGTATTTATATTTGTGTCA…
	CfOr286	scaffold129	+	29019	32155	MESNIVYYYDINKRFLSLVGQWPYQTPKEQRSFLILIMIIIINTMVTLVAKFFICKDAQCIYASLPPNMLAVAVLVKIFTFYFNKQKIKDLTDRLFMNWDMLENQEEREIMRKYTKTGKWYALIYACYIYIGLMLFASIALIPRILDIVFPLNTSRPIELVYPAYYFVNEEQYFYYIFCHMIISAELSLTAVVATDCMLFVYMEHLCGLFAVIGFRFEHMLYKYNNVKKLMINRSDDMYCKNVMFAVHVHREALQFAILLENTFSLSFGIQMLIAVVGMSISLVQLHDFGEAMRYMLFIGGQLIHLFCYSFQGQKLINHSTGICDKIYNGSWYEIPITAQRLLLMVMRKGIEASTFTAGKIYVFSLANFTAVLQTSMSYFTVLSSFN	ATGGAATCTAATATAGTTTATTATTACGATATCAATAAAAGATTCTTGTCGCTTGTCGGTCAATGGCCGTATCAAACACCAAAGGAGCAACGGTCTTTCTTGATTTTGATAATGATAATTATAATTAACACGATGGTAACACTGGTGGCTAAATTTTTTATATGCAAAGATGCGCAATGTATCTATGCGTCTTTACCTCCAAACATGTTAGCAGTGGCAGTATTGGTGAAAATATTTACATTTTATTTTAACAAACAAAAGATTAAAGATCTTACAGATCGTTTGTTTATGAATTGGGATATGCTCGAGAATCAAGAAGAACGCGAGATTATGAGAAAATATACGAAGACTGGCAAATGGTACGCATTGATATATGCTTGTTATATCTATATAGGTCTT…
	CfOr287	scaffold129	+	32828	34808	LKTMDATWNYYYNFVYKISSLVGLWPFLKPRTRIFRVTVFTITSFTAFIPQIAFQFTCKEDLRCTFKASTSYLYTILIMLKMYTFQLNINTMKDLTRHLFVDWKKAENPEEYKIMKLYAQNSRRFSLLYLIYCSMGIFIFVSISLIPFVLDIVSPLNQSRPVLLPYPGYYFVDIREYFLQIFWHSLVAWQILTTGIIAHDCMYVTFVEHICSMFSVIGFRFEHLIYNYDKTKEIVDLNGMYRKKVAFIVRMHRESLKYTKLLEDTFNMPFAAQMLIVTVGMSLTLLQLSRQDSNLLDLIRYMLYVIGQLIHLFILNFEGQKLIDHSVQTRDRIYNSAWYKASMKSQKLLMLVMMKCLRLSVLSAGRIYIFSLQNFTMVLQTSMSYFTVLASFQ	TTAAAAACTATGGATGCTACTTGGAATTATTATTACAATTTTGTTTACAAAATATCATCGCTCGTTGGTTTGTGGCCATTTTTGAAACCAAGAACAAGAATATTTCGCGTTACTGTATTCACAATAACTTCATTTACTGCTTTCATTCCTCAGATAGCATTTCAATTTACATGCAAGGAAGACTTGCGGTGTACTTTTAAGGCGAGTACGTCGTACCTGTATACGATATTGATTATGTTAAAGATGTACACATTTCAATTAAACATCAACACAATGAAGGATCTTACTCGACACCTGTTCGTCGATTGGAAAAAAGCCGAAAATCCCGAAGAATACAAAATAATGAAATTATATGCCCAGAATAGTCGCCGATTCTCTCTGTTGTATTTGATATATTGC…
	CfOr288	scaffold129	+	36482	38446	MKYIWNYYYSITKKMLLFAGQWPYQKKREKLLRTILLITTELSVMITQVGRVIQCDKNVQCILIGLPTYLVHIVIMVKLIACQFNSNKIKYLTDQLYFDWKTLENPEEYEIMKTYAAKARLISLTYALYYLICCPLFIFTSLIPKILDIVVPLNESRPIIMPHECHYFVSDDTEYFYYIFLHAFISMIILVIPLLAHDCMILTYIEHVCGIFAVAGFRFKNLAHNTGIENNNIENVYDKKIVSSVHTHWRALEYNCSWYKIPVKSQRLLLNVMRRSLQPNILSAGRIYIFSLKSFMTVLQSAVSYFTVLASFQ	ATGAAGTATATCTGGAATTATTATTATAGTATTACCAAAAAAATGCTATTATTCGCTGGACAATGGCCTTATCAAAAGAAAAGAGAGAAATTGCTTCGAACAATTCTATTGATTACGACCGAACTTTCTGTGATGATTACACAGGTGGGAAGAGTAATTCAATGTGACAAAAACGTGCAATGTATTTTAATCGGTTTACCAACATATTTAGTGCACATTGTGATTATGGTGAAATTAATCGCGTGTCAATTTAATAGTAACAAAATTAAATATCTCACTGATCAATTATATTTCGACTGGAAAACTTTGGAAAACCCGGAAGAATACGAAATTATGAAAACGTATGCAGCAAAAGCCAGATTGATTTCTTTGACTTACGCCTTATATTACCTCATATGT…
	CfOr289	scaffold129	+	40589	43126	MQCIWNYYYNITKKMLSLTGQWPYQTRGEKLPRMAFVTIVEISMLIPQVGKFIQCNQNLQCILISLPTTLVYSVIMIKLLTCQFNSKKIKHLTDQLYIDWKHLKSPEEREIMKMYAARARLISLIYSSYYFICCPMFIFISLTPKILDIVMPLNESRPILMPHEAHYFVNDDREYFYYIFFHASISMIIIVMALLAHDCVILTYIEHVCGIFAVAGFRFENLAHNIDIENENIDNIYTQRIALSVHTHWRALQFAEFLENTFSVTLITQMFIIIVAMSVTLLQMVMQVGNSIEMVRYAASVIGQLIHIFCFSLQGQKLIDHSLQMQDKIYNCSWYKIPVKSQKLILNVMGRSVQPNILSAGRIYIFSLKSFMTVLQSAVSYFTVLASFQ	ATGCAGTGTATCTGGAATTATTATTACAATATTACTAAAAAAATGTTATCATTAACTGGCCAATGGCCTTATCAAACGAGAGGAGAAAAATTGCCCCGAATGGCTTTTGTGACAATAGTCGAGATTTCGATGTTAATTCCACAGGTGGGCAAATTTATTCAATGTAATCAAAATCTACAATGTATTTTAATAAGTTTACCAACGACTCTAGTGTACTCTGTGATTATGATCAAATTACTCACATGTCAATTTAACAGCAAGAAAATTAAACATCTCACTGATCAATTATATATCGATTGGAAACATTTGAAAAGCCCGGAAGAACGCGAAATTATGAAAATGTATGCAGCGAGAGCAAGATTGATTTCTTTGATTTACTCCTCGTATTATTTTATATGT…
	CfOr290	scaffold129	+	44429	46853	MQTIWNYYYNVTKKMLSLTGQWPYQTRGEKLPRMAFVTIVEISMLIPQIGKFIQCDQNLQCILISLPTTLMYTVILIKLLTCQFNSKKIKHLTDQLYIDWKHLKSPEEHEIMKMYAARARLISLIYSSYYFICCPMFIFTSLIPKILDIVLPLNESRPMLMPNEAHYFVSDDREYFYYIFFHVFISTFIILTGLLAHDCVILTYTEHVCGIFAVAGFRFENLARNTDIKNDKIDIQSKDVQCQIYTQKIALSVHAHWRALQYAEFLKNTFSVTLVIQMFIVIVAMSVTLLQMAIQLEIIETTRYMAFVTGQLIHIFCFSLQGQRLIDHSLQMHDKIYKCSWYKMPVKSQRLLLNSMRRSLHPNILSAGRIYVFSLKNFMTVLQSSVSYFTVLASF	ATGCAGACTATCTGGAATTATTATTACAATGTTACTAAGAAAATGTTATCATTAACTGGCCAATGGCCTTATCAAACGAGAGGAGAAAAATTGCCCCGAATGGCTTTTGTGACAATAGTCGAGATTTCGATGTTAATTCCACAGATAGGAAAATTTATTCAATGTGATCAAAATCTGCAATGTATTTTAATAAGTTTACCAACGACTTTAATGTATACTGTTATTTTGATAAAGCTACTTACATGCCAATTTAACAGCAAGAAGATTAAACATCTCACTGATCAATTATATATCGATTGGAAACATTTGAAAAGCCCGGAAGAACATGAAATTATGAAAATGTATGCAGCAAGAGCAAGATTGATTTCTTTGATTTATTCCTCGTATTATTTTATATGT…
	CfOr291	scaffold129	+	49060	51483	MEFVWNYYYSITKRMLSLVGQWPYQKRKERLPRMTIVFLTELSVLVTQVGRFIQCGKNLQCILIGIPTYLLHTVITVKLLTCQFYSSKIKYLTEQLYNDWKNLKSQEEYEIMKTYGARARLISLIYSSYYYISCPLFVLFSLTPKILDKLLPLNESRPILLPHECHYFVDHREYFYYIFFHVLISTFIVLTGLLAHDCVILTYIEHVCGIFAVAGFRFENLTHNTDIENDKINVQSKYIQCKTYNQEIALSVHVHWRALQYAEFLKNTFSVTLLIQMFIVIVAMSVTLLQMVVQLENIIETTRYMAFFTGQLIHIFCFSLQGQRLIDHSLQIHDKIYNCSWYKIPVKSQKLLLNIMRRSSQPNILSAGRIYVFSLKSFMTVLQASMSYFTIV	ATGGAGTTTGTCTGGAATTATTATTACAGCATTACGAAAAGAATGCTATCATTGGTTGGTCAGTGGCCCTATCAGAAGAGAAAAGAGAGATTGCCTCGAATGACAATAGTATTCTTGACTGAACTTTCCGTGCTGGTTACGCAGGTGGGAAGATTCATTCAATGTGGTAAAAACCTGCAATGCATCTTAATAGGTATACCGACGTATCTTCTGCACACTGTGATTACGGTGAAGTTACTCACATGTCAATTTTATAGTAGCAAAATTAAATATCTTACTGAACAACTGTATAACGATTGGAAAAATTTGAAAAGTCAGGAAGAATACGAAATTATGAAAACATATGGAGCAAGAGCGAGATTGATTTCTTTGATTTATTCGTCTTATTATTATATATCT…
	CfOr292	scaffold129	+	52800	54694	MESVWNYYYSITKRMLSLAGQWPYQNRRERLLRVILVTMTEFSVIVPQMGKFIQCDRDVHCIFMTIPTYLMHTVIIVKLYTCQFNSGKIKKLTDQLYSHWKHLESPEECEIMKMYAAKARLFSFIYSSYYVICCPMFVLISLTPQILDIVLPLNESRPILLPYEAHYFVHDDREYFYYIFFHALIAIMIVITGVLAHDCMVLTYVEHVCSIFAVAGFRFENLTCNNAADLKINNSLIGMYNQKIAISVHAHWQALQFAELLEDTFSVTFAIQIAIVTVAMSISLLQMAVQLDDILETIRCTAFVVGQLIHLFCFSLQGQKLIDHSLQMHDKIYNCSWYKIPVKSQRLLLNVMRRSLQPNILTAGGLYIFSLKSFTTVLQSSVSYFTVLASFQ	ATGGAATCTGTCTGGAATTATTATTATAGTATTACGAAAAGAATGCTATCATTGGCGGGTCAGTGGCCTTATCAGAATCGAAGAGAGAGATTGCTTCGAGTGATTCTAGTGACTATGACTGAATTTTCTGTGATAGTTCCACAGATGGGCAAATTTATTCAATGTGACAGAGACGTGCATTGTATTTTTATGACAATACCAACATATCTAATGCACACTGTGATTATAGTGAAATTATACACATGCCAATTTAACAGTGGCAAAATTAAAAAGCTCACTGATCAATTATATAGTCATTGGAAACATTTAGAAAGTCCAGAAGAGTGCGAAATTATGAAAATGTATGCGGCAAAAGCAAGATTATTTTCCTTCATATATTCCTCATATTATGTCATATGT…
	CfOr293	scaffold1574	-	98831	95663	MISIKSRHFSLHRIFLLAIGLWPCQRSKLVQFQLILFFSILVNFVIIVFSSFVTEEFSLDLFINIFSIGLFFIMFAILYNSFWYNFTTIVERPLEELQNICNELRDEEEIAIIKKYGDNLKRFTFTIMLFYICNLIVVLPIVSLPIMRRLFEFILHINISESHYVIYTFAPKYFLARENYLYLILLFTDASICIGGTAMFATGMMLIAYLKHACGMLRIASYRIEKAINMRNNVWPKNEIIMYKGIIYAIDIHRTAIKFSTFLFSYLHLSHFFLIVVGVICLSLNFYAISKIVSHGDKVDKFLFHFIIVTVIFVYLFLANYAGQELTDHNNDVFFTIYNVQWYGTPLRIQRLILFLLQRGSKTMNLSLGGISTLSLEFFATLTKASISYFTVMYSAQQ	ATGATCTCTATAAAGTCTCGGCATTTTAGCTTGCATCGAATTTTTTTGCTCGCGATTGGCTTATGGCCTTGCCAACGATCAAAGCTCGTTCAATTTCAACTAATTCTGTTTTTCAGCATCCTAGTTAATTTTGTCATAATTGTGTTTTCATCCTTTGTTACTGAAGAATTCTCTCTTGATCTTTTCATCAACATTTTCTCCATAGGATTATTTTTCATTATGTTTGCGATTTTGTACAATTCTTTTTGGTATAATTTCACTACAATTGTAGAACGTCCTTTGGAGGAACTTCAGAATATCTGTAACGAATTAAGAGATGAAGAAGAAATTGCTATTATAAAGAAATACGGGGACAACTTAAAACGTTTTACTTTTACTATTATGTTGTTTTATATATGC…
	CfOr294	scaffold1574	-	103333	100138	MISIKNRHFNVHRILLLAIGLWPCQRSRLVQFQMILCFGILVSSIGFQLLTLITTEFTFDHVINAFSVGLVFTMYVIMYNAFWYNFTEIVERPLEELQHICNELKDKEEIVIMKKYGDNIKRFTFYALVLYICDLIILLSAISLSIMPNTFTVALHISESELRHILYKYIPKYFVDRKNYLCVVLLYFDAIVCIGATTFLATGLMLFAYLKHACGMLRIASYRIKKAINIRNNICPKNEAIMYKGIIYAIHIHRTAIKFSTIIFFSLHLSLFAFVIVAVICLTLNLYAVAKIALHENSIDQFFHIIIIIGIFVYLFFFNYMGQELTDHNNDVFLTVYNVQWYVAPLRIQKLILFLLQRGNKNVNLNFGGVFILSLEFFASLMKVSTSYFTVIYSMQ	ATGATCTCTATAAAGAATCGGCATTTTAATGTGCATCGTATTCTTTTACTCGCGATTGGTTTATGGCCTTGTCAGCGATCAAGGCTCGTTCAATTTCAAATGATTTTATGTTTCGGTATTCTGGTTAGTTCTATTGGATTTCAGCTTCTAACACTTATCACTACAGAATTTACTTTTGATCATGTCATCAATGCTTTTTCTGTAGGATTGGTTTTTACTATGTATGTGATTATGTACAATGCTTTTTGGTATAATTTTACTGAAATTGTAGAACGTCCTTTGGAGGAACTTCAGCATATCTGTAACGAATTAAAAGACAAAGAAGAAATTGTTATTATGAAAAAATATGGAGATAATATAAAACGTTTTACTTTTTATGCTTTGGTGTTGTATATATGC…
	CfOr295	scaffold1574	-	108298	105233	MISIKNRHFNVHRILLLAVGLWPCQRSRLVQFQLLLCFGILVSSIGFQLLTLITVEFTFDHVINAFSVGLVFTMYVIMYNAFWYNFTEIVERPLEELQHICNELKDKEEIVIMKKYGDNMKRFTFFSFIFKIKFLNNKSNTLISILKIHAINKIYNNESELRHILYKYIPKYFVDRKNYLCVVLLYFDAIVCIGATTFLATGLMLFGYLKHACAMLRIASYRFEKAINIRNNICPKNEATIYKEIIYAIHIHRTAIKFSTFLFSYLHFSLFFFIIIAAICLSLNLYAVAKIALHEKSIDQYLHIMIIIGIFVYLFFFNYIGQEFTDHNSDVFLTVYNVQWYVASLRIQKLILFLLQRGNKNVNLNLGKMFILSLEFFASLMKASTSYFTVMYSVQ	ATGATCTCTATAAAGAATCGGCATTTTAACGTGCATCGTATTCTTTTGCTCGCGGTTGGTTTATGGCCTTGTCAGCGATCAAGGCTCGTCCAATTTCAACTGCTTTTATGTTTCGGTATTTTGGTTAGTTCTATTGGATTTCAGCTTCTAACACTTATCACTGTAGAATTTACTTTTGATCATGTCATCAATGCTTTTTCTGTAGGATTGGTTTTTACTATGTATGTGATTATGTACAATGCTTTTTGGTATAATTTTACTGAAATTGTAGAACGTCCTTTGGAGGAACTTCAGCATATCTGTAACGAATTAAAAGACAAAGAAGAAATTGTTATTATGAAAAAATATGGGGATAATATGAAACGTTTCACTTTTTTTTCTTTTATATTTAAAATAAAA…
	CfOr296	scaffold1599	-	5450	3516	MDAFDTRYFRINKLLLSHVGLWPHKSSSNKNIILYCTIAGILXLALPQIAYLFKHATSVNDFYDVLPPLSGACICLMKLISLFHNFNKFRMLIQHVQYDWRLLENHENFRILMEYLERNRAIPAFISTTATSYITAPLTVPMLDIILALNVTRPKELPHSGEFFVDLXYYYILFAITCLGYYVSCTSVIAIDTIYFALLQHSXGMLAVLSHRLENCIINNKSNRVDCNGISKWDKDVENIIQCIQLQIRIERLIQLIESTFAMCLILDIGLGVIFQCTARVMVINISHNLCIIVQIVTHTNTMEIMRYGQLLLLQNSRFFLNNWIGQEIINHSSQIPIAXYNGMWYQTSLKVKKMFLYLLMKSQKPYRIIMLKLYXISLEDYTMLMKTSVSYITLMVSL…	ATGGATGCCTTTGACACTAGATATTTTCGTATTAACAAGCTATTGCTATCACATGTCGGCTTATGGCCGCATAAATCGTCGTCTAACAAGAACATAATTCTCTATTGTACAATAGCCGGTATATTGNNNTTAGCGTTGCCGCAGATCGCATATTTGTTCAAACATGCGACAAGTGTGAACGACTTTTACGATGTGCTACCACCTCTTAGTGGCGCATGTATATGTCTCATGAAATTGATTAGTTTGTTTCATAACTTTAACAAATTTAGAATGCTTATTCAACATGTGCAATACGACTGGCGTCTATTAGAGAATCACGAAAATTTCCGAATTCTAATGGAATACCTCGAGAGGAATCGAGCAATTCCAGCTTTTATCAGCACGACAGCGACTAGTTAT…
	CfOr297	scaffold1599	-	11169	8810	MSFYDNRYYYLNKTFLSIIGQWPFQSRLEGNVMLAIAILFICSLTALELLGLIAGITNLNIVMENSSPLFINSLIIVKLINSLCNKHKMKDLLENIEEIWKMTPIGPESKILRNYAEQNRIFTIQYAVALLSSGIFYSTMPIVVSGIYSFLPTNENYTARFLYRLEHVLDVDKYFNLLMLHGIISIFYIAYVPIATDCMFILCIQHVCALFEVIFSRNRYKINRIRSSDFVILKPNIEDDEAYHVIIDCIKSYKHALKLVLLVSFYCFFSFYFKFSDLLSSVYGLIMVDNQLDETIRIVSAIMGLLTHIFYLSLTSQRLIDHSSELQEAIYSCEWYKISLRSRQLLKFTLMRATKPCQIKAKMYVMSLENFSSILQVSMSYFTMLTSIQ	ATGTCTTTCTACGACAATCGCTACTATTACCTCAATAAAACATTCCTGTCCATTATCGGCCAATGGCCATTTCAATCGCGACTGGAGGGTAACGTGATGCTCGCCATTGCAATATTGTTCATTTGCAGTTTGACAGCTTTAGAGTTATTGGGCCTGATAGCCGGAATAACGAATTTGAACATCGTCATGGAGAACTCATCGCCGTTATTCATCAACAGCCTTATCATCGTAAAGCTAATCAACTCTCTCTGTAATAAGCATAAAATGAAAGATCTTCTAGAGAATATCGAAGAGATTTGGAAGATGACACCAATCGGACCAGAAAGTAAAATATTACGGAATTATGCGGAGCAAAACAGAATATTTACGATACAATATGCAGTTGCTCTTTTATCTTCG…
	CfOr298	scaffold1599	-	14617	12654	MDAFDTRYFRINKLLLSHVGLWPHKSSSNKNIILYCTIVGILTLALPQIAYLFKHATSVNDFYDVLPPLSGACICLMKLISLFHNFNKFRMLIQHVQYDWRLLENHENFRILMEYLERSRMFTMSYLIFISTTATSYITAPLTVPMLDIILALNVTRPKELPHSGEFFVDLXYYYILFAITCLGYYVSCTSVIAIDTIYFALLQHSCGMLAVLSHRLENCIINNKSNRVDCNGISKWDKDVENIIQCIQLQIRIERLIQLIESTFATCLIIDIGLGIIYQCTACVMIVTHTNTMEIMRYGQLLLLQNSRFFLNSWIGQEIIDHSSQIPIAAYNGMWYQTSLKVKKIFLFLLMKSQKPYRITMAKLYVISLEGYTMLMKTSVSYITLMVSLNSDD	ATGGATGCCTTTGACACTAGATATTTTCGTATTAACAAGCTATTGCTATCACATGTCGGCTTATGGCCGCATAAATCGTCGTCTAACAAGAACATAATTCTCTATTGTACAATAGTTGGTATATTGACTTTAGCGTTGCCGCAGATCGCATATTTGTTCAAACATGCGACAAGTGTGAACGACTTTTACGATGTGCTACCACCTCTTAGTGGCGCATGTATATGTCTCATGAAATTGATTAGTTTGTTTCATAACTTTAACAAATTTAGAATGCTTATTCAACATGTGCAATACGACTGGCGTCTATTAGAGAATCACGAAAATTTCCGAATTCTAATGGAATACCTCGAGAGGAGTCGAATGTTCACAATGTCCTATTTAATTTTTATCAGCACGACA…
	CfOr299	scaffold1599	-	19155	16258	MDFFDTRYFRINKLFLSFIGLWPYQTSFMKILTLSFAISGVTIMSWPQIAYLLKHLDNLDLDGVFEVMPTTSGALICAVKIISLTRNSEKFKVLLRQIYEDWRDLLTNQETQILTRYANNARKFTLVYSISIIGFVFCYAMLPLTAPVLDIISPLNESRPKKMPHAAEFFVNQDKYYYVLLLNTYMGYIACVSIAVAADTIYVTLVEHICGMYDILCYRLKNLITHDDLEWIHDNHVCGHDKIGQRIRCCIQLHEKIRLLVFIEMMESTFALFLLFDVGLGFILHTSSCVMFVVRMGRSFEILRYVALVLLQSCRLFFNSWAGQEVTDHSAGISIAAYNGMWYNAPIEVQKCLILLIARSQKPSQITIAKLYVVNLESFSKVMKTSVSYCTVIISLREMS	ATGGATTTCTTTGACACACGTTATTTCAGAATTAATAAACTTTTCTTGTCTTTCATAGGTTTATGGCCATACCAAACGTCATTTATGAAAATTCTAACTCTGTCATTTGCCATATCCGGTGTTACAATAATGAGCTGGCCACAGATCGCATATTTGCTGAAACATTTGGACAATTTAGATCTAGATGGTGTCTTCGAGGTTATGCCAACCACATCTGGTGCATTAATATGCGCTGTGAAAATTATTAGCTTGACTCGTAATTCTGAAAAGTTTAAGGTGCTTCTGCGACAGATATACGAGGATTGGCGTGATCTGCTAACGAACCAAGAAACGCAGATTTTAACGCGTTACGCCAATAATGCTCGAAAGTTTACATTAGTCTATTCAATTTCCATAATA…
	CfOr300	scaffold1599	-	23166	20869	MQGDMLRYYSRNQIFLSQMGIWPYQSMVIKILLPSFLVATEVSTFITQVFLLHNTWGDMNMTIEGIINTILLVGATAKLINIVINNKKLQHLLELMDEHWRLFHSECELHILKLYANYGQKLTKYYSVYINIFIVMFMTIPLMPKILDIIIPLNESRPVIYVIEGDWKVDKEKYYYPILLHCYLTVVVTIRIMVHVDTMYMVCVLHGCSLFNAIGIRLENIFDKTKFMKGETVMNKEFLLREEHEDYCEMIACLKKHQLAIKYTRILDSTFRSVTFLILFLNVLILSLIGLQLINKLGQTQEVIRFGCIAVGSITHLLSICFPGQLLLDRSIDVFNKAQVSNAQWYMFSLKTRKLLSILLYRSLVPCTLSAANMYVDDYISLLSFKVMQTAMSYFTTFL…	ATGCAAGGGGACATGCTAAGATACTATTCTAGAAATCAAATTTTCTTGTCGCAGATGGGTATTTGGCCTTATCAGTCTATGGTGATAAAGATACTGCTACCGTCTTTTTTAGTAGCTACCGAGGTATCTACTTTTATAACACAGGTGTTTTTGTTGCATAATACTTGGGGAGACATGAATATGACCATCGAAGGTATAATTAACACTATTCTCCTCGTTGGTGCTACTGCGAAATTAATTAATATTGTTATCAATAATAAAAAGTTGCAACATTTGTTAGAATTGATGGATGAACATTGGCGACTCTTTCATAGCGAGTGCGAACTTCATATTTTGAAGCTTTATGCTAATTATGGCCAAAAATTGACAAAATATTACTCAGTATACATTAATATATTC…
	CfOr301	scaffold1621	+	1868	5510	MINLETQHFHINRILLLIIGIWPYQRSPLIELQLILFLGTLISFIVFQLTTFITSECTVELIYKVLSSALFFICLAIKYNSFWINADILRSALKQLEDIFNEIKDKNEIAIIKQYGKRAKHITIGILLVSMCCQLIFVLLYICPYVYYIMILNNSRSHSSSYIMTEYFIDEEKYSYLITVHRHVACLIGLLAMVATGTMLITYLQHTCAMLSIACYRIKLALDISRNSDLKNEQKSCKDIIRAVNIHSNAIKLSNFLITNFEGSFFFLIAAGMVCLSCNLLRIASFTDNIGQLILSLTFIIILYVYLFLSNYTAQKITDHNEYVFATVYNVHWYIAPIRIQKMILFLLQKGTKSFHLILGGIFVASMQSAASLLNTSISYFTVFYSTQHN	ATGATCAATCTCGAGACTCAACATTTTCACATCAATCGAATTCTGTTACTTATCATTGGTATATGGCCTTATCAACGGTCACCTCTAATTGAACTTCAATTAATTTTATTTCTTGGTACTCTGATATCTTTTATAGTATTTCAGTTAACAACGTTTATAACATCGGAATGTACTGTGGAACTAATCTATAAAGTTTTATCTTCTGCATTATTCTTTATTTGTCTTGCAATTAAATACAATTCGTTTTGGATTAATGCCGATATTTTAAGAAGTGCGCTGAAACAACTTGAAGATATATTTAATGAGATAAAAGACAAAAATGAAATCGCTATCATAAAACAGTATGGAAAAAGAGCTAAACATATAACGATTGGAATTTTATTAGTTAGCATGTGCTGT…
	CfOr302	scaffold1621	+	7595	11460	MICLETQHFNINRMLLLIVGLWPYQRSFLIELQLILFFGILITFIVFQLTTFITSECTLGIINKVLSSSFFFICLLIEYNSFWINTDIVSIALKQLQEVCNEIKNKNEIAIIKKYGSQAKCITIGLILLVICFQFIFILLYIWPYIRHIMILNNSQSHSPPHIITEYFIDQEKYSYLITVHRHAACLIGSLAMLATGTMLITYVQHICAMFSIACYRIKLAIDISHENNSKNDQKSYKDIIHAINIHRNAIKLLNILVSNFQGSYIFLIAAGTISASCNLFRVNFFMSFISIEQLILSLLFLSILYVYSFISNYMAQQITDHHEYIFITVYTVRWYMAPIHIQKMVLFLLQRGIKSLHVTLGGIFVGSIQSFASLTSTSISYFTVLYSTMHD	ATGATCTGCCTTGAGACTCAACATTTTAACATCAACCGAATGTTGTTGCTTATCGTTGGCTTGTGGCCTTATCAGCGATCGTTTTTAATTGAACTTCAACTAATTTTATTTTTTGGTATTCTGATAACTTTTATCGTATTTCAGTTAACAACATTTATAACATCAGAATGCACTTTGGGCATTATCAATAAAGTTTTATCTTCTTCATTTTTTTTTATTTGTCTATTAATTGAATACAATTCATTTTGGATTAACACCGATATAGTAAGCATTGCGTTGAAACAACTTCAAGAAGTGTGTAATGAGATAAAAAACAAAAATGAAATTGCTATCATAAAAAAGTATGGAAGCCAAGCTAAATGTATAACAATTGGACTTATATTACTTGTAATATGCTTT…
	CfOr303	scaffold1621	+	12583	15443	MICIDCLHISLNRKLLLAVGLWPYQQSKFVRFQLILLFAILTSFIIFQFINFVSFMTSKCTPDLIINVLSSALFYIMFLIKYSFFHINIEVAKCLLEQLQNIYNELTDKNEIRIIKKYGIYAKRYTAGLILVVIFSAPGLILYPFWPYFFNILLSINVSRSHLSLKKMYVTEYFVDQKKYFYLILLHANAALYVGVFTILAIGTIFIVYQQHACGMFRIASYRIEKAMAVDISQKGNLRNRNLIYKELIRAVDMHREAMRFSDSAVSRFKVMYSLMILVGVISGSLNFFRIFQALSFGYDAEELLLPLISVSTYLSIIFVGNYIAQEIMDHNNDVFISAYNIQWYAASVNVQKMILFLLQRSTKVFNINIAGLFVGSLEGAATLLSTIMSYFTVLYSTR	ATGATCTGCATTGACTGTTTACATATCAGCCTTAATCGAAAGCTGCTACTCGCAGTCGGTCTATGGCCTTATCAACAATCGAAATTCGTTCGATTTCAATTAATTCTGCTTTTTGCTATTTTGACGTCCTTCATTATATTTCAGTTTATTAATTTTGTTTCATTTATGACATCAAAATGTACTCCTGATCTTATCATCAACGTATTATCTTCTGCATTATTTTATATTATGTTTCTTATTAAGTACAGTTTTTTTCATATTAATATTGAAGTTGCGAAGTGTTTGTTGGAGCAATTGCAGAATATCTATAACGAGTTAACGGACAAGAATGAAATTAGAATTATAAAAAAGTACGGCATTTACGCAAAACGTTACACAGCTGGTTTAATACTGGTTGTC…
	CfOr304	scaffold1872	-	27785	24001	MKNIKSDYFSLNKILLLVIGLWPYQQSNFARFQFILLSSILTTNVIFQYIILLLQRWTPDFTKDLASIFMFTLFMIKYNMFSVKAIKDLMEQLLHVCNELKDEKEIAIIDAYGCNGKRYTIALTVLVVFTISTFIVMSFWSDILNVFLSTNTSRSYNLIITKHLIDQKNYFYLILLHNVISFSIGLTASLATGTMFFTYLQYVCGMFKIASYRIKQAMNVDMLRNQKNILILKSLIYAVNIHRQAIKLSKHLQYSCETMMFYLIAFGVSSVSLNLFRVSFLCFIIASFEEGLILPFLYTVIAILYMFLANYIGQIITNHNHYVFNTAYNVQWYIAPLHIQRIILFLLQRNSKSFTLSVGGLFVASIECFATLVKTSVSYFTVIYSTR	ATGAAGAACATCAAAAGTGATTATTTCAGTCTAAATAAGATTCTTTTGCTCGTTATTGGCTTGTGGCCATACCAACAATCAAATTTCGCTCGATTTCAATTTATTCTTCTATCTAGTATTCTGACGACAAATGTTATATTTCAGTACATAATATTGCTCTTACAAAGATGGACTCCAGATTTCACTAAAGATCTAGCTTCCATATTTATGTTTACTCTTTTTATGATAAAATACAACATGTTCTCTGTTAAAGCTATAAAGGATTTAATGGAACAACTACTGCATGTGTGTAATGAATTAAAAGATGAAAAAGAAATTGCTATTATAGACGCATATGGATGTAACGGTAAGCGTTATACTATTGCACTTACAGTACTTGTCGTTTTTACCATATCGACT…
	CfOr305	scaffold2037	+	5762	11844	MISLETQHFKINRLLLLIIGIWPLQQSNLTRFQFIFCSSILITSIIFQCTPLISQKCTPDFVAKVLSSASFFALFVVKYNMFCINMEAVKDLLEQLQLICNELKDNNEFAIINEYGCSAKRVTAALTICGICSVFAIIAAQFSSKIFDFILPINVSQIHRIPITVEYFVDQEKYSYWILLHINVAFCVGATAXLNINKRTIIRMQHNYNTCIILIYLFSYRIEHAMNNNMLRNNNLKNKFLIFEGLIFAVDMHRHAMKLSKHLLSSIEPMMFCLIIFGVASVSLNLYRIFQITSLDDTSLNVKELIMPSLCAGITILYMFLSNYIGQHVTDHNHDIFVTVYNIRWYVAPLHIQRMVLFLLQRKSKEFILNVGLFVVSIEFFATLVKTSVSYFTVIYSTQ	ATGATCTCCCTTGAAACACAACACTTTAAAATCAATAGATTATTATTACTTATTATTGGTATATGGCCTTTGCAACAATCAAATCTAACTCGATTTCAGTTTATTTTCTGTTCTAGTATTCTGATAACGAGTATTATATTTCAGTGTACACCCCTTATTTCACAAAAATGTACTCCGGATTTCGTAGCCAAAGTTTTATCTTCCGCATCCTTCTTTGCTCTGTTTGTGGTAAAATATAATATGTTCTGTATTAATATGGAAGCTGTGAAAGATTTATTGGAACAATTACAGCTTATATGTAATGAGTTGAAAGATAATAACGAATTTGCTATCATAAACGAATATGGATGCAGTGCCAAACGTGTAACTGCTGCGCTTACGATATGTGGTATTTGCAGC…
	CfOr306	scaffold2037	+	12698	19047	LEKESRFFKLNRILLLAIGLWPNQQTTFSRIQFFLFSIILLTSLLFQYTPLISQRCTPDFAKILSSATFFSLFVIKYILFSVNMENMKDLLEQLQLICNELKDENEFDIINEYECSATRLTAALTICSISGIFILAVTQFWSNILDIILPINASRPYYIPLQVEYFIDQEKYSSWILLHISVAFLVGIIAMVGIGTTIIAYLQYTCGMFKIASYRIELAMSNNMLQNSNVKNKFSILEGLIWAVDIHRQAMNLSTNIQLNIEPMVCCLIIFGVASMSLNMYQIFQIISADDISLYNVKELIIPLLYAIIIFLYMLLSNCIGQYITDHNRDIFVTVYNVQWYIAPLYIQKIILFLLQRKSRDFVLNYAGLFVISLEFFATLVKVSVSYFTVIYSVQ	CTTGAAAAAGAGTCTCGTTTTTTTAAACTAAATAGAATTCTTCTGCTGGCTATTGGCCTGTGGCCAAATCAACAAACGACATTTTCGCGAATTCAATTTTTTCTCTTTTCTATTATTTTGTTGACGAGTCTTCTATTTCAGTATACACCACTGATTTCACAAAGATGTACTCCGGATTTCGCCAAAATTTTATCTTCCGCAACTTTTTTTTCCCTCTTCGTGATAAAATATATCCTATTCTCTGTTAATATGGAAAATATGAAAGATTTACTGGAACAACTACAACTCATATGTAATGAGTTAAAAGATGAAAACGAATTTGATATCATAAACGAATATGAATGCAGTGCCACACGTTTAACCGCTGCACTTACGATATGTTCTATTTCCGGCATATTT…
	CfOr307	scaffold2037	+	19860	25261	MIRFEIQYLKLNRTLLLAIGLWPYKQSNLTRLQFVFLSAILTSSFIFQCTPFISQKCTPDFVVKILSSASIFAVFVIKYNMFCINIKAYKCAINYIIKIYHLYVRRKNKNIKYKYI.KLHPYHLCSILCSIGGICAIIVGQFWSNILNIILPINISISQSTPFIVEYFVDQEKYFFWILLHINVAFCVGATAMVGIGTMLIAYFQYICGMFKIASYRIEHAMSNNKLRDINPKNKLSIFEGLIWAMDIHRQAMNLSQHLQSSIKPMLFCLIICGVISMSFNLYRIFQITSADDKLLDNIKDLIVPVICALVTILYMFISNYIGQDITDHNHNVFVTVYNVRWYIAPLHIQRMILFLLQRRSRDFILTVGIFVSSIECFATLIKVSVSYFTFIYST	ATGATCCGTTTCGAGATTCAGTATCTTAAATTGAATAGGACTCTTTTACTTGCTATTGGTCTATGGCCTTACAAACAATCGAACCTCACTCGACTTCAATTCGTTTTTCTGTCAGCTATTTTGACGTCGAGTTTTATATTTCAGTGTACACCCTTTATTTCACAAAAATGTACTCCGGATTTTGTCGTTAAAATTTTATCTTCCGCATCCATCTTTGCCGTTTTTGTGATAAAATATAACATGTTTTGTATTAATATCAAAGCTTATAAGTGTGCTATAAATTACATAATAAAAATTTATCATCTGTATGTACGTCGGAAAAATAAAAATATAAAATATAAATACATTTGAAAATTACACCCTTATCATTTGTGCTCTATTTTATGCAGTATTGGTGGT…
	CfOr308	scaffold2037	+	26594	30420	MICVTTQYFSLKISRMLLLVIGLWPYQQSKFDRLRFIFFLSILISAVLFQFTTFLNSKYTADFVIKTLSSALFFTLFVIKYIFFAINTETVKDLLIQLQYVYDQLKDENESAIVEKYGYNAKRYTLALTTLSICSISALIVVQFWSNIIDIILPLNVSRPHRLPIMTEYFVDQEKYFFLILLHLNAAFCTGIAVVVATGTMLIAYLVHICGLFKISSYHIKHAMRESMLRNYSPKSDILILEEIRYAVDLHRQAMKLSKTLVSRFEKMLFCLIAVGVISLSLNLFQIFRVFSIAGNVDEILVPSLFAFACILYMFCANYIPQNLTDHNNLVAVTVYNVQWYIAPLYVQKLMLFLLLRNAKDFTLNIGGIFVASLECFATLVKASVSYFTVIYSTQ	ATGATCTGTGTAACGACACAATATTTTAGTCTTAAGATAAGCAGAATGCTTTTGCTAGTTATAGGCTTGTGGCCCTATCAACAGTCAAAATTTGATCGACTTCGATTTATTTTCTTCCTTAGTATTTTGATCTCTGCTGTTTTATTTCAATTTACTACATTTTTAAATTCAAAATACACTGCTGATTTTGTCATCAAGACACTATCTAGCGCGCTCTTTTTCACTTTGTTTGTGATAAAATATATATTTTTCGCTATTAATACCGAAACTGTAAAAGATTTATTGATTCAACTTCAATATGTGTACGACCAACTAAAAGATGAAAATGAAAGCGCTATCGTTGAAAAATATGGCTATAATGCGAAACGTTATACGCTTGCGCTTACAACACTTTCTATT…
	CfOr309	scaffold2037	+	33128	36772	MICVTTQYFSLKISRMLLLVIGLWPYQQSKFDRLRFIFFLSILISAVLFQFTIFLNSKCTADFIVKILSSAXFFTFLVIKYIFFAINIKTVKYLLTQLQHVYEQLRDEYENAIVEKYSYNAKCCTLALTTLSICSISALIVVQFWSNIIDIILPLNVSRPHRLPIMTEYFVDQEKYFFLILLHLNAAFCTGIAVVVATGTMLIAYLVHICGLFKISSYRIKHAMRESMLQNYSPKNDILILEEIRYAVHLHRQAMKLSKVLVSKFEKMLFCLIAVGVISLSLNLFQIFRVFSIAGNVDEILVPSLFAFACILYMFCANYIPQNLTDHNNLVAVTVYNVQWYIAPLYVQKLILFLLLKNAKDFTLDVGGLFVASLECFTTLVKTSVSYFTVIYSTQ	ATGATCTGTGTAACGACACAATATTTTAGTCTTAAGATAAGCAGAATGCTTTTGCTAGTTATAGGCTTGTGGCCCTATCAACAGTCAAAATTTGATCGACTTCGATTTATTTTCTTCCTTAGTATTTTGATCTCTGCTGTTTTATTTCAATTTACTATATTTTTGAATTCAAAATGTACAGCTGATTTTATCGTCAAGATTCTGTCTAGTGCCNNNTTTTTTACTTTCTTGGTGATAAAATATATATTTTTCGCTATTAATATCAAAACTGTAAAATATTTACTGACACAACTTCAACATGTGTACGAGCAATTAAGAGATGAATATGAAAACGCTATCGTTGAGAAATACAGCTATAATGCGAAATGTTGCACGCTTGCGCTTACAACACTTTCTATT…
	CfOr310	scaffold204	-	324208	321451	IVSQHFRLNRILLLAIGLWPYQQSLLVRFQQFLFLSILGSFIVFQLTIFLTSKCTFDYVMKILSVTLFSTIFIIKYNSFWINSQTVKNLLEQLQNICNELKDDNEIIIMRKYGTNAKYYTIKMIVISMCGIFTVSFVSLWSHILDIVLPMNESRHSKIQILTEYFIDQEKYFYLTILHINAAFCIGATTIIGTGTMLIAYLKHACGIFTIASYRIEQAMTINSLHRNLKNKNVIYNRIICAVDVHCKAIEFSKSLISSFEGSFFILIGFGVIALSVNLFEMYQVLSFGNDKEEFLLHFMFVIVILLYMFLANYAGQEIIDHNNHIYYTAYSGCWYVAPLHVQKLILFLLQRGSKVVSLNVGGLFAASLNCFASLASASVSYFTFIYST	ATCGTGAGCCAGCATTTTAGACTCAATCGTATTCTTCTACTCGCTATTGGTTTATGGCCTTATCAACAGTCATTACTCGTTCGGTTTCAGCAATTCTTGTTTCTTAGTATTCTGGGAAGTTTTATTGTATTTCAGTTGACAATATTTCTCACATCAAAATGTACATTTGATTATGTTATGAAAATTTTATCTGTCACATTATTCTCTACGATATTTATAATTAAATATAATTCATTTTGGATTAACTCTCAAACTGTGAAAAATTTATTGGAGCAACTACAAAATATTTGTAATGAACTAAAAGATGACAATGAAATTATTATTATGAGAAAATATGGAACCAACGCAAAATATTATACAATTAAAATGATAGTGATTTCAATGTGCGGTATATTTACT…
	CfOr311	scaffold205	-	4225	1160	MISIQTQHFTFHRILLLAVGLWPYQQSRLVQFQLVLFFSILISFIIFEVRLYFHNHNLIYNYIILIFMIIPIYLLLIILNILDTHISYHNNYLCKNIELLYICASVVVGSVTILPHIFRFVLYINVTQPHVMTQLLPGYFSARDYFYMLLYMDVASFIGETALIGAGLMLLSLLKHICGIFKIASYRIEKAITVKTKNIDVEKKIDQNEIIIYKKIIDAVDIHREAVRLIVFLSGSFQKSHLLLILILVICLSLNLYAVSIAMYASNGDFGQLLIHFLIAFLMFIYMFCINYAGQEITNHNDHVFSTVYNVQWYSTPLHVQKLILFLLQKGSKTFNMNFGGVIILSFELFATLTKASLSYFTVMYSMQE	ATGATTTCTATACAAACTCAGCATTTTACCTTTCACCGAATTCTTCTGCTCGCGGTTGGATTATGGCCTTATCAGCAATCAAGGCTCGTTCAATTTCAGTTAGTCTTGTTTTTTAGTATTCTAATTAGCTTTATCATATTCGAGGTACGTCTATATTTTCACAATCATAATCTTATATATAATTATATCATTCTTATTTTTATGATTATTCCAATATATTTATTATTAATAATATTAAACATATTGGATACACATATATCATATCACAATAATTATCTATGCAAAAATATCGAATTGCTTTACATTTGCGCATCAGTTGTTGTTGGTTCAGTTACAATTTTACCGCACATTTTTCGTTTTGTCCTGTACATAAATGTGACACAACCACATGTGATGACA…
	CfOr312	scaffold205	-	8720	5467	MICIKTRHFRLLRILLFIVGLWPCQRSRLVQFQPILVFSILLSFIVIQFMIFITAEFTFDLLIEILSRGSFCTMYVIIYNAFWYNFTEIVEYPLEKLQHICNELKDENEIAIIKNYGDNLNRFTFIITLFHMCNLIIVLPIISLPIMPRTFGLALHINESQSRHMLSKFIPEYLIDRGNYLYAVLYLNAAIFIGGTVMVAIGLMIIAYFKHACGILKIASYRIVKAINMRNNVCLKNEAIMYKEIICAINIHRTAIKNFHKFVYINNSLYKCLYKETEEFLVHFVIVCIIFVYLFLLNYFSQEFMDHNTDIFFTVYNVEWYAVSLRIQKLILFLLQRSNKTININFGGIFILSLEFFATLTKVSISYFTVMCSMQE	ATGATTTGTATAAAGACTCGGCATTTTAGATTACTTCGGATACTTTTGTTCATAGTTGGCTTATGGCCTTGTCAGCGATCAAGGCTCGTTCAATTTCAACCTATTTTGGTTTTTAGTATTTTACTTAGTTTTATTGTAATCCAGTTTATGATATTTATCACTGCAGAATTTACTTTTGATCTTCTCATCGAGATTCTCTCTAGAGGATCATTTTGTACTATGTATGTGATTATATATAATGCTTTTTGGTATAACTTCACTGAAATTGTGGAATATCCTCTGGAAAAACTTCAGCACATCTGTAATGAATTAAAAGATGAAAACGAAATTGCTATTATAAAGAATTATGGGGACAACCTGAATCGTTTTACTTTTATTATTACATTGTTCCATATGTGC…
	CfOr313	scaffold205	-	13467	11922	MICIKIRHLSLQRILLLAIGLWPCQRTKLVQLQLILFSSILNSSILIQFSFLFIQEFSLDLIINGLSIELIFIMFAIMYNFCCYNFTEFIEYPLEKLQDICNELKDEKEIVIIKRCGDNIKRFSFIILLWHTCNLIIGSSIILLPIITRIGFDVHINESKRDVIYNYILVPKYFIDRENYLYLILLFTDASLCIGGTAMVAIGLITFTYLKHVSGMLRIASYRIKKAINMWNNVHQKKETVMYKGIIYAIDFHRTAIKFSTFLFSCLYFPSFFLVIIAVICLSLNLYALSKNILYGNDISEVCMHFTIVIVIFIFMFFFNYIGQEFMDYNNDKTISLNFGGVFILSLEFFASLMKASISYFTVMYSMQ	ATGATCTGTATAAAGATTCGGCATCTTAGCTTGCAGCGGATTCTTTTGCTCGCGATTGGTTTATGGCCTTGTCAGCGAACTAAGCTCGTACAACTTCAACTGATTTTGTTTTCTAGTATTCTGAATAGTTCTATTTTAATACAGTTTTCATTTCTTTTCATTCAAGAATTCTCTCTTGATCTGATCATCAACGGTCTCTCTATAGAATTGATTTTCATTATGTTTGCGATTATGTATAATTTTTGTTGCTATAATTTCACCGAATTTATAGAATATCCCTTGGAGAAGCTTCAAGACATCTGTAACGAATTAAAAGATGAAAAAGAAATTGTTATTATAAAGAGATGCGGAGACAATATAAAACGTTTTAGTTTTATTATTTTGCTGTGGCATACATGC…
	CfOr314	scaffold205	-	17717	14536	MICIETHFTFQRIILLVVGLWPYYRSRLVQFQLNLCFGLLISFIIFQLTVFIYAECTPDFVIKVLSVLLVFIMYAIEYNSIRINAQAVKYLLEQLQHVYNQLKDENEIAIIKKYGTNAKYFTIMFIMVYICASVTVGSITILPRILRIVLHINVTQPRVMTQLMPEYFTDSESYFYIILLYMDVAFFIGATTLVGKGIILISLIKHICGIFKIASYRIEKAITVKMTINKDHKNEIIIYKKIIHAVDIHREAIKLTVFLSDNFQKSHLLVISIDVICLSLNLYAIAVYASKGDNFGQLLMHFLIAIVMLVYLFFVNYAGQEITNHNDHVFSTVYNVQWYSTPLHVQKLILFLLQKGSKTFNMNFGGVITLSFELFATLTKASLSYFTVMYSMQE	ATGATCTGTATAGAGACTCATTTTACGTTCCAACGGATTATTTTGCTTGTGGTTGGTTTATGGCCTTATTACCGATCAAGACTTGTTCAATTTCAATTAAACTTGTGTTTCGGTCTTCTGATAAGCTTTATTATATTCCAGCTTACAGTATTTATATATGCAGAATGCACTCCTGATTTTGTCATCAAAGTTCTTTCTGTCTTACTGGTGTTTATTATGTATGCAATTGAATATAACTCGATCCGAATTAACGCTCAAGCAGTGAAATATTTATTGGAGCAACTTCAACATGTATATAATCAATTAAAAGATGAAAATGAAATCGCTATTATAAAAAAATATGGGACAAATGCGAAATATTTTACGATTATGTTTATAATGGTTTACATTTGCGCGTCA…
	CfOr315	scaffold205	-	21696	18896	MISIQIPHFTFHRIFLLAVGLWPYQQSRLVQFQLVLFFSILISFIIFQLTVFISIECTSDLVIKVLSIALLLIMYAIVYNSFRMNTQAVRYLLEQLQHIYNELRDDNEIAIMQRYGNTAKRYVTILLSLYICITVIVILLQFLPRILGSVLHINVTHPRMMQQLIPKYFVDQKRYIYLILMYMDAALLIGATALVGIAMMLLSYLEHACGMFRVASYRIEKALTITMTTNSSLASEITIYKEIIHAVDIHRKAIEYSLFLLSSFRESHILVIVVGVICLTLNLYAIAVNVSHGGDTEQLLLHFLIAVVLFIYLFTANYFGQEITDHNDHIFCTAYSVRWYAASVKVQKLILFLLQRGSKTVTLNFAGVFSLSIKLFATLIKASLSYFTVIYSMQ	ATGATTTCTATACAAATTCCTCATTTTACTTTCCATCGAATTTTTCTGCTCGCGGTTGGATTATGGCCTTATCAGCAATCAAGGCTCGTTCAATTTCAGTTAGTCTTGTTTTTTAGTATTCTAATTAGTTTTATCATATTCCAGCTTACAGTATTTATATCTATAGAATGCACTTCTGATCTTGTTATCAAAGTTCTCTCTATCGCATTATTGCTTATTATGTATGCAATTGTATATAATTCATTCCGAATGAATACTCAAGCTGTAAGGTATTTATTGGAGCAACTTCAGCACATTTATAACGAGCTGAGGGACGACAATGAAATCGCTATCATGCAAAGATATGGGAATACCGCAAAACGTTATGTGACTATACTCTTGTCGCTTTACATTTGCATC…
	CfOr316	scaffold205	-	26051	22747	MISIQTQHFIFHRIFLLAVGLWPYQQSKLVQFQLVLFFSILISFIIFQLTVFISAEYTSDLAIKVLSIVLLLIMYTIEYNSFRMNTQAVRYLLEQLQHIYNELRDENEIAIMQRYGNTAKRYVAIFLSLYICISVIVTLLPILPRILGFVLHINATHPRIMQQLIPKYFVDQKRYIYLILMYMDAALLIGATALVGIAMMLLSYLEHACGMFRVASYRIEKAMTTLYIYIYIYIYIYIYIMFLYVSYSFLRFSLFLLSSFRESHILVILVGVICLTLNLYAIAVNVSHGGDTEQLLLHFLIAVVLFIYLFTVNYFGQIITDHNDHVFYTAYNVRWYTASVQVQKLILFLLQRGSKTVTLNFAGVFSLSIKLFATLIKASLSYFTVIYSMQ	ATGATTTCTATACAAACTCAGCATTTTATCTTTCATCGAATTTTTCTGCTCGCGGTTGGCTTGTGGCCTTATCAACAATCAAAGCTCGTACAATTTCAGTTAGTTTTGTTTTTTAGTATTCTAATTAGCTTTATCATATTCCAGCTTACAGTATTTATATCTGCAGAATATACTTCTGATCTTGCTATCAAAGTTCTCTCTATCGTATTATTGCTTATTATGTATACAATTGAATATAATTCATTCCGAATGAATACTCAAGCTGTAAGATATTTATTGGAGCAACTTCAACACATTTATAATGAACTGAGAGACGAGAATGAAATCGCTATCATGCAAAGATATGGGAATACCGCAAAACGTTATGTGGCTATATTTTTGTCTCTTTACATTTGTATC…
	CfOr317	scaffold205	-	30428	27111	MISIQIQHFIFQRIFLVAVGLWPYQQSKLVQFQLVLFFSILISFIIFQLTVFLSTECTSDLVIKVLSIVLLFIMYTIEYNSFRMNTQVVRYLLEQLQHTCNELRDKNEVAIMQRYENNAKYNATMLFYLYICIAVITTLLILRRVLGFVLHINATHPRVMQQLIPKYLINQKRYMFLILMGAAILIGGTALVGIGMMLLSYFEHVCGMFRVASYRIEKAMTITIPMNSSLANQIIICKEIIHAVDIHRKAIEFSLFLLSSFRESHILMILVGVICLTLNLYAIAVNVSHGGDTEQLLLHFLIAVVLFIYLFTINYFGQKITDHNDHVFYTAYNVRWYTASVQVQKLILFLLQRGSKTVTLNFAGVFSLSIKLFATLIKVSLSYFTVIYSMQ	ATGATTTCTATACAAATTCAGCATTTTATCTTTCAACGAATTTTTTTGGTCGCGGTTGGCTTATGGCCTTATCAGCAATCAAAGCTTGTTCAATTTCAGTTAGTCTTGTTTTTTAGTATTCTAATTAGCTTTATCATATTCCAGCTTACCGTATTTTTATCTACAGAATGCACTTCTGATCTTGTTATCAAAGTTCTCTCTATCGTATTATTGTTTATTATGTACACAATTGAATATAATTCGTTCCGAATGAATACTCAAGTTGTAAGATATTTATTGGAGCAACTTCAGCACACCTGTAACGAGCTGAGAGACAAGAATGAAGTCGCTATCATGCAAAGATATGAGAATAACGCGAAATATAATGCGACTATGCTTTTCTACCTCTACATTTGTATA…
	CfOr318	scaffold223	+	8097	12161	IDSQHWKLNRILLLLIGVWPLQQSNLTRFQFIFLSIVHITSIICQLMTFFTTKCTPDRVVTVLSSVLMFSICGIKYNLFFLNMETMKDLLIQLQNVYIGLKDKHEIAIMKKYSCNAKRYTLILTILGVCVAFTSVIILSPRIFHIILPMNVSLSYRLPIRMEYFIDQEKYSYLISLHISMAMCIGTIALIAIGTICVACLQYICGMFRISSFRIKRAVHIDMLQNIKATKGNLILEGIISAVDMHRQAMKLSRLLLSTMETIMFCLILLGVITLSLNLFRIFQVISTGDEFKEFIIPSVYVVAITLYMFLANYFAQDVTDHNNDIFATVCDVQWYAVPLHIQKLILFLLQRSSKDFTLCIGGLFVASLECFATLLKTSFSFFSFMYSTQ	ATCGACAGTCAGCATTGGAAACTTAATAGAATTCTGTTACTCCTTATTGGCGTGTGGCCTTTACAACAATCGAACCTAACTCGATTTCAGTTTATTTTCTTGTCTATTGTTCATATAACATCTATTATATGTCAGCTTATGACATTTTTTACAACAAAATGTACTCCGGACCGCGTCGTTACTGTTTTGTCTTCCGTATTAATGTTTAGTATTTGCGGGATAAAATACAATTTATTTTTCCTCAATATGGAAACTATGAAGGATTTATTGATTCAACTTCAGAATGTATATATCGGATTAAAGGATAAACACGAAATCGCTATTATGAAAAAATATAGTTGCAATGCAAAACGTTATACATTAATATTGACAATACTTGGCGTTTGTGTCGCATTTACT…
	CfOr319	scaffold223	+	13682	19735	MINLETQHFKLNRILLLIIGLWPLQQSNLTRLQFIFLSTILTTNITFQLMAFVTLRCTPDLIANVLSSTCFSSTYAIKYNLFHFNIGAMKDLLMQLQNICNGLKDENEITIMKKYSCNAERYTIVLTIHTVCSVFIIIVGFIGSSIFYMILPMNVTRSRRLPITIESFIDQEKYYYLILLDIIMAILIGAIDMKAIGTMLIAYFQHTCGMFRISSYRIKRAMYTNTLGNIKWKKENLILKGXISAVDIHRQAMRLSRLLASKIETMLYCLIMLGVISLSLNLFRIFQIMSSENDIKEYMFPLFTTITSILYMFLANYIAQDLTDHNNDIFATVYNVQWNVAPLHIQKVILFLLQRGAKDFTISVGGLFVGSLECFATLVKTSVSYFTVIYSTQ	ATGATTAATCTCGAGACTCAACATTTTAAACTGAATAGAATTCTGTTACTCATTATTGGGTTGTGGCCTTTACAACAATCGAATTTAACGAGACTTCAATTTATTTTCTTGTCTACTATTTTGACAACGAATATTACGTTTCAGCTTATGGCATTTGTTACATTAAGATGTACACCGGACCTCATCGCTAATGTTTTGTCTTCCACATGTTTCTCTAGCACATACGCAATAAAATACAACTTATTTCATTTTAACATAGGAGCTATGAAGGATTTATTAATGCAACTTCAGAATATATGTAACGGTTTAAAAGATGAAAATGAAATTACTATTATGAAAAAATATAGTTGCAATGCGGAACGTTACACGATTGTACTGACAATACATACAGTTTGTAGC…
	CfOr320	scaffold223	+	21895	23960	RILLLLIGLWPLQQSNLTRVQFIFLSIIHITSIICQLMTFVTTKCTPDRVVTVLSSVLMFSICGIKYNLFPLNMEATCKHMNINIIYNMSKKSQIEINFQNYNFCYLSLAVCCVFTTSIIILSPGIICIILPINVSLSNRLPIKMEYFIDQEKYSYFISLHMSIAICIGTMTSAAIGTMYVTFLQYVCGMFRISSFRIKRAMHINMLQNIKAKKGNLILEGIISAVDIHRQAMKLSRRLLSTMETMMFCLIMLXVMTLSLNLFRIFQVMSTGDEFKEFVLPSVYVVAITLYMFLANYFAQDVTDHNNDIFVTVCDVQWHAAPLYIQKLILFLLQRGSKDFTLCIGGLFVASLESFSTGKIINISLKY	AGAATTCTGTTACTCCTTATTGGTTTGTGGCCTTTACAACAATCGAACTTAACTCGAGTTCAGTTTATTTTCTTGTCTATTATTCATATAACATCTATTATATGTCAGCTTATGACATTTGTTACAACAAAATGTACTCCGGACCGCGTCGTTACTGTTTTGTCTTCCGTATTAATGTTTAGTATTTGCGGGATAAAATACAATTTATTTCCCCTCAATATGGAAGCTACATGCAAACATATGAATATTAATATTATATATAATATGTCTAAAAAAAGTCAAATAGAAATAAATTTTCAAAATTACAATTTTTGTTACTTGTCTCTTGCCGTTTGTTGTGTATTTACTACTAGTATCATTATTCTATCTCCAGGAATTATCTGTATTATTTTACCTATA…
	CfOr321	scaffold223	+	25287	28870	IDSQHWKLNRILLLLIGVWPLQQSNLTRFQFIFLSIIQITSIICQVCSDTCYLCYIIIMKDLLVQLQNVYIGLKDKHEIAIMNNYICNAKRYTLIFTILAVCLSFTSVIILSPKILYIILPMNVSLLNRQPIRMEYFIDQEMYDYLISLHISMSICIGTIAMAAIGTIIVVCLQYICGMFRISSFRIKRAVHINMLQNIKATKGNLILEGIISAVDMHRQAMKLSRLLLSTMETMMFCLIMLXVMTLSLNLFRIFQVISTGDEFKEFIIPSAYVVAITLYFFLGNYFAQDVTDHNNDIFATVCDVQWYAAPLYIQKLLLFLLQRNSKDFTLCIGGLFVASMKCFATLLKTSFSYFTVMYSTQ	ATCGACAGTCAGCATTGGAAACTTAATAGAATTCTGTTACTTCTTATTGGCGTGTGGCCTTTACAACAATCGAACCTAACTCGATTTCAGTTTATTTTCTTGTCTATTATTCAGATAACATCTATTATATGTCAGGTATGTAGTGATACTTGTTATCTATGCTATATTATAATAATGAAGGATTTATTGGTTCAACTTCAGAATGTATATATCGGATTAAAGGATAAACACGAAATCGCTATTATGAATAATTATATTTGCAATGCAAAACGTTATACGCTTATATTTACAATACTTGCCGTTTGTCTTTCATTTACTAGTGTCATTATTCTATCACCGAAAATTCTCTATATTATTTTACCTATGAATGTATCTTTATTAAATCGTCAGCCGATTAGA…
	CfOr322	scaffold223	+	31190	34734	IDSQHWKLNRILLLLIGVWPLQQSNLTRFQFIFLSIIQITSIILILVMFRLNFILFFHYFNILSTLQVDSLCMKDLLVQLQNVYIGLKDKHEIAIMNNYICNAKRYTLILTILAVCVLFTSVIILSPKIVYVILPMNVSLLNRQPIRMEYFIDQEKYDYLIPLHMSMSICITTIAMVAIGTIYVACLQYICGMFRISSFRIKRAVHINMLQNIEATKGNLILEGIISAVDMHRQAMKLSRLLLSTMETMMFCLIILGVVTLSINLFRVISTGDEFKEFIIPSVYVVAITLYMFLGNYFAQDVTDHNNDIFATVCDVQWYAAPLHIQKLLLFLLQRGSKDFTLCIGGLFVASLECFATLLKTSFSYFTVMYSTQ	ATCGACAGTCAGCATTGGAAACTTAATAGAATTCTGTTACTTCTTATTGGCGTGTGGCCTTTACAACAATCGAACCTAACTCGATTTCAGTTTATTTTCTTGTCTATTATTCAGATAACATCTATTATATTGATACTTGTTATGTTTAGATTAAATTTTATATTATTTTTCCATTACTTTAATATATTATCCACTTTACAAGTTGATAGCTTGTGTATGAAGGATTTATTGGTTCAACTTCAGAATGTATATATCGGATTAAAGGATAAACACGAAATCGCTATTATGAATAATTATATTTGCAATGCAAAACGTTATACGCTTATATTGACAATACTTGCCGTTTGTGTTTTATTTACTAGTGTCATCATTCTATCACCGAAAATTGTCTATGTTATT…
	CfOr323	scaffold223	+	36771	40844	MIDLEIQHFKLNRYLLLIVGLWPLQQSNLTRLQFVILSSTIMTIIILQVRQYSSYTYFNLFFHYILIHYDLIILFFLYHKKYSCHIKFMKDLLVQLRNICNGLEDKNEIAIMKKYSCNANRYTTVLAILGICGIFIVTISMHWSRILYIILNVNISLSHHLPIKIEYFIDQDKYFYLIQLHIIMLLCIGITVTVAIGAMLITFTQYFCGMFRISSYRIKRAVHIDVLENIKAKKENVTLKGIICAVNIHRQAMKLCRLLETTINPMFFSLITTGVVSLSLSFFQIFQIISIGGNIKEFIFPIIIMLVIMIYMFLANYLAQDITDHNNDIFVSVYNVQWNVAPLHIQKVILFLLQRGTKDFTVCAGGLFVGSLECFATLVKASVSYFTVISSAQ	ATGATCGATCTTGAGATTCAGCATTTTAAACTCAACAGATATCTATTACTCATTGTTGGCTTATGGCCTTTACAACAATCGAATCTAACACGATTACAGTTTGTTATTTTATCTAGTACAATAATGACGATTATCATACTTCAGGTAAGGCAATACTCTTCATATACATATTTTAATTTATTTTTTCATTACATTTTAATACATTATGATTTAATAATTTTATTTTTTCTATATCATAAAAAATACTCCTGTCATATAAAATTTATGAAGGATTTATTGGTGCAACTTCGGAATATATGTAATGGATTAGAAGATAAAAACGAAATTGCTATTATGAAAAAGTATAGTTGTAATGCAAATCGTTACACGACTGTACTGGCTATACTTGGCATTTGCGGC…
	CfOr324	scaffold223	+	41929	45816	MIDLETQHFKLNRFLLLIIGLWPLQQSNLTRFQFIVLFNILMTSIIFQVW.YFLCVYFTFTLYFNINYIIIFYCFLSYILININYIKDLLMQLQDIYDRLKDKNEIDIVKEYSYNAKRFTIVLTIFSICGLSFIIIISWSSVFYPITYPINVTQTRHLPMRIKYFIDQEKYFLLILLHFNATMCIGMIAVLAIGAMLITYLQHTCGMFRISSYRIKRAMQINTLENIKMKKENLILKGIISAVDMHRQAMKLSGLLVSKIQTMIFCLIIIGVIILSLSFFRISQIVSSGDDVMEFVCLFIFITAGIIYMFLSNYIAQDLTDHNNDIYNTVYNIQWNVTPLHIQKIILFLLQRGAVDFTVSVGGIFVGSLECFATLVKASVSYFTFLYSMQ	ATGATCGATCTCGAAACTCAGCATTTTAAGCTCAATAGATTTTTATTACTCATTATTGGCTTATGGCCTTTACAACAATCGAACTTGACACGATTTCAGTTTATTGTTTTGTTTAATATTCTGATGACAAGTATTATATTTCAGGTATGGTAATACTTTTTATGTGTATATTTTACTTTTACATTGTATTTTAATATTAATTATATAATAATTTTTTATTGTTTTTTATCATATATTTTAATTAACATTAATTATATAAAGGATTTATTGATGCAACTTCAAGATATATATGATAGATTAAAAGATAAAAATGAAATTGATATTGTAAAAGAATATAGTTACAATGCGAAACGTTTTACGATTGTACTTACAATATTTAGTATTTGCGGCCTTTCTTTT…
	CfOr325	scaffold223	+	47507	50761	MMCLETQHFKLNRFLLLTIGLWPLKQSNLTRFQFIILSSVLTTSIIFQLTIFVTLRCTPNLVVKVLSSTCLFSISAIKYNLFSLKMEAVKDLLIKLQEIHDGLKDKNEIAIMKEYSCLAKRYTAVLTILGLYSSFSIIIALFWSSIFYLILPINISISHHLPIMMEYFIDQEIYFYLIPLHISVAMFIAMTVAIAIGAMFVAYDQHICAMFKISSYRIKRAVHIITLGVNKSKKENLILKGIISAVNIHRQAIKLSEFLVSKIQTMLFCLIIVGVIFLSLNLFRIASSGDDVEEFIFPFQFVTFSIVYMFLANYIAQDLTDHNNHIFTTVYDVQWHIAPLHIQKMILFLLQRGAKDYTINVGGLFVGSLECFATLVKASVSYFTFMYSTQ	ATGATGTGTCTTGAAACACAGCATTTTAAACTCAACAGATTTCTGTTACTCACTATTGGCTTGTGGCCTTTAAAACAATCGAACTTAACTCGATTTCAGTTTATTATCTTGTCTAGTGTTTTGACGACGAGTATTATATTTCAGCTTACGATATTTGTTACATTAAGATGTACTCCTAATCTCGTGGTTAAAGTTTTATCTTCCACATGTTTATTTAGTATTTCTGCGATAAAATATAACTTATTCAGTCTCAAAATGGAAGCTGTTAAGGATTTGCTGATAAAACTTCAAGAGATACATGATGGATTAAAAGATAAAAACGAAATCGCTATTATGAAAGAATATAGTTGTCTTGCAAAACGTTATACGGCTGTACTCACAATACTTGGTCTTTACAGC…
	CfOr326	scaffold2305	-	4084	290	MINLETQNFKLSRILLLIIGLWPLQQSNLIRLQFIFMSIILIAGVIFQLTAFITLRCTLDLIARVLSCVFFSMFFVIKYNLFHFNIKAVKDLLMKLQDICNGLKDENEIIIMKQYSRYGKRYAIAFIIFAVCCSFSVTIAMFWSSILQITLGTNVTQSRRLPITMEYFIDQEKYFYWILLHIGVASFIGTIVILGIGSVLIMYVLHICGMFRISSYRIKRAMHINMLENIKPRKENLMLKGIISAVDIHRQAIKLSNFLVSKIETMMLCLIICGVLTLSLNLLRIFQIASYGDDVKEFLIPFILIIIDIVYMFIANYLGQNITDHNNDVFATVYDVQWHVAPLHIQKVILFLLQRGTKDFTISIGRLFVASFGHFTTLVKTSVSYFTVVYSTQ	ATGATCAATCTTGAGACACAAAATTTTAAATTAAGCAGAATTCTATTACTCATTATTGGGCTGTGGCCTTTACAACAATCGAATCTAATTCGACTTCAGTTTATTTTCATGTCCATTATTTTAATAGCGGGCGTTATATTTCAGCTTACGGCATTTATTACATTAAGATGTACTCTGGACCTCATCGCTAGAGTTTTATCTTGCGTATTTTTCTCTATGTTTTTTGTGATAAAATACAATTTATTTCATTTTAACATAAAAGCTGTGAAGGATTTATTGATGAAACTTCAGGATATATGTAACGGATTAAAAGATGAAAACGAAATTATTATTATGAAACAATATAGTCGCTATGGAAAACGTTATGCAATTGCATTTATAATATTTGCTGTTTGCTGC…
	CfOr327	scaffold2316	-	4115	1573	MISLETQHFNINRILLLIIGLWPYQRSLLIELQLILLFGILISFIVFQFTTFITSECTLDLIYKVLSSAFFFICFAIKYNSFWINADILRSSLKQLQDIYNEIKDKNEIAIIEKYGSKAKRFTFRIILLVIGYQCTFILLYMWPYILVLTSKSRLRSSPYIMIEYFIDQEKYSYLITLHRHAACFIGIIAMAATGTMLLAYLQHTCALFSIACYRIEQAIGTSQKSGFANEQKSCKEIIRAVNIHCHAMKLSNFLISNFVGSYFLLIAAGVICLSCNLLRIASFTGNIGQLLLSIIHLSIHYIYLFLANYSAQEVTDHNEYVFATVYNVRWYMAPIRIQKMIQFLLQKGTKSFYLILGGIFVASMQNAASIASTSISYFTVLYSTR	ATGATCAGTCTCGAGACTCAACATTTTAACATCAATCGAATTCTGTTGCTTATCATTGGTTTGTGGCCTTATCAACGGTCGCTTCTAATCGAACTTCAATTAATTTTACTTTTTGGTATTCTGATATCTTTTATTGTATTTCAGTTCACAACATTTATAACATCGGAATGTACTTTGGACCTAATCTATAAAGTTTTATCTTCTGCATTCTTTTTCATTTGTTTTGCAATCAAATATAATTCATTTTGGATTAATGCCGATATTTTAAGGAGTTCGCTGAAGCAACTTCAAGATATATATAACGAAATAAAGGACAAAAATGAAATCGCTATCATAGAAAAATATGGAAGCAAAGCGAAACGTTTTACATTTAGAATTATATTACTTGTCATAGGATAT…
	CfOr328	scaffold2316	-	9737	5099	MICVESRYFNINRILLLTVGLWPYAQSKLVRTQLILLYGILTSFIVFQLMIFVTSRYTLQYAIKILSVTSLFIFYIIQYSKLSFNMDVVKHLFILLQCTYNELRDESEVAIIEKYWNIGRHYTEMLTLLAASCIIAFILSPFLPQIFAAVLSGNESRLHISLQIVTDYSIDQERYFYLIMLYTNIAFCIGILALLATGTMCITYVQHICGMLRIASYRMERIMKVDTRSISAPKSANLIYMGIVYAVDMHRKAIKFIKIFIFSINKFLFFLIMDGLLTASLNLYQIFQELSFECSVAKIIQHSIFLTIYYIYTFVANYCAQQIMDHNNHIFATVYNVQWYIAPLHIQKLILFLLQRGTKTFENLVIIGGLFIGSLEGFATLVSTSVSYFTFLYSTKQ	ATGATCTGCGTGGAAAGTCGGTATTTTAACATCAATCGAATTCTCTTACTTACGGTTGGCTTATGGCCTTACGCACAATCCAAACTCGTTCGAACGCAACTGATTTTACTCTATGGCATTCTGACAAGCTTCATTGTATTTCAACTTATGATATTTGTGACTTCAAGATACACTCTACAATATGCCATCAAAATTCTTTCTGTCACATCTTTATTCATTTTCTATATTATACAATACAGCAAACTGTCCTTTAACATGGATGTCGTGAAACATTTATTTATCCTACTTCAATGTACCTATAACGAGCTAAGGGATGAAAGTGAAGTTGCCATTATAGAAAAATATTGGAATATTGGAAGACATTACACTGAAATGCTTACACTGCTTGCTGCGTCTTGC…
	CfOr329	scaffold2316	-	14289	11095	MICVTTQYFSLNRMLLLVMGLWPYQQSKFDRLRFIFFLSILISAVLFQFTTFLNSKFTADFIVKILSSALFFTTFVIKYIFFFINTETVKDLLAQLQHVYDQLKDEYENAIVEKYSYNAKRYTLALTTLSICSISALIVVQFWSNIIDIILPLNVSRPHRLPIMTEYFVDQEKYFFLILLHLNAAFCTGIAVVVATGTMLIAYLVHTCGLFEISCYRIKYAMRKSILQNYCPKNDMLILEEIRYAVDLHRQAMKLSKTLVSRFEKMLFCLIAVGVISLSLNLFQIFRVASIAYNVDEIFFPSLLAFISILYMFCANYIPQNLTDHNNLVAVTIYDVQWYIAPLYVQKLMLFLLLKDAKDFTLGVGGLFIGSLECFATLVKTSVSYFTVIYSTQ	ATGATCTGTGTAACGACACAATATTTTAGTCTCAACAGAATGCTTCTGCTAGTTATGGGCTTGTGGCCCTATCAACAGTCAAAATTTGATCGACTTCGATTTATTTTCTTCCTTAGTATTTTGATCTCTGCTGTTTTATTTCAATTTACTACTTTTTTGAATTCAAAATTCACTGCTGATTTTATCGTCAAGATTCTATCTAGTGCGCTCTTTTTCACTACCTTTGTTATAAAATATATATTTTTCTTTATTAATACCGAAACTGTAAAAGATTTACTGGCACAACTTCAACATGTGTACGACCAACTAAAAGATGAATATGAAAACGCTATCGTTGAAAAATATAGCTATAATGCAAAACGTTATACACTTGCACTTACAACACTTTCTATTTGTAGT…
	CfOr330	scaffold289	+	5128	7795	MSFYDNHYYYINKMLLSLIGQWPFQSRLEGNIMFVIMLFFICSLTILELWGLIAGITDLSIIMENVSPLLVNSSVVIKLINFLYNKYKMKDLLEHIKETWKMMKPETERKILESYAERTRTLTIQYAIGIYSMGMSYATMPFVIKGIYLLLPSNETNQVRFLYRLEHVIDVNKYFNLLMFHGIISIFYILSVHIANDAMFILYVQHACALFKNICCNVKHIRRSDFGMLKPDIANDEAYHIIIKYVKSYKYALRFSDLLSSTYATCNFFLIGNVIIALSFSAAELIMVDNQLDEIIRIIAANVAQLIHIFHLNLTSQRLIDHSSNLQEAIYSCDWYKLSLRSRHLLRFMLMRAIKPCYIRAGKMYVMSLENFSSILQVSMSYFTMLTSMQ	ATGTCTTTCTACGACAATCACTACTATTACATCAATAAAATGTTACTGTCTCTCATCGGTCAATGGCCATTTCAATCTCGACTCGAGGGTAACATAATGTTCGTCATTATGTTGTTTTTCATTTGCAGTCTGACTATCTTAGAGTTATGGGGACTAATAGCCGGAATAACAGATTTAAGCATCATCATGGAGAATGTATCGCCGTTACTCGTGAACAGCAGCGTTGTTATAAAGCTAATCAACTTTTTGTATAATAAGTACAAAATGAAAGATCTACTTGAACACATCAAAGAAACTTGGAAGATGATGAAACCTGAAACAGAAAGAAAAATACTAGAAAGTTATGCGGAAAGAACCAGAACGTTGACAATACAATATGCAATTGGAATTTATTCAATG…
	CfOr331	scaffold3325	-	6111	1318	MINLETQHFKLNSILLLIIGLWPLQQSNITRLQFIFLSTILTSNIMFQLMAFVTFRCTPDLIANVLSSTCFSSMYAIKYNLFYFNIRTVTADFFVRDFDIYRSPLRGRNNIYMYVYMIVLETYTLNWILTVCSVFILIVGFIGSSIFYMILPMNVTQSRHLPVTIEYFIDQEKYFYLILLHIIMAILIGAIAMIAIGTMLIAYFQHTCGMFRISSYRIKRALHINMLGNIKWKKENLILKGIISAIDIHRQAMQLSRLLASKIETMLFCLIMLGVVSLSLNLFRILQIMSSKNDVKEYMFPFLSTITVILYMFVANYIAQDLTDHNSDVFATVYNVQWNVAPLHIQKVILFLLQRSIKDFTISVGGLFVGSLECFASLVKTSVSYFTVIYSTQ	ATGATCAATCTCGAGACTCAACATTTTAAATTGAATAGCATTCTGTTACTCATTATTGGCTTGTGGCCTTTACAACAATCGAATATAACGAGACTTCAATTTATTTTCTTGTCTACTATTTTAACTTCAAATATTATGTTTCAGCTTATGGCATTTGTTACATTCAGATGTACTCCGGACCTCATCGCTAATGTTTTATCTTCCACATGTTTTTCTAGCATGTATGCAATAAAATACAATTTATTTTATTTTAACATAAGAACTGTAACGGCCGATTTCTTCGTGCGCGACTTCGATATTTATCGAAGTCCTCTCCGCGGGCGTAACAATATATATATGTATGTATATATGATTGTATTAGAAACATATACATTAAATTGGATACTTACAGTTTGTAGC…
	CfOr332	scaffold354	+	1174	6210	MINFETEYFKLNKILLLAIGLWPRKQSNLTRLQFIFLSSILTTNLIFQCTIFISQTCTPDLILKVLASVFFFALLVIKYNMFAVEAMKDLLEQLLHVYNELKDEKEIAIIHKYGYNGKRFTIVLTVFAAIGIMAFIVASFWSDILNIILSSNTSRAHHLLIRTEYLIDQEKYFYLILLHIIVTVCIGGTAALAIGTILFTYLQHVCGMFKIASYRIERAMSITMLQNINLKKQILIFRGLICAVDIHRQAMKLSKRLQYSCEKNDERLIAFGVISVSLNLFRIASSKEELILPFLYATISIIYMFLANYIGQLITNHNHHVFVTAYNVQWYIAPLHIQKIILFLLQRNSKNFTLSVGGLFIASIECFATLVKTSVSYFTVIYSTR	ATGATCAACTTCGAGACTGAATATTTTAAACTGAATAAAATTCTTCTGCTCGCTATTGGTTTGTGGCCTAGAAAACAATCGAATCTTACTCGACTTCAATTTATTTTCCTGTCTAGTATTTTGACGACAAACCTTATATTTCAGTGTACGATATTTATTTCACAAACATGTACTCCGGATCTCATTCTAAAAGTTCTAGCATCCGTATTTTTCTTTGCTCTCCTTGTGATAAAATACAACATGTTCGCTGTTGAAGCTATGAAGGATCTATTGGAACAACTACTGCATGTGTATAACGAATTAAAAGATGAAAAGGAAATTGCTATTATACACAAATATGGATATAATGGCAAACGTTTTACAATTGTACTTACAGTATTTGCTGCTATTGGCATAATG…
	CfOr333	scaffold354	+	7655	11842	MINFETEYFKLNKILLLAIGLWPRKQSNLTRLQFIFLSSILTTNLIFQCMIFISQRCTPDFIIKILASVFVFALFVIKYNMFSVKSMKDLLEQLLHVYNELKDENEIAIINEYGYNSKRFTIALTVFAVIGTVAFIVASFWSDILNIILPTNTSRAHHLVIMTEYFIDQEKYFYLILLHAILSLCIGGIAVLAIGTILFTYLQHVCGMFKIASYRIERAMSIDMLRNINLRKQILIFKGLICAVEIHRRAMKLAKRLQYSCEKMMSCLILFGVTSVSLNLFRVIFCTNIWHKTKSIVSIVLPFLYTSLAIIYMFLANYVSQLITNHNHHVFVTAYNVQWYIAPLHIQKIILFLLQRDSKSFTLSVGGLFVASIECFATLVKTSVSYFTVIYS	ATGATCAACTTCGAAACTGAATATTTTAAACTGAATAAAATTCTTCTGCTCGCTATTGGTTTGTGGCCTAGAAAACAATCGAATCTTACTCGACTTCAATTTATTTTCCTGTCTAGTATTTTGACGACAAACCTTATATTTCAGTGCATGATATTTATTTCACAAAGATGTACTCCGGATTTCATTATCAAAATTCTAGCTTCCGTATTTGTCTTTGCTCTCTTTGTAATAAAATACAACATGTTCTCTGTTAAATCTATGAAGGATCTATTGGAGCAACTACTGCATGTATATAATGAATTAAAAGATGAAAATGAAATTGCTATTATAAACGAATATGGGTATAATAGCAAACGTTTTACAATTGCACTTACAGTATTTGCTGTTATCGGCACAGTG…
	CfOr334	scaffold354	+	13214	16837	MNNIKAEYFSLNKILLLAIGLWPYQQSNFTRFQFILLSNILTTNIIFQCTIFLSQKCTSDLITKVLASVLFFTLFIIKYNMFYINIRTVKNLLEQLLHVCNELKDENEIAIINECKYNSKCYTIALTVLAVVSIIAFITASFWSNILDIILSTNASRSHHLLIMTEYFIDQEKYFYFILLHNIASVCIGTIAMLATGTILIMYFQYTSGMFKIASYRIKRAMNVDMLQNIKQKNILIYKGLICAVDIHRQAMRLSQHFISSFEAMMFCLIIVGVVSVSLNLFRIFQIASFTKNVKELITPIIFAIATIVYMFIANYVGQTITNHNQHVFITAYNVRWYFAPLYIQRMILFLLQRNSRNFTLNIGGLFDASIECFATLVKTFYFTVIYSTR	ATGAATAACATCAAAGCTGAGTACTTTAGCCTGAATAAAATTCTTCTGCTTGCTATTGGCCTGTGGCCTTATCAACAATCAAACTTCACGCGGTTTCAATTTATTCTTCTGTCTAATATTCTGACGACAAACATTATATTTCAGTGTACAATATTTCTGTCACAAAAATGTACTTCGGATCTCATCACCAAAGTTTTAGCTTCAGTACTTTTCTTTACTCTCTTTATAATAAAGTACAACATGTTCTATATTAATATTAGAACTGTAAAGAATTTACTAGAACAACTATTGCATGTATGTAATGAATTAAAAGACGAAAATGAAATTGCTATTATAAATGAATGTAAATATAATAGCAAATGTTATACAATAGCACTTACAGTACTTGCCGTTGTCAGC…
	CfOr335	scaffold354	+	19008	23750	MVNIETEYFNLHKILLLAIGLWPYKQSNLARLQFIFLSTILTTFLIFQCTIFISQTCTPDLILKVLASVFFFALLVINYNMFALLKQQMKDLLEQLLHVYNELKDEKEIAIIHKYGYNGKRFTIAITILAAISTMTFILASFWSDILNIILPTNTSRAHHLVIMTEYFIDQEKYFYLILLHTIVSFCIGVISALAIGTILFTYLQHVCGMFKIASYRIERAMSIDMLRNMSLRKHMLIFKGLICAVDIHRQAMKLSKHVQYSYEKMMSCLVAFLVTSVSLNLFRVSFLFFSQNHKQKFILPFLFTILIIMYMFLANYIGQLITNHNHHVFVTAYNVQWYIAPLHIQKIILFLLQRNSKNFTLTIGKLFVASVECFATLAKTSVSYFTVIYSIQ	ATGGTCAACATCGAGACTGAGTATTTTAATCTGCATAAAATTCTTCTGCTCGCTATTGGTTTATGGCCTTATAAACAATCAAACCTCGCTCGACTTCAATTTATTTTCCTGTCTACTATTTTGACGACATTCCTTATATTTCAGTGTACGATATTTATTTCACAAACATGTACTCCGGACCTCATTCTAAAAGTTCTAGCATCCGTATTTTTCTTTGCTCTCCTTGTGATAAATTACAACATGTTCGCTTTACTAAAACAACAGATGAAGGATCTATTGGAACAACTACTGCATGTGTATAACGAATTAAAAGATGAAAAGGAAATTGCTATTATACACAAATATGGATATAATGGAAAACGTTTTACCATTGCAATTACAATACTTGCCGCTATCAGT…
	CfOr336	scaffold354	+	25351	30171	MVNIETEYFNLHKILLLAVGLWPYKQSHLARLQFIFLSSILTTYLIFQCTMFLSQRCTPDFIIKVLSSVFVFAMCVIKYNMFCVKAMKDLLEQLLHVYNEIKDENEIAIIHKYGYNGKRFTIAITVLAAISTIAFIVASFWSNILNIILPTNTSRAHHLLIKTEYLIDQEKYFYLILLHAILSLCIGGIAVLAIGTILFTYLQHVCGMFKIASYRIERAMSIDMLRNINLRKSILIFRGLIYAVDIHRKAMKLSKRLQYSCEKNDERLIAFGVISVSLNLFRIASFDEELIFPFLFTSLAIMYMFLANYIGQLITNHNHHVFVTAYNVQWYIAPLYIQKIILFLLQRDSKNFTLSVGGLFVASIECFATLAKTSVSYFTVIYSTR	ATGGTCAACATCGAGACTGAGTATTTTAATCTGCATAAAATTCTTCTGCTCGCTGTTGGTTTATGGCCTTATAAACAATCACACCTAGCTCGACTTCAATTTATTTTCTTATCTAGTATTTTGACGACATACCTTATATTTCAGTGTACGATGTTTCTTTCACAAAGATGTACTCCGGATTTCATTATAAAAGTTCTATCTTCCGTATTCGTCTTTGCTATGTGTGTGATAAAATACAACATGTTCTGTGTTAAAGCTATGAAGGATCTATTGGAGCAATTACTGCATGTATATAATGAAATAAAAGATGAAAATGAAATTGCTATTATACACAAATATGGATATAATGGTAAACGTTTTACCATTGCAATTACAGTACTTGCCGCTATCAGTACAATA…
	CfOr337	scaffold360	-	178911	175299	MSSNHCETDFAENHYYRINQIFLSLLDLWPYGRSKFAKIKNVLYLTIMLSFLFVQMTSFLTIQLTMNSIVMILSYAVPSITFIVQYYSFYAKSYAVKRMWKNIRDSWNLLKDEAERDIMRQYSSHGELHTILITLSVIGTLLLYAFFEFMPTILDVIFPLNETRAHELHALTEYFVDEEKYFHIILCHWLIGTYFEGFVCIATYTLQLAYIHHICGLLKIASYRIEHSLDTYILYNSIQEDHTAIQNICAAVNIHRRALECSEFFMVTFAPTFFIIIVISVASLSFNLFRLLEALILLENVNELIMSILFVGFHFLLIFLGNYYGQIITDHNNEVFDKTYNIRWYMVSVKIQKLLLFIMQNTTKLYVLNIGHLIIISTEGFTKLASLSTSYFTLIYALV	ATGTCTTCAAATCATTGTGAGACAGACTTTGCCGAGAATCATTATTATAGAATAAATCAAATATTTCTCTCGTTGCTCGACTTGTGGCCATATGGACGTTCAAAATTCGCGAAAATTAAAAATGTTCTGTATTTAACAATAATGCTGTCTTTTTTATTTGTTCAGATGACATCATTTTTAACAATTCAATTAACTATGAATTCTATTGTTATGATCCTCTCGTATGCTGTACCATCAATCACATTTATCGTACAATACTATTCGTTTTATGCTAAATCCTACGCGGTGAAACGAATGTGGAAAAATATTCGTGATAGTTGGAATCTTTTGAAAGACGAAGCAGAGCGGGATATAATGCGACAGTATTCATCCCATGGTGAATTACACACGATATTAATA…
	CfOr338	scaffold360	-	185029	181335	MSSNHCETDFAENRYYRVNQIFLSMLDLWPYRRSKFAKINCIFHYAIMLSFLFVQWTTFLTSQLTINTIIMNLTYAIPSFSYIILYSSFYAKSKEVKRMWKNMRDSWKLLKNETERDIMRQYASYGELYTKLIALGVIAFLLLYAFFELMPTIFDVIFTLNETRPRELHALAEYFVDEEKYFYVILCHWLIGTYFTGFVVIATGTLHLVHVQHICGLLKIASYRIKNSLDKYILWNSIQEDETIIQNIRGAVNIHHXCEFIVITFTSTFFLLIVVIVASLSLNFFRLLNALILLDDIRELFTSILFITLLFAFMFVINHCGQQITDHNSEVFEKTYNIQWYMVPIKIQKLLLFIMQNTTKLYIVNIGRLIIVSIEGFTKLMSMSVSYFTVIYSLV	ATGTCTTCGAATCATTGTGAGACAGACTTTGCTGAGAATCGTTATTATAGAGTAAATCAAATATTTCTCTCGATGCTCGATCTGTGGCCATATCGACGATCAAAGTTTGCGAAAATTAATTGTATTTTTCATTATGCTATAATGCTGTCTTTTCTGTTTGTTCAGTGGACAACATTTCTAACGTCTCAATTAACTATAAATACTATTATTATGAATCTTACATATGCTATACCATCTTTTTCATATATCATACTTTATTCTTCATTTTATGCTAAATCCAAAGAAGTGAAACGAATGTGGAAAAATATGCGTGACAGTTGGAAGCTTTTAAAAAACGAGACAGAACGTGATATAATGCGACAATATGCATCATATGGTGAATTATATACCAAACTAATA…
	CfOr339	scaffold360	-	191734	187525	MSSNYCDTDFAENHYYRLNQIFLSMLNLGPYRRSKFAKINSVFHYAIMLSFLFVQWTSFLTFQLTMNTVILNLSCAIPSLSYIILYSSFYAKSKAVKRMWKNMRDSWKLLKNKAERNIMRQYASSGKFLTKLMALSVTMCILLYALFEFMPTILDVIFALNETRPREIHALTEYFVDKRKYFYVILCHWLIAINFGGFVVIATCTLHLVYVHHIYGLLKIASYRIKHSLDKYILCNSIREEDQTAIQNICAAVEVHRRALESCEFVLVTFTSTFFLLVIITVASLSLNLFRLLKALILLDDVNELIISIMIISLHFAFMFMGNYYGEQITNYNSEVFEETYNIRWYMVPVKIQKLLLFIMQNTTKLYIVNIGRLIIVSIEGCTKLISMSVSYFTVIYSLL	ATGTCTTCGAATTATTGTGACACAGACTTTGCCGAAAATCATTATTACAGATTAAATCAAATATTTCTCTCGATGCTCAATCTGGGGCCATATCGACGATCAAAATTTGCGAAAATTAATAGTGTTTTCCATTATGCCATAATGCTGTCTTTTCTGTTTGTTCAGTGGACATCATTTTTAACGTTCCAATTAACTATGAATACTGTTATTTTAAACCTTTCGTGTGCTATACCATCTCTCTCATATATCATACTTTATTCTTCGTTTTATGCTAAATCTAAAGCAGTGAAACGAATGTGGAAAAATATGCGTGACAGTTGGAAGCTTTTAAAAAACAAGGCAGAGCGCAATATAATGCGACAATATGCATCATCTGGTAAATTTCTTACCAAACTAATG…
	CfOr340	scaffold360	-	198081	194297	MSSNRCDTDFTENRYYRINQIFLSMLNLGPYRQSKFAKINSVFHFAILLSYASVQWTTFLTFQLTINTVIINLAYAIPSLSYIIEYYSFYAKSNEVKRMWKNIRDSWKLLKNEAERDIMRQYASSGELQTKLAALSVTMCILLYALFEFMPTILDVIFPLNETRPRELHALTEYFIDKRKYFYAILCHWLVGTYFSGFVVIATCTLHLVHVQHICGLLKIASYRIKHSLDKYILCNSIREDQAAIQNICAAVDVHRKALECSEFIVITFTSTFFLLVVLIVASLSLNLFRLLRALILLDDVSELIIAILFTSLHFAFMFVANYYGQQITDHNSEIFEKTYNIQWYMVPIKIQKLLLFIMQNTTKLYIVNIGRLIIVSIEGFTKLISLSISYFTVIYSIM	ATGTCTTCGAATCGTTGTGACACAGACTTTACCGAGAATCGTTATTACAGAATAAATCAAATATTTCTTTCGATGCTCAATCTGGGGCCATATCGACAGTCAAAATTTGCGAAAATTAATAGTGTTTTCCATTTTGCTATACTGCTGTCTTATGCATCAGTTCAGTGGACAACATTTCTAACGTTCCAACTAACTATCAATACTGTTATTATAAATCTTGCGTATGCTATACCATCTCTCTCATATATCATAGAATACTATTCGTTTTATGCTAAATCTAACGAGGTGAAACGAATGTGGAAAAATATTCGTGACAGTTGGAAACTTTTAAAAAACGAGGCGGAACGCGATATAATGCGACAATATGCATCATCTGGTGAATTACAAACCAAACTAGCA…
	CfOr341	scaffold366	+	126203	129130	MDFFDGRNYRVNKILLSAIGQWPYQSSKTNYIITIVITTITCSQLLTKLCSMFSYIHDMEIVIECLTPIMIDISGITKIMNSMLCVNEMRTLLDQIQADFRSLRNSGDIEILQKYADSGRKFSIIYIYTLYIVMVIFMLTPLPALILHVANETRPMLHRVEYYVDIDKYYFPILIHGYLTVLICVTSIVATDAMLVIFVQHACGMFIITGSRIKRALQGELTDANLSVVEDKAYRNMIQCVHDHRAAIRFVLVNLIEAAYSKYILFHTGLNMIAISITGVGAVTKLNDPSELFKLIAVSWALLFHLCLECLNAQKLMDYSGYLLHTSLVNLNWYDASPRTKKLVLFMMMKTHSPCVLTAGGMFVLCMETYATIVKTAVSYFTFLRSAQ	ATGGACTTCTTCGATGGTCGTAACTACAGAGTGAATAAAATTTTGCTGTCAGCAATTGGCCAATGGCCTTACCAATCGTCCAAGACGAACTATATTATAACTATTGTCATAACGACTATAACCTGTTCGCAACTTCTTACGAAGTTATGCAGTATGTTCTCCTATATTCACGACATGGAAATCGTAATCGAGTGCCTTACTCCGATAATGATTGACATATCAGGTATAACGAAAATAATGAATTCCATGTTATGTGTGAATGAGATGAGAACATTGCTTGATCAGATACAAGCTGATTTTCGCTCGTTACGAAACTCCGGCGATATAGAAATTCTTCAAAAGTACGCGGACAGCGGCAGAAAATTCTCGATTATTTACATTTACACGTTGTATATAGTA…
	CfOr342	scaffold380	+	101560	105341	MEHPEKRYYKWNRFFLLATGLWPYQSVWSARLNRGISIVIILCMVFVQLNSIFTINITREFMVIVVEVLAVTIGILYHLFAHMRHIDKYKQLFDHMWQDWALQKTNYEIRIMHQYANITKLVTFYYALLMYGVEVTYFTWLFMPEILDVVSPLNESRPRKQPFDYNFFIDEEQYFYFIRFLIFIGCTFVPIIFLATSTLFLAFTQHVCAMYKLLGHRAEHLFYVIGSTAEIDLNRKARIKCEKIAILVRMHYNIIQFVFLINVYYIFNILTDMSSTLCQKLKLFQIYFLICISILNVFVILLIKNCLVVMISKXKNKWSYRYNSAWYDAVISEQNSLLLMMRRCLHPLVLTACKFYVMSLQSFGMVLQMTISYCMFIKR	ATGGAACATCCTGAAAAGCGTTACTACAAATGGAACCGATTTTTCTTACTGGCCACTGGATTATGGCCTTATCAGAGCGTATGGAGCGCTCGTTTAAATAGAGGCATTAGTATTGTTATTATATTATGTATGGTATTTGTTCAGCTAAATAGCATTTTCACGATTAATATCACTAGAGAGTTTATGGTGATTGTGGTAGAAGTACTTGCAGTTACAATAGGAATATTATACCACTTGTTTGCACATATGAGACACATAGATAAATATAAACAATTATTTGACCATATGTGGCAAGACTGGGCTTTGCAAAAAACAAATTATGAGATCAGGATTATGCACCAATATGCTAACATCACGAAATTAGTTACGTTCTATTACGCGCTTCTAATGTACGGAGTT…
	CfOr343	scaffold380	+	106967	111023	MEYPEEYYYKFNRFLLSVTGLWPYQSKWSACFARTIITVIMLSAIFTQISSVFTSELNMDFVIESLPMFVPTVGNLCQLYSRIFYVDKIKELLEHMWNDWALEKTDIESKIMHQYAKTTRLVMIYHSLLLYIIVTAMAISMFLPEIFVILPVNKSSQRLEAIHMEFYLDKERYIYLIMSCVCIVLFLVPLVFLASSSLYLVLTQHVCSMCEVLGYRAERLFYIIEDKVEGELIRKTKISCKNIVVLVQLHYNVIEFVNTIETCHTIPFLMDLVGVVITISFWLIQILTIFENVKRACASIGLIIASLCYLAIPNYMGQKVTDMTSSICEKVYNSAWYYASVSEQKSLLLIMGRRFRPLVLTACKFYAMSLPSFEMILQMGVSYCMFMRKV	ATGGAATATCCCGAGGAGTATTACTATAAGTTTAACCGATTTCTTCTATCGGTTACCGGATTATGGCCTTATCAAAGCAAATGGAGCGCTTGTTTCGCAAGGACTATTATTACTGTTATCATGCTATCAGCTATATTTACTCAGATATCGAGTGTATTTACATCCGAACTCAATATGGATTTTGTAATTGAATCATTACCAATGTTCGTGCCTACAGTAGGTAATCTGTGCCAGTTGTATTCACGTATTTTTTACGTAGACAAAATTAAAGAATTACTTGAGCATATGTGGAACGATTGGGCTCTGGAAAAAACAGATATTGAGAGCAAAATCATGCATCAGTATGCTAAAACCACGAGATTAGTTATGATTTATCATTCGCTTTTATTATACATCATT…
	CfOr344	scaffold380	+	112258	114159	MEHLVERYFKLNRFLLFVTGLWPYQSEWSAYLMRIINFAVLLISAFIQMMTILTSELTLEFLTSVLPMILPTLGFMMQMYLRIRFIDKLKKLFEYMWDDWALQKTHDEIKIMYEHAETTKLWTLGYFSFYYLAITIYSVWLFTPEILDIISPINESRPRIQLSYMRFELFIDEDRYFYFIRFYICIMSFVTPLISMACSTLFVVFTQHVCAMCELLGYRAERLFCTVGNRGNRKKCNLFCETKINCEKITVFVRLHNNIIEFIGTINSYYTVPCLMDLVGFILLTGITVFQILSAVKIEQAIRSIILTSMLLCHMFMHNYMGDKVTDKSSNVCEKVYNSAWYDTLILEQKLLLLIIRRRSNPLVLSAWFYIFSLSNFGLILQTVFSYCMFIRQI	ATGGAACATCTCGTAGAACGTTACTTTAAATTGAATCGATTTCTTCTATTTGTTACCGGACTGTGGCCTTATCAAAGCGAATGGAGTGCTTATTTGATGAGAATTATTAACTTTGCTGTCTTGCTAATATCTGCATTTATTCAGATGATGACTATTCTTACATCTGAACTTACTCTGGAATTCTTAACCAGTGTATTACCAATGATTTTACCTACATTAGGTTTCATGATGCAAATGTATTTACGTATCAGATTTATAGACAAACTTAAAAAATTATTCGAATATATGTGGGACGACTGGGCATTGCAAAAGACGCACGATGAAATCAAAATCATGTATGAACATGCTGAAACCACAAAATTATGGACGCTTGGTTATTTCAGTTTCTACTATCTAGCC…
	CfOr345	scaffold3943	+	13550	16946	MQGNMLRYYSRNQFFLSQIGIWPYQSKMIKILLPCFIISSLLSILVPQVFLLYNSWGDMNMTVEGIVNIILVTGATTKLVNIVTNNKKLQYLLQVMDEHWRLFHGKCELHILKRYANIGQLITKYYSVYINIFVVLFLSIPLIPKILDVVIPLNQSRPFIYVLEGDWGVDKEKYYYPIMLHCCLAIIVGTRCLVNIDTMYVVCVLHGCSLFNAIGIRLENILSKAKLMQHEQIMSLEYAVIKEYYSEDYHEMIACLKKHQLAIKYIYMLDSTFKHATFLILFLNVMILSLVGLQLINKFGQTQEVIRFGCIVMGSITHLLSMCLPGQLLLDRSIEIFDKAQVSKSAQWYMFSLKTTKLLSILLHRSLVPCTLSAANMYIMSMTTFSSVMQTAMSYFTTF…	ATGCAAGGAAACATGCTAAGATATTATTCTAGAAATCAATTCTTCTTGTCGCAGATAGGTATTTGGCCTTATCAGTCTAAGATGATAAAGATATTGCTACCGTGTTTTATAATAAGCAGCTTATTATCTATTCTTGTACCTCAGGTGTTTTTGCTGTACAACAGTTGGGGTGATATGAATATGACTGTCGAAGGTATAGTTAATATTATCCTTGTCACTGGCGCTACAACAAAATTAGTTAACATTGTTACGAATAACAAAAAGTTACAATATTTGTTACAAGTAATGGACGAACATTGGCGGCTCTTTCATGGCAAGTGCGAGCTTCATATTTTAAAGCGTTATGCTAACATTGGCCAACTAATAACAAAATATTACTCAGTATACATTAACATATTC…
	CfOr346	scaffold3943	+	19102	22459	MEGDMLRYYYRNQIFLSQMGIWPYQHRMIKILLPCFLVLSEASLFVTQILLVHNTWGDMNMAVEGIVNMILLTGATTKLLNIVINNKKLQYLLELIHEHWQLFHSESELDILRYYANIAQKVTKYYSVYINIFVAIFMSIPLMPKILDVIIPLNESRPSIYVIEGDWGVDKEKYYYPIMLHSYLAVIISTRCMVNVDTMYIACVLHGCSLFNAIGNRLENIFDKVKLAKNEIQMNKKHSIIKEYNSEDYHEMIACLKKHQLAIQFVLWKNFIININFIYIXIMIIIYNILNFIYVICNKLINKFGQIQEVIRFACLVMGSVTHLVSICLPGELLLDSSLEVFDKAQYCNVITMYNAQWYMFSLKTKRLLSILLHRSLVPCILSAANMYIMSMTTFSSVM…	ATGGAAGGGGACATGTTAAGATATTACTATAGAAATCAAATCTTCTTGTCGCAGATGGGTATTTGGCCTTATCAACACAGAATGATAAAGATATTGCTACCATGTTTTTTAGTATTATCCGAAGCGTCCTTATTTGTGACTCAGATACTTTTGGTGCATAATACTTGGGGTGACATGAATATGGCTGTCGAAGGTATAGTTAACATGATTCTTCTCACTGGTGCCACTACGAAATTACTGAATATTGTTATAAATAATAAAAAGTTGCAATATTTGTTAGAACTAATACATGAACATTGGCAACTCTTTCATAGCGAGTCCGAGCTTGATATTTTGAGATATTATGCTAACATTGCCCAAAAAGTGACAAAATATTACTCAGTGTACATTAACATATTC…
	CfOr347	scaffold451	+	1640	4099	VFYQLLVFVTTQYSMNLLIKILSIVFPILFVTVKYCMFMIQADSVKKMLERMQDDWRLLKNKLEVDIIETYAYNIQFSSIVSIVIVVFCSFLLFILQFLPLILDVILPLNESRPFRTFIITEYFISQEKYIYIILLHEVLACLIAVIALYGTFITILTYMWHACALFKIASYRIENAIEKNTLMIPIFGRQYLFYQRLVHAILIHRRAVEFTKLISFNFTVLFAILIIVGVSSLSINLFQVSVLCLTSINNRSFEDIFIVILLIVIHISYMFIVNYGGQKVTDHGMEVFKATYSGLWYIAPLHTQKLLLFIMQKGNINVTIIWGRLYIACLEGFASLTNAAVSYFMVMHST	GTTTTCTATCAGTTGTTAGTATTCGTGACAACACAATACAGTATGAACCTTCTCATCAAGATTCTTTCAATAGTCTTTCCTATTCTTTTCGTTACTGTTAAGTACTGTATGTTTATGATTCAAGCTGACAGTGTGAAGAAAATGTTGGAACGAATGCAAGATGATTGGAGATTATTGAAGAATAAATTAGAAGTTGATATTATAGAAACATATGCTTACAATATACAATTTTCTTCAATAGTTTCAATAGTGATTGTTGTTTTTTGCTCTTTCTTGCTCTTCATACTTCAATTTTTGCCATTAATTCTTGATGTTATATTGCCATTGAATGAATCACGGCCTTTTCGAACTTTTATAATCACAGAATATTTTATCAGCCAAGAAAAATATATTTACATT…
	CfOr348	scaffold451	+	7075	10633	KMHAIEERYYKINRIILKTLGLWPYQQSYLTQIHKILFAGILWTFILVQLLVFITTQYNINLLLKILSLVFPTLFGTIKYILFIIRQIVKQLLEQVQNDW.LLKNKLEIDIIEKYACNSRLFTMIVMAFCLLGVIFCTIFQLLPMILDIIIPLNKSRPCQIIAVTEYFINQEKYIYAILLHEIITVLIIAITIFGTGATIMMYILHACALFEVASYRIENAIEKNILAISDPRRERFLYRRIVHAVVIHRRAIEFTEFLTSTFMVSYAILIIVGISSLSFNLFQFLQMVTLTNNINEAFIFGIFIITHLIYLFFANCAGQEITDHGIKFFKATYNGLWYAAPLHTQKLLLFVMRKGKINVTIGCGSLFIASLEGFAMLTNTAVSYFTVIYST	AAAATGCATGCAATAGAAGAACGTTATTACAAGATCAATCGAATAATTCTCAAGACACTTGGCTTATGGCCTTATCAGCAGTCATATCTCACGCAAATACATAAAATATTGTTTGCCGGTATTCTTTGGACATTTATTCTTGTCCAGTTGCTGGTATTCATTACGACCCAATATAATATAAATCTTCTTCTCAAGATTCTTTCACTCGTCTTCCCTACTCTTTTCGGCACTATAAAATATATCCTTTTTATCATCAGGCAGATAGTGAAACAATTATTGGAACAAGTTCAAAATGATTGGTGATTGTTGAAAAATAAATTGGAAATTGATATTATAGAGAAATATGCTTGCAACTCCAGACTTTTTACAATGATTGTGATGGCGTTCTGTCTCTTAGGT…
	CfOr349	scaffold451	+	11639	14859	VSQLSYKMHATEEYYNKINQLILKILGLWPYQQSYFAGIQKVFFISILSTFILAQLLLFITTQYSTNLLLKIFSFVLPILFCTIKYCFFIIRADSVKQMLERNRDNWKLLKDKLEIGIIKKYSYFANLFTISLMCLCCSGLIIFIIIQFLPLIFDFVLPLNESRSYRLIVITEYFVNQEKYIYPILFHHIVAIIVAIIALCSTSSTFFTYLLQTCALFSIASYRIENAMKWNILAISSPTKEHLLYRKIVHAVIVHRRAIEFIKFFTSEFTILFAILIVVGVSSLSLSLFQFLQLITLMNNITHTMVLALLIGIHIIYMFDANYAGQIVTDHGMKLFKVTYNGMWYAAPLQIQKMLLFIMQEGMVDINIRCGGIFAASLEGFATLVNAAVSYFIMIYST	GTGTCACAACTCTCGTATAAGATGCACGCGACAGAAGAATATTATAATAAAATTAATCAGTTAATTCTTAAAATACTTGGCTTATGGCCCTACCAACAATCATATTTCGCAGGGATACAAAAAGTGTTTTTTATCAGTATTCTTTCGACATTTATTCTTGCCCAGTTATTGCTATTCATCACAACGCAGTACAGTACAAACCTTCTTCTCAAGATCTTCTCGTTTGTCTTGCCTATTCTTTTCTGCACTATAAAGTATTGCTTTTTTATTATACGAGCAGATAGTGTAAAGCAAATGCTGGAGCGGAACCGAGACAACTGGAAATTATTGAAAGATAAATTAGAAATTGGCATTATAAAGAAATATTCTTATTTTGCGAATCTTTTCACAATAAGTTTG…
	CfOr350	scaffold451	+	19367	22125	QFLCKMYATEERYYKVNRVLLKILGLWPYQQSYFTRIHKMLFAGLLCTFILVQLLVFVTTQYSINLLFRILSIVFPVLFVTVKYCLFIIQADNVKKMLERMRNDWRLLKNKLEFDILEKYFYSIQFFSIILIVIGIFCFLLLSILQLLPLFLDVLFPLNESRPFRIFIITEYFINQEKYIYIILLHEILVCFVGLITLYGTFLTIMTYVCHACALFKIASCPIVNVIDKNVSMIPTFEKHYLFYQSIVHAVLIHRRAIEFTKLFTFKFTLLFAILIFVGVTSLSINLFQLTLINNSNFEDGILVIIFIIIHLSYMFIGNYGGQKVTDHGMEFFEATYNGLWYTAPLHIQKLLLFIMQKRNINGTLVFGRLYVVSLESFASLSNAAVSYFLVMYST	CAGTTTTTGTGTAAAATGTACGCGACAGAAGAACGTTATTACAAAGTCAATCGAGTACTTCTTAAGATTCTTGGTTTATGGCCCTATCAGCAATCATATTTCACACGAATACATAAAATGTTGTTTGCAGGTCTTCTTTGTACATTTATTCTTGTCCAATTATTGGTATTCGTTACAACGCAGTACAGTATCAATCTTCTATTTAGGATTCTTTCGATTGTGTTTCCTGTTCTTTTCGTCACTGTAAAATACTGTCTTTTTATCATTCAAGCAGATAACGTGAAGAAGATGCTGGAACGAATGCGAAATGATTGGAGATTATTGAAAAATAAATTGGAATTTGACATTTTAGAAAAATATTTTTACAGCATACAATTTTTTTCAATAATTTTAATAGTG…
	CfOr351	scaffold451	+	23776	27691	MSIVEDYYYTILSKFFLKILGIWPHDKSRLVLLQQVLIIISTVIFVLLQVTIDFYNIVIIIYIFYI.ICSLLPILYYIDNFFFVKIKYKYITSEYIIFIIQEXLQIFKKSVDLRIFIKYFKIFVLCVHILVLASFGIIIVSLLLFHPIILNIILPLDEPRSVKLLIKVEYFVLQDEYIYFKILYGGLMSLLCVSMILATSMQMLIFVFHSIGMFEITSHRIKYSMEDNILQNISNFKKEYAFCENLIHAVIAHRRAMKFSELCVSTFNITFCILALLGVLSLSINIFRFLNAISISKDLEDAVISSGAIIFYLLYMFIANYFGQIITDYNYEIFERVYDTPWYLISIPSRKLILFLMQKTGKEFNLRIGFIIVGKVESFAMLLNSALSYVAVMFSI	ATGTCTATAGTCGAAGATTATTACTATACTATACTAAGTAAATTTTTTCTTAAAATATTAGGTATCTGGCCTCATGATAAATCGCGACTTGTATTATTGCAACAAGTTCTGATTATTATTTCAACTGTAATATTCGTACTCCTGCAGGTAACAATCGATTTTTACAATATAGTTATCATAATATACATATTTTATATATAAATATGCTCGTTATTGCCAATATTGTACTACATTGATAATTTTTTTTTTGTGAAAATAAAATATAAATATATTACATCAGAATATATCATATTCATAATACAAGAGNNNTTACAAATATTTAAAAAATCAGTAGATTTACGTATATTTATAAAATATTTTAAAATATTTGTCTTATGTGTTCACATCTTAGTGCTTGCC…
	CfOr352	scaffold451	+	29652	33368	MSSNRCETDFVENRYYRINQIFLSMLDLWPYRRSKFAKINYVFHFTLMLSFVFFQLTSFLTLQLTMTSIVMVLSYAVPSFIYIVQYYSFYAKPNEVKRMWKDIHDCWNLIKNKAERDIMRQYASSGELHSILIALSITMSIALYIFLELMPTLLDIIFPLNETRPRELHALTEYFVDEKRYYYAILCHWLMGLCFGGFVGMATSTFQIVYFQHIYGLLKIASYRIEHSLDKYVLCNSIQEANATIQNISVAVNMHRRALEYSEFFMVTFAPTFFIIVIISVASLSLNLFRLLRAVILLQNINELISSILFVNIHFLMMFLANYYGQIITDHNNEVFEKTYIIRWYTVPVEIQKLLLFIMQNTTKLYVVKIGSLIVASIEGFTKLTSLSISYFTVIYSLL	ATGTCTTCGAATCGCTGTGAGACAGACTTCGTCGAAAATCGTTATTACAGGATCAATCAAATATTTCTTTCGATGCTTGATTTGTGGCCATATCGACGATCAAAGTTTGCGAAAATTAATTATGTTTTTCATTTTACTTTAATGTTATCTTTTGTATTTTTTCAGTTGACATCATTTCTAACACTCCAATTAACTATGACTTCAATTGTTATGGTTCTCTCGTACGCTGTACCATCTTTCATATATATCGTACAATACTATTCATTTTATGCTAAACCCAACGAAGTGAAACGGATGTGGAAAGATATTCATGACTGTTGGAATCTTATAAAAAACAAGGCAGAACGCGATATAATGCGGCAATATGCATCTTCTGGTGAATTACATTCGATACTAATA…
	CfOr353	scaffold451	+	34655	37458	MIEVENQYYNINRILLLICGLWPYENTKFRYVRVVFLCGILISFMIYQMIILFIYKYNFKLVLKISADMLPFAVCMVKFITFLFNSKKVKQLLDQIYEDWNALKNSEELEIAQKYGKFTKRLTKILFLCTLFGLLIVMLVRYIPIFINSSTTVDKFFLKQDDISDVYLDKKKYIYFFITSFVGVFVITSTITMIIAYMRHICMMFKITCYRIENSLNENILHMSISQKEKMMYQRLISAINIHRRALQFAEFTLYTFKRCYLMMIGLGVLSLAVNLLNMLQAILILDNINDLILTSFFIILHFIFFFVGNYGGQIITDHSVDILTTLYNIQWYMAPLRIQKLILFLILKNTKSYSFLIGGIYVASLEGFITLTSMSLSYFMVIYSTQQ	ATGATCGAGGTTGAGAATCAGTACTATAATATTAACCGTATTCTTTTACTAATATGCGGTTTATGGCCCTATGAAAATACGAAATTCCGGTATGTACGAGTAGTGTTCTTATGCGGAATATTAATTTCCTTCATGATTTATCAGATGATAATACTGTTTATCTACAAGTATAATTTTAAATTAGTCTTGAAGATTAGTGCAGACATGCTTCCTTTTGCTGTTTGCATGGTGAAATTCATCACCTTTCTATTTAATTCAAAAAAAGTGAAGCAACTATTAGATCAGATTTACGAAGATTGGAACGCATTGAAAAATTCTGAAGAACTTGAAATAGCACAAAAATATGGAAAGTTTACGAAGCGACTTACGAAAATTTTATTTTTGTGCACACTCTTCGGC…
	CfOr354	scaffold451	+	45670	48643	MNFLGNKYYKLNRRLLLLVGLWPYDHSLFRYYQVIFCNITVALMVTFQIAKLIRLRRNVSLMLKLLPLILPCFICIIKHQTFCIFAKKIKYLMDHVEQDWNMLKNKKELEIIERYTYIGNMCTLIFTIIALVAISIITFLPFVPIVLDIFMPLNYSRPRQLIFPVEYFIDQQKYFYVICLHFNITLSIILATLVSTESLYVTHVLHACGMFQIASYRMNQAFDKKLLQNCIPEKRKIIVCKGIIEAIHIHKRALEFSEFLWSTLAISYSILLIIGIISLLINLFCLLQAVLFIKKMNDIIILIVFTFGHFFYLFLGNYVGQILIDHSAGVFENIYITRWYSAPLQAQRLLPIIMQRSMRSCKMVVGGTFVPSFEGFAALMSTTLSYFTVVWSVQ	ATGAACTTTCTTGGAAATAAATATTATAAACTCAATCGACGTCTGTTACTACTGGTTGGTTTGTGGCCATATGATCATTCATTGTTTAGGTATTATCAAGTAATATTTTGTAACATCACTGTAGCATTGATGGTGACTTTTCAGATAGCGAAATTAATAAGGTTAAGACGAAACGTAAGTCTCATGCTGAAACTTCTCCCTCTAATTTTACCTTGTTTTATCTGCATTATAAAGCATCAAACATTTTGTATCTTCGCTAAAAAAATAAAATATCTCATGGATCATGTAGAACAAGATTGGAATATGCTTAAAAATAAAAAGGAATTAGAGATTATAGAGAGATACACTTATATTGGAAATATGTGCACCTTGATTTTTACAATAATCGCTTTGGTAGCT…
	CfOr355	scaffold451	+	51509	54339	MNFLGNKYYKLNRHLLLLVGLWPYVHSLFRYCQIIFCNIIVAFLMVFQIAKLLTLKQDVNLMLKLLPPILPCLICIIKHQTFCIVAKKMRYLMDHVEQDWNMLKNKKELEIIERYTYIGSMCTLALTIVGLVAILIIMFLPFVPIVLDIFMPLNYSRPRQLLFPVEYFIDQQKYFYVICLHFNITASLVLITLVGTESLYITYILHVCGMFQIASYRLHQAFDNKLLQNCTLEKQSVIVCKGIIEAIHIHKRALEFSEFLWSTLSVSYSILLIIGITSFLINLFCLLQTVLFIKEIKDIILLIGFNFGHFVYLFLGNYVGQILIDHSSSIFENTISIKIFKFYILISKLLPIIMQRSMKSCKMVINGMYVSSFEGFATLMSTTLSYFTVIWSV	ATGAACTTTCTCGGAAATAAATATTATAAACTCAATCGACATCTGTTACTATTGGTCGGTTTGTGGCCGTATGTCCATTCATTATTTAGATATTGTCAAATAATATTTTGTAACATTATTGTAGCATTCCTGATGGTTTTCCAGATAGCGAAATTGTTAACATTAAAACAAGATGTAAACCTCATGCTGAAACTTCTGCCTCCTATTTTACCTTGTCTTATCTGCATTATAAAGCATCAAACATTTTGTATCGTTGCTAAAAAAATGAGATATCTCATGGATCATGTAGAACAAGATTGGAATATGCTTAAAAATAAAAAGGAATTAGAGATTATAGAGAGATACACTTATATTGGAAGCATGTGCACCTTGGCTTTAACAATAGTCGGTTTGGTAGCT…
	CfOr356	scaffold451	+	55530	58121	MDFEGSKYYELNRILLLLVGLWPYDKSKFKLIKILILSSFFITCSAAMIAKIITSTKDMEVMLRTMSLAVPAVIIIVKYITFLLLPASIKKLMELVQNDWNVLKDAKELEIIQKYAHFGRLCTIIFSVFGYACVFGVLITIYIPSILDIVAPLNVSRKQKLPIEVEYFINEQKYFYAIFYHIYVTLILSITVILATETLYVSYVHHACGMFKIASYRLQHAFDQDALQISSFVRNAMIRTKIIAAIKIHKRALEFYDFLWSKLALSYFILILIGVVSLSINLFRVFQAIVIVKNTDELLMSSICVAAHLIYIFCGNYAGQVFIDHSMEVHENVYDTQWYRVPLREQKLMLFILHRSMHSCKLITGGTFVLSLEGFTSLLATSISYFTVLSSVQ	ATGGATTTCGAAGGAAGTAAATATTATGAGCTCAATCGTATACTTTTGCTATTGGTTGGTTTATGGCCATATGATAAATCAAAATTTAAACTAATCAAAATATTGATATTGTCTAGTTTTTTTATAACTTGCAGCGCAGCGATGATTGCGAAGATAATTACGTCGACAAAAGATATGGAAGTTATGCTAAGAACTATGTCACTCGCGGTTCCTGCTGTGATTATTATTGTGAAATATATCACCTTTTTATTACTTCCTGCAAGTATAAAGAAACTCATGGAATTGGTCCAGAATGATTGGAATGTTTTGAAAGATGCGAAAGAACTCGAAATAATACAAAAATATGCACATTTTGGACGGCTCTGTACAATAATTTTTTCAGTATTTGGATATGCATGT…
	CfOr357	scaffold451	+	60719	64854	EQYYILNRVLLSMIGLWPYDDFKVRQLRFILTLLTLILFTSAQLMKLFISKCNLDLLVEILPFNMIFIAISVKYVTVYVMIKNIKEFQERLQRNWYALTDNREIDIIRKQAIIGRLFTIAIIMFGCGILFSCFILQYISILLDIVIPLNESRPRELLFPAEYFIDQQKYFPIVTIHAGIGLFVVTISIIATESFSLANALHAFGLFEIASYRMKHILRKSDSQMCITKQYIRHRIIAAVDFHRRAIEYSELLKASFGRMYLVLFVVMVCSTSINLFNVILSNNINRKNIVKCIFSIIVYVILITLGNYAGQKFIDYDTHYYRTICNTKWYNAPLKTQKLILFLIQKTTKCYKVDAGGMFSPCFEGLATSFSMTISYFMVLSS	GAACAATATTATATACTGAATCGTGTTCTTTTATCTATGATTGGTCTTTGGCCATATGATGATTTCAAAGTTAGACAACTTCGTTTTATATTGACATTATTGACATTGATACTATTTACTAGTGCTCAGTTAATGAAATTATTCATCTCGAAATGCAATTTGGATCTTCTTGTAGAAATATTACCTTTTAATATGATTTTTATAGCAATTTCTGTAAAGTATGTCACAGTTTATGTTATGATAAAAAATATAAAAGAATTCCAGGAACGTCTTCAAAGAAACTGGTACGCTTTGACAGATAATCGAGAAATTGACATAATACGCAAACAAGCGATCATTGGAAGATTATTTACAATAGCTATAATAATGTTCGGGTGTGGAATATTGTTCTCCTGCTTT…
	CfOr358	scaffold451	+	69596	71270	MNFNGDYYYKFNRIFLSAIGLWPHRYITLRQIQGIISSFILISVTIPQLIKLITTKYDADIILRVLSSALPFMLFIVKYVTFYFVTDDVKKDNINNINLYFFIKINNSRQMRMHRESKVRKFYTALIYVCITMVICIQYVPSFLNILVPRNKSQRVELLFQVEYFIDQEKYYHTIQFHLDIGLILAAITILSTESFCLSLAIHAFGMFKIASYRMEYIIDENVSNIFIKKHCIFYNNIVAAVNGHRRAIEFSEIIKSTFAIPYLALILFGVTSTSVNLFLFFQVIRSNVISDLMRSVIFVVCHFVYMFATNYAGQKFIDYDIDVYKKICNIQWYNAPLRAQKQILFIMQKAMKSYHMDVGGLYSPSLQGFTTVIKKFVNYTIV	ATGAACTTCAATGGTGATTATTATTATAAGTTTAATCGTATTTTTTTGTCAGCTATTGGTCTATGGCCGCATCGTTATATTACATTGCGGCAAATTCAAGGCATCATATCATCGTTTATTTTGATATCAGTAACAATTCCTCAGTTAATAAAATTGATCACAACAAAATATGATGCGGATATCATTTTAAGAGTTCTATCATCTGCCTTACCATTCATGTTATTTATTGTAAAATACGTTACTTTTTATTTCGTCACTGACGATGTAAAAAAAGATAATATTAATAATATTAATTTATATTTTTTTATAAAAATCAATAACAGCAGACAAATGCGTATGCATAGAGAATCTAAAGTACGTAAATTCTACACTGCATTGATTTACGTATGTATAACCATG…
	CfOr359	scaffold451	+	72681	75630	MEFPEEKYYRLNYIFLALIGLWPHKNSSINQIQVVLALLIYLIFIISQLIKLFTTKYNFDLLLEILSYDVLIMAWTAKYITFYVIIKDIQKIRKCVRDNWSILTDDQEVDIMRKYTDNGKLFTIIIAMSVYFGIFLFILLQYIPILFDIIMPLNESRPRKLLIEAEYFVDQQKYFHVLTMHINIVILLLSATTGIATESFALINAVHAFGMFKIASYRIKHMLSENVLQAKCIAQKYIIFHHRITAAVDVHRRALDLSELLKITFGRSYLLVITIIICSGSINLLHLFRVITMKQEILEIIKAVSLIFCHFLFLILGNFAGQEFINYDSYVHQTICNTEWYNAPLKAQKLILFMLQKTTKTYRVDAGGMFSPCLEGLVATMSLLFSFFTVLGSI	ATGGAATTTCCCGAGGAGAAATATTATAGACTCAATTATATTTTTTTAGCATTGATTGGACTCTGGCCACATAAAAACTCCAGCATCAATCAAATTCAAGTTGTATTAGCATTATTAATATATTTAATATTTATAATATCTCAGTTAATCAAATTATTCACTACGAAATATAACTTTGATCTTCTTTTGGAAATATTATCTTATGATGTTTTGATTATGGCATGGACTGCCAAATACATTACTTTTTATGTTATTATAAAAGATATACAAAAAATCCGAAAATGTGTTCGAGATAACTGGAGTATTTTAACAGACGATCAAGAGGTTGATATAATGCGTAAATATACTGACAACGGAAAACTATTCACGATAATTATAGCAATGTCCGTTTATTTCGGA…
	CfOr360	scaffold4539	+	702	3094	MSFYDNRYYYINKMLLSLIGQWPFQSRMEGIVMLVITLFLSCSFMSLQIWGLIAGINDLNIIMENASPLFIDVFIFMKLINCLYNKDKMKHLLERIEETWKRIQVGPENKILQNHAEQNRTLIIRYASIMYMLGVFYSAMPIIVKVLYWLLPTNEAYTTRFLFRLNHVLDVDKYFTLLMLNGILGVLFLMSVWVAADGMFILCTQHVCALFETVQNKVKRIQGSDIVMDEPNIMDDEAYHVIIDCIKSYKYTLKFSELLSSTYGTHFLFLLGNVVVAVSFCIAELIMRDIPLDETVRLIACNTGLLLHIFYLSLMAQQIIDYSDKFQEVIYSCNWYKISLRSRKLLRFMLLRASKPCQIKAGKMYVMSMENFSSILQTSMSYVAVLTSLQ	ATGTCTTTCTATGACAATCGCTATTATTACATCAATAAAATGTTACTATCTCTCATCGGCCAATGGCCGTTTCAATCTCGAATGGAAGGAATTGTCATGCTTGTCATAACATTATTTCTCAGTTGCAGTTTCATGTCCTTGCAGATTTGGGGTTTGATAGCTGGGATAAATGATTTAAATATTATCATGGAGAATGCTTCACCATTATTTATAGACGTTTTCATTTTCATGAAGCTAATTAATTGTTTATACAATAAGGATAAAATGAAACATCTTTTGGAACGTATCGAAGAGACCTGGAAAAGAATACAAGTAGGACCAGAGAATAAGATATTACAAAATCACGCAGAACAAAACAGAACGTTAATAATAAGATACGCATCAATAATGTACATGTTG…
	CfOr361	scaffold4783	+	806	3001	CAANSYYRINRILLICVGLWPYQNSSFRHIVIVFMTAILMSSVIFQLTTFITTEYNTDLLLQILAYSIPWLAYMLKYNILCLNVKKMQGLMEQVFRDWNALSSVQEMEIIKRYWTIGRFITLITTLFIYLCIFGFVLVQFLSNFFLDIVMIGNQSHSRRLPVKLEYFLDQEKYFIPLSFHVFLTVLCGLTTVVATETLFMSYAQHACGLFQIASCRIEQALHTKMLQSVTSSAERNLIVCKGIISAVHMHRRAIKFMEMSKANFKWGYLTLLPLGVLSLSVNFYRFSQLIISDEYYELIISTLFILGHFWYVFFCNYLGQEVIDHSGNIFYRTYNTEWYAAPLKAQKLLLLVMQRSMRHSPLVLGGLYIPSFEGFATLTSMSVSYFTVIFSTR	TGCGCAGCGAATAGTTACTATAGGATTAATAGAATTCTGCTAATATGTGTTGGTTTATGGCCGTATCAGAATTCTAGTTTCAGACATATCGTAATAGTATTTATGACCGCAATACTTATGTCGAGCGTAATATTTCAACTTACGACTTTTATCACAACAGAATATAACACTGATCTTCTTCTGCAAATTCTCGCATATAGTATCCCATGGTTAGCTTATATGTTAAAGTATAACATTCTTTGCTTAAACGTAAAGAAGATGCAAGGGCTTATGGAACAAGTGTTTCGTGACTGGAATGCATTAAGCAGCGTGCAAGAAATGGAAATAATAAAAAGATACTGGACTATCGGAAGATTCATAACATTGATTACAACATTGTTTATTTATCTATGTATATTC…
	CfOr362	scaffold4783	+	5765	7988	FVPKWQDCAANSYYRINRFLLICIGLWPYQNSSFRHIVIVFMTAILMSSVIFQFTTFITTEYNTDLLLQILAYSIPWLAYMLKYNILCLNVKKMQRLMEQVFRDWNALSSVQEMEIIKRYWTIGRFITLITTLFIYLCIFGFVLVQFLSNFFLDIVMTGNQSRSRRLPVKLEYFLDQEKYFIPLSFHVFLTVLCGLTTVVATETLFMSYAQHACGLFQIASCRIEQALHTKMLQSVTSSAERNLIVCKGIISAVHMYRRAIKFMEMSKANFKWGYLTLLPLGVLSLSVNLYRFSQLIISEEYYELIISILFVLGHFWYMFFCNYMGQEVIDHSGNIFYRTYNTKWYVAPLKAQKLLLLVMQRSMRHSSIVIGGLFVLSFEGFATLTSMSVSYFTVIFS	TTTGTACCGAAATGGCAGGATTGCGCAGCGAATAGTTATTATAGGATTAATAGATTTCTGCTAATATGTATTGGTTTATGGCCGTATCAGAATTCTAGTTTCAGACATATCGTAATAGTATTTATGACCGCAATACTTATGTCGAGCGTAATATTTCAATTTACGACTTTTATCACAACAGAATATAACACTGATCTTCTTCTGCAAATTCTCGCATATAGTATCCCATGGTTAGCTTATATGTTAAAGTATAACATTCTTTGCTTAAACGTAAAGAAGATGCAAAGGCTTATGGAACAAGTGTTTCGTGACTGGAATGCATTAAGCAGTGTGCAAGAAATGGAAATAATAAAAAGATACTGGACTATCGGAAGATTCATAACATTGATTACAACATTG…
	CfOr363	scaffold4783	+	11961	14320	MTFVPKWQTCAANNYYTINRILLTSVGLWPYQNSNLRYIIIVFMIIILSSSVIAQFTTFITTEYNWDLLLQILAYSIPWLGYTLKYSVLCFNIKKTEGLMEQLQRDWNALNTVQEIKIIKKYWAIGRFITLATTLFMYLCIFSFVMMQFLSNFLLDIIMTRNQSHSRRLPVKLEYFVDQEKYFILLLFHVFLIVFCGLTTVIATETLYMSYTQHACGLFQIASCRIEQALHKNMLQSVTSSAEKNLIVHEGIISAVDMYRRANKFVEMSKANFYWAYILLLPLGVLSLSVNLYRFSQLIVSEEYYDLIVSILLIIGHFGYMFFCNYLGQEVINHSSDVFHRTYNVQWYLAPLRAQKLLLLMMQRSMRHCTIVVGGLFIPSFEGFATLTSMAISYFTVIFS	ATGACATTTGTACCGAAATGGCAGACTTGCGCTGCAAATAATTACTATACGATAAATAGAATTCTGTTAACATCTGTTGGTTTATGGCCATATCAAAATTCTAACCTCAGATATATTATAATAGTATTTATGATTATAATACTTTCATCGAGCGTAATAGCTCAGTTTACGACTTTCATCACAACAGAGTATAACTGGGATCTTCTTCTACAAATTCTCGCATACAGCATCCCGTGGTTAGGTTATACGTTAAAATATAGCGTTCTTTGCTTTAATATAAAAAAGACGGAAGGTCTCATGGAGCAACTGCAACGTGATTGGAATGCATTAAATACTGTTCAGGAAATCAAAATAATAAAAAAATACTGGGCTATCGGAAGATTTATTACATTGGCTACG…
	CfOr364	scaffold4783	+	15083	17969	MDFGGSYYFRIHRIILIWLGIWPYHTRANYIRCIFVSPFLLSGIIFQLSLITNEFSVEYFLHIFSFITPTLIYIIKYFLLFFKINASKKLMERVRVDWDSLKEKEELKIMHKHANSGRRYTFITMIIMYTMIFLHTLIFFSTHIFNTLIPLNKSRTNREHLWHLPNMMEHFIDREKYIYLLIVYLLLIGFIGATVLLVVDSLCIMYIQHITALFQITSYRIERIVSKSRMKSLGFSKKSDTYENIAKTIDSHQRAVEFLNSMQSMYEIVYMFLIPISVVTLSINLYQVNFYLEQTIHIISGTEGIVIWLGYIACHFSTMFLHNYFGQQIIDYSNNIFKKLCSIQWYMTPLYTQKCLLFMMRRNMKSSKIMISSVFTASLEGFATLLNATLSYFMLIYSKR	ATGGATTTTGGTGGAAGTTACTATTTCAGAATCCATCGAATAATATTAATATGGCTTGGAATATGGCCATACCATACTCGCGCGAACTATATTCGTTGCATATTTGTATCTCCCTTTCTCTTATCTGGTATTATTTTTCAGCTATCATTGATTACTAATGAATTTAGTGTGGAATATTTTTTGCACATTTTCTCGTTTATTACCCCGACATTAATTTATATAATTAAATATTTTTTGCTATTTTTTAAAATCAATGCATCGAAAAAACTTATGGAGCGAGTACGAGTCGATTGGGATTCCTTAAAGGAGAAAGAGGAACTTAAAATCATGCACAAACATGCTAATAGCGGGAGACGCTACACATTCATTACAATGATAATAATGTACACGATGATATTT…
	CfOr365	scaffold487	-	2074136	2071802	MFDKKDIWNSRYYIIPKLYMTISGIWPYDGLRHRCMCFVPMFTFCFSIMIPQLMYVLTATDLNDIFESVPAVLISIIFSCKIAGMMLSSKHIKSCLKMIKDDWLSLNTDVERTILARHCEYGRSLTTFYVVFMHMTAFFYLLKPIVLTLLEDNTTNATNSTISGLSKLPFQVEYGEKLDQYFYPITIHCYLGVFAHVFSTLAVDTLYYTLIQHVCGMFSIVGYMLEDIGKNSDANFHMELDKMEDVNYHKAFNCLRRHLHAIQFAELIESTFTNIFLVSISLNMICGSICGIQVVMNLSNARDIAAPLAIYIAQLTHLFLQFWQAQFLLDYSIVPYESICRGKWYYTSGRCRKIFLLIMNRTISPCKLTAGKIVTLSIESFGTVLKTSMSYFTMLRSFQ	ATGTTTGACAAAAAAGACATTTGGAATAGTCGGTACTATATTATTCCTAAGTTGTACATGACTATATCGGGAATATGGCCATATGACGGGCTGCGCCACAGATGTATGTGCTTCGTGCCAATGTTTACGTTCTGCTTTAGTATTATGATACCTCAGTTAATGTACGTATTAACTGCAACGGATCTTAATGACATTTTCGAGAGTGTGCCAGCCGTACTGATTAGTATAATATTCAGCTGTAAGATAGCGGGCATGATGTTGAGCAGCAAACATATCAAATCTTGCCTTAAAATGATAAAAGATGATTGGCTATCATTAAATACAGATGTGGAAAGAACTATTCTTGCTCGCCACTGCGAATATGGACGATCTCTAACAACATTTTACGTAGTTTTTATG…
	CfOr366	scaffold487	-	2077777	2075616	MFDKKDIWNSRYYIIPKLYMTISGIWPYDGLRHRCMCFVPMFTFCFSIMIPQLMYVLTATDLNDIFESVPAVLISIIFSCKIAGMMLSSKHIKSCLKMIKDDWLSLNTDVERAILARHCEYGRSLTTFYVVFMHMTAFFYLLKPIVLTLLEDNTANATKSSISGLSKLPFQVEYGEKLDQYFYPITIHCYLGVFAHVFSTLAVDTLYYTLVQHVCGMFSIVGYMLEDIEKNSDANFHMKLDKMEDVNYHKAFNCLRRHLHAIQFAELIESTFTNIFLVSISLNMICGSICGIQVVMNLSNARDIAAPLAIYIAQLTHLFLQFWQAQFLLDYSIVPYESICKGKWYYTSGRCRKIFLLIMNRTISPCKLTAGKIVTLSIESFGTVLKTSMSYFTMLRSFQ	ATGTTTGACAAAAAAGACATTTGGAATAGTCGGTACTATATTATTCCTAAGTTGTACATGACTATATCGGGAATATGGCCATATGACGGGCTGCGCCACAGATGTATGTGCTTCGTGCCAATGTTTACGTTCTGCTTTAGTATTATGATACCTCAGTTAATGTACGTATTAACTGCAACGGATCTTAATGACATTTTCGAGAGTGTGCCAGCCGTACTGATTAGTATAATATTCAGCTGTAAGATAGCGGGCATGATGTTGAGCAGCAAACATATCAAATCTTGCCTTAAAATGATAAAAGATGATTGGCTATCATTAAATACAGATGTGGAAAGGGCTATTCTTGCTCGCCACTGCGAATATGGACGATCTCTAACAACATTTTACGTAGTTTTTATG…
	CfOr367	scaffold586	-	8826	5052	MIDLETQHFKLNRILLLTIGLWPLQQSNLTRFQFIIFFSVLMTIIIFQLMSFITLRCTSDLITNVLSSTCVFSIAAVKCITFCFNLENVKDLLVQLQNLYDGLKDKNEIAIIKKYSCNGKRYTTAFTILAICFIFIFVAVFWLRIFYIIYPINITQSHRLPITVEYFIDQEKYFYLILLHISVALCIAGTAMVAVGSMIIVYFQHTCGMFRICSYRIKRAVHINLLENIKQKKGNLILKGIISAVDIHRQTLTLCRLLESNFEVMLICLILIAVISLSLNLFRIFQIASSKDDIKDILFPFAFVTINILYMFIANYLAQDLTDHNNDIFTTVYNVQWNAAPLHIQKMILFLLQRGSKDFTISVGGLFVGSLECFATMVRASVSYFTVMYSTQ	ATGATCGATCTCGAGACTCAGCATTTTAAACTCAATAGAATTCTATTACTCACTATTGGCTTGTGGCCTTTACAACAATCAAATCTAACTCGATTTCAGTTTATTATCTTTTTTAGTGTTTTGATGACAATTATTATATTTCAGCTTATGTCATTTATTACATTAAGATGTACTTCGGATCTCATCACTAATGTTTTATCTTCAACATGTGTGTTTAGTATTGCCGCGGTAAAATGTATTACATTTTGTTTCAACCTGGAAAATGTGAAGGATTTATTGGTACAACTTCAGAATTTATATGATGGATTGAAAGATAAAAACGAAATTGCTATTATAAAAAAATATAGTTGCAATGGAAAACGTTACACAACTGCATTTACAATACTTGCCATTTGCTTC…
	CfOr368	scaffold586	-	14341	10176	MIGLETYNFKLNRILLLIIGLWPLQQSNLTRLQFVFMSTFLMTSIMFQLTTFLTSKCTPDFVAKILSSTSFFSLIAINYNLFYLNMKPVKMIVHKLSSLIAIFYIIHPINITQSHRLPITVEYFVDQEKYFYLMLIHIIVSLCIGTIVMIAVGTMLLVCFQYTCGLFRICSYRIKHAVHVNSLENIKLKKGNSMLKGIISAVDIHQQAINLCGLLESNIEIMLFCLILNTVITLSLNFFRIFQIVLSRYDIMEIIFPFLFVTVSTIYMFLANYIGQDITDHNNDIFVTVYDVQWHVAPLRIQKMILFLLQRGTKDYIINVGGLFAGSLQNFATLVKSSVSYFTVIYSTQ	ATGATCGGTCTCGAGACTTATAATTTTAAACTAAATAGAATTCTATTACTCATTATTGGCTTGTGGCCTCTACAACAATCGAATTTAACTCGACTTCAGTTTGTTTTTATGTCTACTTTTCTGATGACAAGTATTATGTTTCAGCTTACAACTTTCTTAACATCAAAATGTACGCCAGACTTTGTCGCTAAGATTCTGTCTTCCACATCTTTTTTTAGTTTAATCGCGATAAATTATAACTTATTTTATCTCAACATGAAACCTGTAAAAATGATAGTTCACAAGTTAAGTAGTTTGATCGCTATATTCTATATTATACATCCGATAAACATAACACAATCACATCGCTTGCCGATTACAGTGGAATATTTTGTCGATCAAGAAAAGTATTTCTATTTG…
	CfOr369	scaffold618	+	333	1857	GLVIYNQIKSNNLIQIIEYKIIYLQFTTLLTSKCTSNLLIDVFSSASFYIIFVIKYSWFRININIVKYLLEQLQKIYNQLTNENEICIIRKYGNYGKSYTIGLILIAILVIPVPLSYPFWLYFLDTPVTINDSRSRFPLPHNTEYFVDQKKYFYWILLHANAALLIGIVTILATGSIFIVYLQYACGMFRIASYRIEQSLVDISRKGNLQNNNLIYKKLIRAVDMHREAMRFSDSSISRFKVMFSFMIAVGVISTSLNLYRISQILSFGYDVKKLLFPLIRVIIFMFYMFIGNYVAQKIIDHNNVVFATAYNIRWYATSLNVQKMILFLLQRRTKVFSLNIAGLFVGSLEGAAMLLSSEISYFTVLYSMQT	GGACTTGTAATTTATAATCAAATTAAAAGTAATAATTTAATACAAATAATAGAATATAAAATAATTTATTTGCAGTTTACAACACTTTTAACTTCAAAATGTACTTCGAATCTTTTGATCGATGTTTTTTCTTCTGCATCATTTTACATTATTTTTGTTATTAAATACAGTTGGTTTAGAATTAACATTAATATTGTAAAATATTTATTGGAACAACTGCAGAAGATCTATAATCAATTGACAAACGAAAATGAAATTTGTATTATAAGAAAGTATGGCAACTATGGAAAAAGTTACACCATTGGATTAATACTGATTGCCATATTAGTTATACCCGTTCCACTTTCGTATCCATTTTGGCTGTACTTTCTTGATACTCCAGTAACTATAAATGACTCT…
	CfOr370	scaffold618	+	9997	11964	LQFTTLLTSKCTPDLLIDVFSSASFYIIFVIKYSWFRININIVKYLLEQLQMIYNQLTDKNEICIIRKYGKYGKRYTVGLILIAILVIPVPLSYPFWLYIFDSPLIINDSRPRFPLPHSTEYLVDQKKYFYWILLHANAALLIEIVAILATGSIFLVCQQYACGMFRIASYRIEQSLVVDILQEGSLQNKNMIYKKLIRAVDMHREAMRFSDSSISRFKVMFSFMIAVGVISTSLNLYRISQILSFGYDVKKLLFPLIRVIIFMFYMFIGNYVAQKIIDHNNVVFATAYNIQWYTTSLNVQKMILFLLQRSTKIFSLNIAGLFEGSLESAAMLLSTEISYFTVLYSTQT	TTGCAGTTTACAACACTTTTAACTTCAAAATGTACTCCGGATCTTTTGATCGATGTTTTTTCTTCTGCATCATTTTACATTATTTTTGTTATTAAATACAGTTGGTTTAGAATTAACATTAATATTGTGAAATATTTATTGGAGCAACTGCAGATGATCTATAATCAATTAACGGACAAAAATGAAATTTGTATTATAAGAAAGTATGGCAAATACGGAAAACGTTACACGGTTGGATTAATATTGATTGCCATATTAGTTATACCCGTTCCACTTTCGTATCCATTTTGGTTGTACATTTTCGATTCTCCATTAATTATAAATGACTCTCGACCACGTTTTCCGCTTCCACATAGTACTGAGTATCTTGTCGATCAAAAAAAATATTTCTATTGGATT…
	CfOr371	scaffold618	+	16272	17796	MIWIDCLYININRILLLLVGLWPYQQSKLFTTLLTLKCTPDLLIDVFSSASFYIIFVIKYSWFRININIVKYLLEQLQKTYSQLTDENEICIIRKYGKYGKRYTVGLICKITVFVFSIPLLYPFWLYFLDIPVTINDSRPHFPLPHSTEYFVDQKKYFYWILLHANVALLIGIVTILASGTILIVYQQYACGMFRIASYRIEQSVTFDTSQKGSLRNKNLIYKELIRAVNMHREAMRFSDSSISRFKVMFSFMIAVGVISTSLNLYRISQMLSFGYDVTKLLFPLSRVITFMWYMFIGNYVAQEVMDHNNNVFITVYNIRWYTTSLNVQKMILFLLQRSTKIFSLNIAGLFEGSLESAAMVRDTYIRIYNMF	ATGATCTGGATCGACTGTTTATATATCAACATTAATCGAATTCTGCTACTTCTGGTTGGTTTATGGCCTTATCAGCAATCGAAACTCTTTACAACACTTTTAACTTTAAAATGTACTCCGGATCTTTTGATCGATGTTTTTTCTTCTGCATCATTTTACATTATTTTTGTTATTAAATACAGTTGGTTTAGAATTAACATTAATATTGTGAAATATTTATTGGAGCAGCTGCAGAAGACTTATAGTCAATTAACGGACGAAAATGAAATTTGTATTATAAGAAAGTATGGCAAATACGGAAAACGTTACACGGTTGGATTAATATGTAAGATAACTGTTTTTGTCTTTTCCATTCCACTTTTGTATCCATTCTGGCTGTACTTTCTCGATATTCCAGTA…
	CfOr372	scaffold618	+	20031	23362	IKTQYFNLNRILLLAVGLWPYQQSKFVRLQIFLFFSILTSFIIFQLTALITAECTPEFIIKVFSTAMFFGVYVIKYYSFWMNAHSVKCLLEQIQNICDELKDENEIAIMEKYGSNAKYFTTISLAICGVFIAILLPIWPQVLGSDLHINESQPRQTVQIVTEYFVDQEKYFYLILLHKNIVICIGATTLTGTGTILVGYVIYACGMFRMASYRIENAMTTKILNNINLENQTIIYKQIIDAVEIHCKAIKFSEFLTSAFKGSVSLLVIINVISLSLNIFGVSFFLKILKFIFFSNSGNLLFKNVTYIXIFYKIRRIQIINHNNHIYFLAYNSRWYIAPLHAQKLILFILLRGSKTVNLNIGGLVVASLECFTMLIKLSMSYFTVMYSMQE	ATCAAGACTCAATATTTTAACCTGAATAGAATTCTTTTACTTGCAGTTGGTTTATGGCCCTATCAGCAATCAAAATTCGTTCGCCTTCAAATATTCTTATTCTTTAGCATTTTGACAAGCTTTATTATATTTCAGCTCACAGCGCTTATAACTGCAGAATGTACACCTGAGTTTATCATCAAAGTTTTTTCTACCGCAATGTTTTTTGGTGTTTACGTAATTAAATATTATTCTTTTTGGATGAATGCTCATAGTGTAAAATGTTTACTAGAGCAAATTCAGAATATTTGTGATGAGTTAAAAGACGAAAATGAAATTGCTATTATGGAAAAATATGGAAGTAATGCAAAGTATTTTACAACTATATCGCTCGCTATTTGCGGTGTATTTATTGCCATT…
	CfOr373	scaffold618	+	24312	27192	MICIKSQYFNLNRILLLTVGLWPYQQSKFVRLQIILFFSTLISFVIFQLTAFITTECTSEFIIKILSTAMFISVYIIQYYGFWMNVHNVKCLLEQFQNICNELKDENEIAIIKNYGDNLNRFTFIITCKAISTLIFILLPIWQQILHINLHINETQQHRTMQIVTEYFVDDEKYFYLILLHRNIAICIGATVLTATGTTLAGYIIYVCGIFRIASYRIEQAMSIEVMENINLENQTMIYRKISDAVEIHRKAIKYSEFLSSCFKGTFSLLLIIGVISLSLNTFGYYKNMIITIKMKAAILRSMIYIYIYIYIYIYIYTYVYI.LFHRYNSRWYVIPLHAQKLILFILLRGSKSVNLNIGGVIVASLECFGTLVKTSMSYFTVIYS	ATGATTTGCATCAAATCTCAATATTTTAATCTCAATAGAATTCTTTTACTTACTGTTGGCTTATGGCCCTATCAGCAATCAAAATTCGTTCGCCTTCAGATCATCTTATTTTTTAGCACTTTAATAAGCTTTGTTATATTCCAGCTCACAGCGTTCATAACTACCGAGTGTACATCTGAATTTATCATTAAGATTCTTTCTACCGCAATGTTTATTAGTGTTTATATAATTCAATACTATGGTTTCTGGATGAATGTCCATAATGTAAAATGTTTATTGGAGCAATTTCAAAATATTTGTAACGAGTTAAAAGATGAAAACGAAATTGCTATTATAAAGAATTATGGGGACAACCTGAATCGTTTTACTTTTATTATTACATGTAAGGCAATTAGTACA…
	CfOr374	scaffold618	+	28993	31199	MICINCLNISLNRILLLAVGLWPYQQSKLVRFQLILVYAILTTCIMFQFTALLTSKCTSDFLIDVFSTALLYVMFLIKYSWFHINIEVIKCSLEQLQNIYNKLTDKNEITIIKKYGSYAKRYTAGLICKTITFSFIKFLYLFYPYILDIVLSINESRSYSPVLVTEYFIDQEKYSYLILLHIMAALFVGIITVLATGAIFIVYLQYACGMFQIASYRMKQAITIGNSRKGNLSRNKNLIYKELIRAVDMHREAMRFSDSFVSRFKVMFSSLIVVGLTSASLNSFRIFQALTLGYDIEEFLVPLVSMITYISYMFLANYIAQEIMDHNNDVFDTVYNIQWYAVSLNVQKMILFLLQRGTKAFNLNIAGLFVGSLEGAATLISTGISYFTVIYSTR	ATGATCTGCATAAACTGTTTGAATATCAGTCTTAATCGTATATTGTTACTCGCAGTTGGTTTATGGCCTTATCAACAATCGAAACTCGTTCGATTTCAATTGATCTTAGTTTATGCCATTCTGACAACCTGTATTATGTTTCAGTTTACAGCATTATTAACATCAAAATGTACTTCTGATTTTCTCATCGATGTTTTTTCTACAGCATTACTTTATGTTATGTTTCTAATTAAGTACAGTTGGTTTCATATTAATATTGAAGTTATAAAATGTTCTTTGGAACAATTGCAGAACATATATAATAAGTTAACGGATAAGAATGAAATCACTATCATAAAAAAGTATGGCAGCTATGCGAAACGTTATACGGCTGGATTAATATGTAAGACAATTACTTTT…
	CfOr375	scaffold618	+	34090	36551	MICIDCLHMNLNRMLLLAVGLWPYQQSKLVQFQLILFFTILITCIIFQFTTFATSKCTSSLLINVFSSALFYIYFLILYSWFHINMEVVKCSLEQLQNMYNELTDKNEITIIKKYGNYGKRYTAGLILTVVFFAPSLGLYLHWPYLVNRLLPINDFRSRSSLFVTEYFIDQEKYSYLILFHTLTALFIGIITIIATGTLFIVYAHYGCGMFRITNYRIEQVMAIDTLQKKSILRNKNLIYKKLIRAVDMHREAMRFSESFVSKFKVMFSCLIAIAVASASLNLFRISQALSFGNNVDELLFPLITVGIYIAYILIANIMTQKIMDYNNNVFDTAYNIQWYAVSLNVQKMILFLLQRGTKVFSLNIAGLFVGSLEGAAKLLSTMMSFFTVLYSTR	ATGATCTGCATCGATTGTCTGCATATGAATCTTAATCGAATGCTGTTACTCGCGGTTGGCCTGTGGCCTTATCAACAATCGAAACTTGTCCAATTTCAATTAATCTTATTTTTTACCATTTTGATAACTTGTATAATATTTCAGTTTACAACATTTGCAACATCAAAATGTACTTCTAGTCTTCTCATCAACGTTTTTTCTTCTGCATTATTTTATATTTATTTTCTTATTCTGTATAGTTGGTTTCATATTAATATGGAAGTTGTGAAGTGTTCGTTGGAACAATTGCAAAACATGTATAATGAGCTAACGGATAAGAATGAAATCACTATTATAAAAAAGTACGGTAACTATGGAAAACGCTACACAGCTGGATTAATATTGACTGTTGTATTCTTT…
	CfOr376	scaffold618	+	38246	42028	IKTQYFNLNRILLLAIGLWPYHQSKFVRFQAFLFFSILTSFIIFQLTAFITTKCTPEFIIKVLSNIMVSTAYIIQYNSFWMNTHNLKCLLEQLQNVCNELKDKNEVAIFEEYGNISKYLTTISFAMCGAFNALFLPIWPQILGSDLHINVSQSRQTMQIVTEYFIDQEKYFYFILLHKNVVICIGATTLTGTGTMFIGYFIYICGVFRIASYRIERAMTTKIRENINIENQTMIYKDIIDAIEIHRKAIKFTDFISSTFSGSVSLLIIIGVVSLSLNIFGIFRNASLGDKESFLLNFLFVLVILICMFVGNYAGQEITNHNNHVYFAAYNSRWYIAPLHAQKLIFFILLRGGKSVNVNIGGLIVASLECFTNLTKTSMSYFTVMSSMQE	ATCAAGACTCAATATTTTAATCTTAATAGAATTCTTTTACTCGCGATTGGCTTATGGCCCTATCATCAATCAAAATTCGTTCGTTTTCAGGCATTCTTATTTTTTAGCATTTTAACAAGCTTTATTATATTCCAGCTTACAGCGTTTATAACTACCAAATGCACACCTGAATTTATCATCAAAGTGTTGTCTAACATAATGGTTTCTACAGCTTATATAATTCAATACAACTCGTTCTGGATGAATACTCATAATCTAAAATGTTTATTGGAACAACTTCAAAATGTTTGTAACGAGTTAAAAGATAAAAATGAAGTTGCTATTTTTGAAGAGTATGGAAACATCTCGAAATATTTGACAACTATATCGTTTGCTATGTGCGGAGCATTTAATGCTCTT…
	CfOr377	scaffold618	+	46402	50001	MIHIKTQHFSLNRILLLAIGLWPYQKSKFVRLQVIVIYGILISFVIFQFTALITTKCTLDFIIKIISTAIFFSFYIIKYNMFWINIHRVKNMLEQLQDICDKLKDENEIAIILKYGNNAKHCTAIFTSLAICSTFIAILMPIWPQICDTVSHINGSRQNHTIYIVTEYFIDKKEYFYLIILHINAVMCIGATTIIATGTTLLGYIIHVCGMFKIASYRIEQAMAPKVLENINVTNRTMIYKKIFYAVEIHRKAMKFANALISNFEGSFLLLIILSVISLSLNIFAVFRNALLRNKEGFFLHLIAMNIIFSFLLIGNYAGQEVINHSNHIYFTAYNVQWYVAPLRAQKMILFILQRGNKTYSLNIAGLYVPSLECFAMLTKASISYFTVLQSMQ	ATGATTCACATCAAAACTCAACATTTTAGCCTCAATCGAATCCTCCTACTAGCAATCGGCTTATGGCCCTATCAGAAATCAAAATTCGTTCGGCTTCAGGTAATCGTAATTTATGGTATTCTGATAAGCTTTGTTATATTTCAGTTCACAGCTCTGATAACCACAAAATGTACTCTTGATTTTATTATTAAAATTATCTCTACTGCAATATTTTTTAGTTTTTACATAATTAAGTACAACATGTTCTGGATTAACATTCATCGTGTGAAAAATATGTTGGAGCAACTACAGGATATCTGTGATAAGCTAAAAGATGAAAACGAAATTGCTATTATTTTAAAGTATGGAAATAACGCGAAACATTGTACAGCTATATTTACATCGCTTGCTATATGCAGT…
	CfOr378	scaffold618	+	51018	56299	IKTQYFSLNRILLLAIGLWPYHKSKLVRLQEVMFFGILTSFVIFQFTVLITRKCTLDLFIKIFSNAMFFSFYIIIYYMFWINTHHVTKFQLCRHYEYRLECEKNNLHKFFFETFIGYAVCSTCIAILLPIWPQIFGNVLHINESRLQSQIIYIATEYFIDKKQNFYLSLLHTSAVFCIGAVTFTATGTMLLGFIIHVCGIFRIASYRIEQAMTTKILENINLETMIIIYKKIFYAVEIHRSAMKFVNVLVSSFEGSFLLLIVLIVTTLSVNIFAVSLHYNASHGNKEAFLLHLIFVFVIVLVMFLANYAGQQIINYCNHIYITAYNVRWYEAPLHAQKMILFILLRGNKSFTVNIAGIFVISLECFAMLTKASMSYFTVLHTTQQ	ATCAAAACTCAATATTTTAGCCTCAACCGAATTCTTCTACTTGCAATCGGTTTATGGCCTTATCACAAATCAAAATTAGTTCGGCTTCAAGAAGTCATGTTCTTCGGTATTTTAACAAGTTTTGTTATATTCCAGTTCACAGTGTTGATAACCAGAAAGTGCACTCTTGATTTATTCATCAAAATTTTCTCGAATGCAATGTTTTTTAGTTTCTACATAATTATATATTACATGTTCTGGATTAATACGCATCATGTAACGAAATTTCAATTATGTAGGCATTATGAATATCGTTTAGAATGCGAAAAAAATAATTTACATAAATTTTTTTTTGAAACGTTCATAGGGTATGCTGTATGCAGTACATGTATTGCTATTTTATTGCCTATTTGGCCACAA…
	CfOr379	scaffold618	+	57434	61035	MISIISQHFSLNRILLLAIGLWPYQKSKLVWLQEILFFGILLSFVIFQVPLITTKCTVDFILKILSTAIIFNFYVIVYNMFWINIHHVRNLLEQLQYICNDLKDENEIDIIIKYGNFAKRFTAIITWYTVCVICILILLPIWPQIFGNVLHINESRLQSQTIQIVTEYFIDKKKNYYLSLLHMSAVYHIGAITFTATGTMLLGFIIHVCGIFRIASYRIEQAMTNKILENINLKTMIIIYKKIFYAVEIHRSAMKFVNVLVSSFEGSFLLLIVLGVTALSVNIFAVSVYYNALHGNKEAFLLHLIFVFVIVVYMFAANYAGQQIINYCNQMYITAYNVRWYEAPLHAQKMILFILLRGNKSFTVNIAGIFVISLECFAMLTKASMSYFTVLHTTQQ	ATGATCTCCATCATAAGTCAACATTTTAGCCTCAATCGGATCCTGCTACTCGCAATCGGCTTATGGCCTTATCAAAAATCAAAATTAGTTTGGCTTCAGGAAATCTTATTTTTTGGTATTCTATTAAGCTTTGTTATATTCCAGGTACCACTTATTACCACAAAATGTACTGTTGACTTTATCCTCAAAATTCTTTCTACCGCAATAATATTTAATTTTTACGTAATTGTATACAACATGTTCTGGATTAACATTCATCATGTAAGAAATTTATTGGAACAACTACAGTATATCTGTAATGATCTAAAAGACGAAAACGAAATTGATATTATTATAAAGTATGGAAATTTTGCGAAACGTTTTACAGCTATAATTACATGGTATACGGTATGCGTTATA…
	CfOr380	scaffold618	+	61903	64961	MICITSQHFSLNRILLLAIGLWPYQKSKLVWLQEILFFCILLSFVIFQLTAFITTKCTVDLIIKVLSTAIVFNFYVIIYNMFWINIHHVKNLLEQLQYICNNLKDKNEIDTILKYGNNAKHCTAIITLISICSTFFATLLPIWPQISNTVLNVNESRLQSHTVYIVTEYFIDKKKYSYLILLHANVTMCIGGTTVIATGTMILACIIYACGMFKIASYRMEQVMSTKMLENINLTKNQTMIYKKIYYAVEIHRKAMKFTNTMLSNFEGSFILIITFSVISLSLNIFAIFRNVSFGNKEAALLHLLIVFLIFIYIFIANYAGQEITNHSNHIYSTAYNIRWYKAPSRIQKIILIILQRGSKSFNLNIAGLFVLSVECFATLTKTSLSYFTVIYSTQQ	ATGATCTGCATCACAAGTCAACATTTTAGCCTCAATCGGATCCTGCTACTCGCAATCGGCTTATGGCCCTATCAAAAATCAAAATTAGTTTGGCTTCAAGAAATCTTATTTTTTTGTATTCTATTAAGCTTTGTTATATTCCAGCTCACAGCATTTATAACTACAAAATGTACTGTTGATTTAATTATTAAAGTTCTCTCTACTGCAATAGTCTTTAATTTCTATGTAATTATATACAACATGTTCTGGATTAACATTCATCATGTGAAAAATTTATTGGAACAACTACAGTATATCTGTAATAATTTAAAAGACAAAAACGAAATTGATACCATTCTAAAGTATGGAAATAACGCGAAACATTGTACAGCTATAATTACATTAATCTCCATATGCAGT…
	CfOr381	scaffold618	+	66204	70998	MICIETQHFHLNRILLLAIGLWPYQKSKFVQLQVILNFGILTSFVIFQFTALITTKCTLSFIIKIFSTTIFFSFYVIFYNMFWINTHNVRNLLDQLQYICNDLKDGNEINIILKYGNNAKRYTAIFTSFATCIAFIATLMPIWPQILGTVLYINESQLQINTIQITTEYFIDKKKYFYLILLHTNVVICIGSTTVTGIATIILSWFIHICGIFRIASYRMEQAITPKMLENINMKDQNMIRKKIFYAVEIHRKAMKFANALISNFEGSFLLLIILSVISLSLNIFAVSSFIVFFEAFLLHLLIVIIILLVMFLANYTGQEITNYSNHIYSTAYNIRWYKAPSYVQKMILFILQRGNKTFNINITGLFVLSIECFAMLIKASMSYFTVMYSTQ	ATGATCTGCATCGAAACACAACATTTTCACTTGAATCGTATCCTTCTACTCGCAATCGGTTTATGGCCCTATCAAAAATCAAAATTTGTTCAGCTTCAGGTAATCTTGAATTTTGGTATTTTGACAAGTTTTGTTATATTTCAGTTTACAGCGCTGATAACCACAAAATGTACTCTTAGTTTTATCATTAAAATTTTCTCTACCACAATATTCTTTAGTTTTTACGTGATTTTCTACAACATGTTCTGGATTAATACTCATAATGTGAGAAATTTATTGGACCAACTACAGTATATCTGTAATGATTTAAAAGATGGAAACGAAATTAATATTATTCTAAAGTATGGAAATAATGCGAAACGTTATACAGCTATATTTACATCGTTCGCCACATGTATT…
	CfOr382	scaffold618	+	71803	75187	MVCIKTHFNLNRKLLLAIGLWPYQKSKFVLFQGILFFGILLSFVIFQLTALITTKCTSDFIIKVFSTTVIFNFYVIKYSMFWINAHNLRYMLEQLQYICNELKDENEIAIIINYGNNAKRYTAIFILVNIFCTVIAISMPIWPHILGILHINESQLEIRKIEIVTEYFVDKKKYFYLILFHTNAVFCIGGITITATGTLLLGYMIHICGLFQIATYRMEQAISTKMFENINIKSQTLIKEKIFYAVEIHRRTMKSIDFMSSSFKGSYLLLAFFGIVSLSLNIFAIFRNATLEKKETFILHLIFVFGTLLYMFIFNYCGEEITNYNDHIYSAVYNSQWYMAPLHVQKMILFILQKSSKTFNCTIAGLLVISMKLFATLTKTSMSYVTVIYSTQQ	ATGGTTTGCATCAAAACTCATTTTAATCTCAATCGGAAACTCTTACTCGCAATCGGTTTGTGGCCTTATCAAAAATCAAAATTTGTTCTATTTCAAGGAATCTTATTTTTCGGTATTCTGTTAAGCTTTGTTATATTTCAGCTCACGGCACTTATAACCACAAAATGTACTTCTGACTTTATCATCAAAGTTTTTTCTACTACAGTAATCTTTAATTTCTACGTAATTAAATACAGTATGTTTTGGATTAACGCTCACAATCTGAGATATATGTTGGAACAATTACAGTATATTTGTAATGAACTAAAAGATGAAAACGAAATTGCCATCATTATAAATTATGGAAATAACGCTAAACGTTATACAGCTATATTTATATTGGTCAATATATTCTGTACA…
	CfOr383	scaffold618	+	76340	80328	IRTQHFNLNRILLLAVGLWPYQKSKFVRFQGILFFGILSSFIIFQLTALIKKDCTSEFVIKVFSITMIFNIYAIKYNMFWINTHNLRNLLEQLQYICNELKDENEIAILIKYGNNTKRYTAIFTLLTICLTLSTVILLIWPLIFGTVLHINESQVITMLTEYVVDREKYFYLILLHVNIVICIGSTTITATGLMILGCIIHICGLFKIASYRMEQAMTTKMLQNINLENQTTICKKIFYAVEIHRKTMKFTNLLFSSFEGSFFLLIAFLVTSLSLNMFGIFHNASLGDMESVLLHLIIVLIMLLYMFVANYAGQEVINYSNHIYSTAYNVRWYEAPLNVQKMILFILQRSRKNFHIKIAGLFIISLECFATLIKASMSYFTFMYSTQ	ATCAGAACTCAACATTTTAATTTAAATCGGATCCTCCTACTTGCAGTTGGCCTATGGCCTTATCAAAAATCAAAATTCGTTCGGTTTCAGGGAATTTTGTTCTTCGGTATTCTGTCGAGCTTTATTATATTCCAGCTTACAGCACTTATAAAAAAAGATTGCACTAGTGAGTTTGTGATAAAAGTTTTTTCTATTACAATGATTTTCAATATCTATGCAATCAAATACAACATGTTTTGGATTAACACTCATAATCTAAGAAATTTGTTGGAGCAATTACAATATATCTGTAATGAATTAAAAGACGAAAATGAAATTGCTATCCTTATAAAATATGGAAATAACACGAAACGTTATACAGCTATATTTACATTGCTCACTATATGCTTGACATTGTCT…
	CfOr384	scaffold618	+	81442	84754	IETQYFRLNRILLLAVGLWPYQRSKLVQFQATLLFGILISFIILQFTVFFTTKCTPDLVIRILSFILFFIANNLKYFLI.KVKCLLEQLQQIYNELKDENEMVIIKKYGYNAKCYTIRIILITVCSVFVISFLSIWPRLLDIIVPMNESRPHYEIEFIAEYFPDQEKYYYVIILHMNAAICIGGIAFIATGTMLIAYLKHACGMFKIASYRIDQAIAINFLQNIEKNEIITYKKITYAVDIHRKAMKFAEYLISNFEGSFFVLIAVTVCCLSLNLFQIYRAVLLQDNEKEFLLHFLIVFIILLYMFLANYAGQEIIDHNNHIYSTAYNIHWYVMPLHVQKLILFLLQRSSKSFSLNIGGLFVASLQCFASLSSTSISYFTVIYSTQ	ATCGAGACCCAATATTTTAGATTAAATCGAATTCTTTTACTTGCAGTTGGTTTATGGCCCTATCAACGTTCAAAACTCGTTCAATTTCAGGCAACTTTGCTTTTTGGTATCCTGATAAGCTTCATCATATTGCAGTTTACAGTATTTTTCACTACAAAATGCACACCAGATCTTGTCATCAGAATTTTATCTTTTATATTATTTTTTATTGCAAATAATTTAAAATATTTTTTGATATAAAAGGTGAAATGTTTATTGGAGCAGCTTCAACAAATCTATAATGAATTGAAAGATGAAAATGAAATGGTCATTATAAAGAAATACGGATACAATGCAAAATGTTATACGATTAGAATTATACTAATTACAGTGTGCAGTGTATTCGTTATTTCTTTCCTG…
	CfOr385	scaffold618	+	86227	89202	MTCFVNQHFRLNRILLLAIGLWPYQRSLLIRFQQILLFGILASFIVFQLTKLSTSEYKTDLIIKILSTALFFVMFMIEYNSFWINSQTMKNLLEQLRNICNEFKDENEIIIMKKYGNMAQRYTAIIIVMSTCGTFIIFIIPMWSHILDIILPMNESRSRFTIHVLTEYFVDQEKYFYLILLHMNAAICIGMITVVGTGTTLLTILAHICGMFTIVSYRIEQAMTINNLQNKSKNENVICKGIIYAVDIHCKAIEFSRYLTSSIQGSYFLLIGIGVLSLSLNLFEMYQILSGDGDKEAFFIHFLFIFIILLYMFVTSYVGQEIIDHNNDIYYTAYNVCWYVAPLHIQKLILFLLQRGSKVVNLNVGGLIAASLNCFASLASASVSYFTFIYSTHE	ATGACATGCTTTGTGAATCAGCACTTTAGACTCAATCGTATCCTTCTACTCGCAATTGGCTTATGGCCTTATCAGCGATCATTACTCATTCGATTTCAACAAATCTTGCTTTTTGGTATTTTGGCAAGTTTTATTGTATTTCAGCTAACAAAATTATCGACGTCCGAATATAAAACAGATCTTATTATCAAAATTCTTTCTACCGCATTATTTTTTGTGATGTTTATGATTGAATATAACTCATTTTGGATTAATTCTCAAACTATGAAAAATTTATTGGAGCAACTTCGAAATATTTGTAATGAATTCAAAGATGAGAATGAAATTATTATCATGAAAAAATATGGAAATATGGCACAACGTTATACAGCTATAATAATAGTGATGTCAACGTGCGGT…
	CfOr386	scaffold618	+	91241	94025	MICIVSQHFRLNRILLLAIGLWPYQQSLLVRFQQFLFLSILGSFIVFQLTIFLTSNCTFDYVLKILSTLLTFTIFIIKYNSFWINSQTVKNLLEQLQNICNELKDENEIIIMRKYGTNAKYYTLKMIVVSMCSIFTVSFMSMWSHILDIVLPLNESRHSKIQILTEYFIDQEKYFYLTILHINAAFCIGATTIIGTGTMLIAYLKHACGIFTIASYRIEQAMTTNSNLKNKNVIYSRIICAVDVHCKAIEFSKSLISSFEGSFFILIGFGVITLSVNLFEMYQVLSLGSGKEEFLWHFVLIIVILLYMFLANYAGQEIIDHNNHIYYTAYNVRWYVAPLHIQKLILFLLQRGSKVVNLNVGGLFIASLNCFASLASASISYFTFIYSTQ	ATGATATGCATCGTGAGCCAGCATTTTAGACTCAATCGTATTCTTCTACTCGCTATTGGTTTATGGCCTTATCAACAGTCATTACTCGTTCGGTTTCAGCAATTTTTGTTTCTTAGTATTTTGGGAAGTTTTATTGTATTTCAGTTGACAATATTTCTCACTTCAAATTGTACATTTGATTATGTTCTAAAAATTTTATCTACCTTATTAACCTTTACAATATTTATAATTAAATACAATTCATTTTGGATTAATTCTCAAACTGTAAAAAATTTATTGGAGCAACTACAAAATATTTGTAATGAACTAAAAGATGAGAATGAAATTATTATTATGAGAAAATATGGAACCAATGCAAAATATTATACACTTAAAATGATAGTGGTTTCAATGTGCAGT…
	CfOr387	scaffold618	+	95433	98086	IVSQHFRLNRILLLAIGLWPYQQSLLVRFQQFLFLSILGSFIVFQLTIFLTSKCTFDYIIKILSITLFSTIFIIKYNSFWINSQTVKNLLEQLQNICNELKDENEIIIMRKYGTNAKYYTIKMIVISMCSIFTVSFVSMWSHILDIVLPMNESRSHSTVQELTEYFIDQEKYFYLTFLHMNATLCIGTTTIIGTGTMLIAYLKHACGIFKIASYRIEQAMTINSFHSNLKNKNVIYNRIICAVDVHCKAIEFXSLNLFEMYQVLLFGSDKEEFLLHFVMAIVILLYMFLANYAGQEIIDHNNHIYYTAYNARWYVAPLHTQKLILFLLQRSNKIVSLNVGGLFAASLSCFASLASASISYFTFIYST	ATCGTGAGCCAGCATTTTAGACTCAATCGTATTCTTCTACTCGCTATAGGTTTATGGCCTTATCAACAGTCATTACTCGTTCGGTTTCAGCAATTCTTGTTTCTTAGTATTTTGGGAAGTTTTATTGTATTTCAGTTGACAATATTTCTCACTTCAAAATGTACATTTGATTATATTATAAAAATTTTATCTATCACATTATTCTCTACGATATTTATAATTAAATATAATTCATTTTGGATTAACTCTCAAACTGTAAAAAATTTATTGGAGCAACTACAAAATATTTGTAATGAACTAAAAGATGAGAATGAAATTATTATTATGAGAAAATATGGAACCAACGCAAAATATTATACAATTAAAATGATAGTGATTTCAATGTGCAGTATATTTACT…
	CfOr388	scaffold782	-	435069	432357	MLVNILREYNINRKFLSCLGFWPFQRKLARYSLPIFCFVLELSYLPFEIITLYMHRRSKQMIFECLYQMTVTIAFLVKLVNQLWNRSKFQRLYETMENHWNIFTNDFEVQIMKNYSGISQKFTISYSILIYVMSTMFITIPSLGPIFLDIVLPLNESRPRHLALYAEYGIDQNKYFVGIFLYTTIMIMVGLTIMVAVDTMHIACTAHACSLFQVIGHQIENVSNMREVDQTGYRANTEYKLFNEKVIYREYILCLKKHQLAIEYVDILNDTHKIVGISFSLIIGMIFSLLGIRIVYVLDQVEEIIRFFFIITGALIQLMIVCYSGQKLMDESQNIFHRAYAAEWYKFSPRLKSLLIIILYRSVVPCKLTAGNLFPLSMVIFATVIRTGISYFTAFLSFKD	ATGCTGGTGAATATACTTCGAGAATACAATATCAATAGAAAATTTTTATCGTGCCTAGGTTTTTGGCCATTCCAACGTAAGCTCGCGAGATATTCATTGCCAATATTCTGCTTTGTACTCGAATTAAGTTACTTGCCATTCGAGATCATAACATTGTACATGCATAGACGCAGTAAACAAATGATTTTTGAATGTCTGTATCAAATGACTGTAACAATAGCTTTTCTTGTAAAATTAGTAAATCAGCTTTGGAACCGCAGCAAGTTTCAGCGTTTATACGAAACCATGGAAAATCACTGGAACATATTTACGAATGATTTCGAGGTTCAAATTATGAAAAATTATTCTGGTATATCACAGAAATTTACAATATCTTATTCCATCTTGATATATGTTATG…
	CfOr389	scaffold782	-	439134	436843	DIMLVHVLREYNVNKIFLSRLGLWPFQSKLVRDLLPTFYLMLEISFYPFEILMVYHHRDDTQMVFEGCYQLVISSAFLVRLWNEIWNRNKFQCLYEAMNDHWNIFTNDLEVRILKDYSIISQKFTIFYSIMMYLLSSMFIVIPLTPAFLDIVLPLNESRPRILAVEVDSRIDKDKHFVPLFCYTTAIIVVGISIMVGADTMHFTCTNHACSLFAIIGEQIENIKLKLDMEKCECCMNKKFKSSNERAIYQEYITCLKKYQLALKFVDILNSTHQTVAVFFLLLIGATLSLIGIRIVYVLDQMEEMIRFMFIIMGALLQLMIMCYSGQKLIDESQNIFYRAYAAKWYMYSPRMRSLLIITLYRSNIPCSLTAGKLIPLSMTTYAAVVRAGMSYFTAFLSI…	GATATCATGCTGGTACATGTTTTGCGAGAATACAATGTCAATAAGATATTTTTATCACGTTTGGGCCTTTGGCCATTTCAAAGTAAGCTCGTGAGAGATTTGTTACCGACTTTTTATCTCATGCTTGAAATTAGTTTCTATCCGTTCGAGATATTAATGGTATACCATCATCGGGATGACACGCAAATGGTTTTCGAAGGTTGCTATCAATTGGTCATATCGTCTGCTTTTCTAGTACGACTTTGGAATGAGATTTGGAATCGTAACAAGTTTCAATGTTTATACGAGGCTATGAACGATCATTGGAATATATTCACGAATGATTTGGAAGTGCGAATTCTGAAAGATTATTCCATTATATCACAAAAGTTTACGATATTTTACTCAATTATGATGTAT…
	CfOr390	scaffold83	-	304704	302113	KGYLQTMNSTWNHYYSVVEKVSSLAGQWPYQKPKTRLLCSSVVTLITFSMIVPQMAKFVKCNGDLQCIFQTLTAYLLTVVTLVKLYTCYFNRCKMKVLIDQLFIEWDDLQTPEELEIMKKYAEKGRRYSLGYSLYCFISVYLFMSLSLVPQLLDVILPLNESRPILPAHPGYYFVDEKKYFYYIFSHAIVAWEVAMTGIVAHDCMLLTYVEHVCSIFAITGSRFKQLTCKSANSVTILHSTNDTYRKRIEFSVHTHRKALKFAQLIEDTFSLTLAIQIMLNTVMISITLLQVTQEDADVLVILKYVVYVIAQLIHLFCLSFEGQKLIDHSLQTRDTIYNSPWYKTPAKSQKMLLFVMRKSLQPMFLTAGKIYIFSLENFTSIVQTSMSYFTVLSSLE	AAAGGCTATCTGCAAACTATGAACTCCACTTGGAATCATTATTACAGTGTTGTTGAAAAAGTGTCATCGTTAGCCGGTCAATGGCCCTATCAGAAACCAAAAACGAGACTGCTTTGTAGTAGCGTGGTGACTTTGATCACATTTTCCATGATTGTTCCACAAATGGCCAAATTTGTTAAATGCAACGGAGACCTGCAATGTATTTTTCAAACACTGACAGCGTATCTGTTGACAGTCGTAACATTGGTGAAGCTATACACGTGTTATTTTAATCGATGTAAAATGAAAGTTCTGATTGATCAATTATTCATCGAATGGGATGATTTACAAACCCCAGAAGAACTCGAAATTATGAAAAAGTACGCCGAGAAGGGCAGACGTTATTCTTTAGGATACTCG…
	CfOr391	scaffold83	-	308287	306329	IRDCLQIMNSTWSQYYDIVKRVSSLSGQWPYQRSKTRLLCVCLVTLSTFSMIIPQIAKFTICDGDLRCIFETMTSYMLTSVTLVKLYTCYFNRCKIKMLIDRLFVDWDELETPEEYEIMKRYAENSRRYSLGYSLYCFSSVCLFMCISLIPQLLDVVLPLNESRPILSTYPGYYFVDEKKYFFYIFSHAIVAWEIAMAGIVTHDCMLLTYIEHVCSIFAIVGFRFEQLTYRHTDSTSILHPQLTDTCKRIAFSVQTHRKALKFAELIEDTFSLTLAIQLALNTVMISITLLQITQQKGDFLEAIRYIFYVFGQLIHLFCLSFEGQKLIDHSLQIRDKIYNSFWYKTSAKSQKMLLFVIRKSFQPMFLSAGKIYIFSMESFTTVVQTSMSYFTILASLE	ATAAGAGATTGCTTACAAATCATGAACTCCACTTGGAGTCAGTATTACGACATCGTTAAAAGAGTGTCATCATTATCTGGCCAGTGGCCATATCAGAGATCAAAAACGAGACTACTTTGCGTGTGCTTGGTAACTTTGAGCACGTTTTCTATGATTATTCCGCAAATAGCCAAATTTACTATATGTGACGGCGACTTACGATGTATTTTTGAAACCATGACATCGTATATGTTGACATCTGTAACATTGGTGAAACTATACACGTGTTATTTTAATCGATGTAAAATAAAAATGCTAATTGATCGATTATTCGTCGATTGGGATGAATTAGAAACACCGGAAGAGTACGAAATTATGAAGAGATATGCCGAGAATAGCAGGCGATATTCTTTGGGATAT…
	CfOr392	scaffold83	-	311094	308942	METTCNHYYNIVYKIASIAGIWPYLKPKTRMFRVTFLTMILLTIFIPQIAYQFTCKEMQCTYQAMTAYLLSIIVMLKMYTFHLNNRTIKDLTHQLFYDWKTLESTEEYKIMKSYAENSKRFSLLWSVYVFMAVIMFMSMSLIPYMLDIVLPLNESRPILPPYRGYYFVDIGEYFFQIYWHSIVAWEIVVTGVIAHDCMFVAYVEHVCSMFAIAGFRYEHLFYYHKEKEAATVTDGSNTDDTYDKRVAFLVYTHREALKYAQLIEDTFTIPFAIQMFIVTIGMSISLLQITQQDDILEAIRYVFYVIGQLIHLFCLSFEGQKLIDHSLQMRDKIYNSSWYKTSIKLQKLIILVMMKGLRPSFLTAGKIYIFSLESFTTVLQTSVSYLTVLGSV	ATGGAAACTACCTGTAATCATTATTACAACATTGTGTATAAAATAGCATCAATCGCCGGTATATGGCCGTATCTGAAACCAAAAACAAGAATGTTTCGTGTTACATTTCTAACTATGATCCTATTAACTATATTTATTCCGCAAATAGCTTACCAATTTACATGCAAGGAAATGCAATGCACTTATCAGGCAATGACAGCGTATTTACTATCAATTATAGTTATGCTAAAGATGTATACATTTCATTTAAATAATCGTACAATTAAGGATCTTACTCATCAATTGTTTTACGACTGGAAGACATTAGAATCTACCGAAGAATATAAAATTATGAAATCATATGCCGAAAATAGCAAACGATTTTCCCTGCTATGGTCAGTATATGTCTTCATGGCAGTA…
	CfOr393	scaffold971	-	17891	14428	LSQLSYKMHAKEEYYNKINRIVLKILGLWPYQQLYFVGIQKLFVVFILSTFILVQLLLFITTQYNTNLLFKILSFILPTLFSTIKYCFFIIQANSVKQMLERHRDNWKFFKDKQEIDIIEKYSYIARLISIILMGLCCAALPVLLILHTFPLIFDFILPLNESRPWQFLVATEYFFNQEKYVYAILLHHSLAIAIAAITLCSTSSTFIMSVLHICALFNIASHRIENAMKWNILAISDPKREHLLYRKIVHAVIVHRRAIEFTKFLTTEFAILFAILILVGVCSLSLTLLQFLQLITLTNNITEAFIFAVLILVHLTYMFGANYAGQIITDHGIKLFKATYNGMWYAAPLHTQKMLLFIMQKGMINVNLRLGSVFTASLEGFAMLTNAAVSYFTVIYST	CTATCACAACTTTCGTACAAGATGCACGCGAAAGAAGAGTATTACAACAAGATTAATCGAATAGTTCTTAAAATACTTGGTTTATGGCCTTATCAGCAATTGTATTTCGTGGGAATACAAAAACTGTTTGTTGTCTTTATTCTTTCGACATTTATACTTGTCCAGTTACTACTATTCATCACCACGCAATACAACACGAACCTCCTCTTCAAGATTCTCTCATTTATATTACCTACTCTTTTCTCCACTATAAAGTACTGCTTTTTTATTATACAAGCTAACAGTGTGAAGCAAATGCTGGAGCGGCACCGAGACAACTGGAAATTTTTTAAAGATAAACAGGAAATTGATATTATAGAGAAATATTCTTATATCGCGAGACTTATCTCAATAATTCTG…
	CfOr394	scaffold971	-	24485	24002	EMDFIGERYYKINKIFLNCLGLWPSNNKTTGRIKLKPIFCFVLFVSFLFVQLCTFITSECNVHLILNVLSHILPVFMYTVEYYAYYFKAQNVKLIMDEIRTDWNSLNDKKEIDIIEKYSYKMNIYTIIFTLFFCISLIIFTFIEFLPIILDIVVPLNETRPRSMHVEAEYFVDPEKYFPLMVLHELIACLVGFSTLVATGTIMMAYAQHGCGMLKIVSFRIQHVLRKNMIFKHSSPRTERIIRDRIIRAIDLHRRILKIESLIYLKVTYNCLNIVILRLKEKLFAIICINFTLFLPSTLQNMKDLFTSTVIVLGHFLFMFLANYMGQIITDHSVDIFYALCNISWYIAPLRSQKLL	GAGATGGATTTCATTGGTGAGCGATATTATAAGATCAACAAAATTTTTTTGAATTGCCTCGGATTGTGGCCATCTAACAATAAGACAACAGGGCGCATAAAACTTAAGCCTATTTTTTGCTTTGTTTTATTTGTCTCCTTTTTATTTGTTCAGCTATGTACGTTCATAACTTCAGAATGTAATGTGCATCTAATTCTCAATGTACTCTCTCATATCTTGCCTGTTTTTATGTATACCGTCGAATACTATGCTTATTACTTTAAAGCTCAGAATGTGAAGTTAATAATGGATGAAATACGAACCGACTGGAATTCATTAAATGACAAGAAGGAAATCGATATAATCGAGAAATATTCTTATAAAATGAATATTTATACAATTATTTTTACGCTATTTTTT…
	CfOr395	scaffold971	-	29815	26990	MNFVGYSYYNIHRILLSSVGLWPYQDSRMKKIQIVISFIILMSSIIIQLMKFVTTEYSLDLLLKISSFTVPCMVFVLKYVSFCMGAGTVRNLMENIISDWNLLKTEVELEIVKKYSDFGRLYTIFFAMTVYSALFVYILIEFTPNFLDIVAPRNESRLHSIPLTAEYFADQQKYYLPILLHINVIALVGFTTVISTESLFVAYVQHAIGMFEIASYRIEHAFDEILGLNTSRKNCSYCTKIISAVNIHNRAIKFIEFLVSGFATSYFFLVCLGIASLTANLVRLFLSAQYLDDLEECIIAVLLVFGHIYYIFLGNYTGQRLIDHSTDVFHRAYVSQWYVAPPHAQKLLLFMMQQSIKGNSISVGGLFVPSLEGFATITSMSVSYFTVILSI	ATGAACTTTGTAGGATATTCCTATTACAATATACATCGAATCCTCTTGTCCTCGGTTGGTTTATGGCCATACCAGGATTCGAGGATGAAGAAAATTCAAATTGTTATTTCTTTCATTATTCTTATGTCCTCTATCATTATACAGTTAATGAAATTTGTTACAACTGAATACAGTTTGGATCTTTTGCTTAAGATTTCGTCATTTACAGTACCTTGTATGGTGTTTGTTTTAAAATATGTTTCTTTTTGCATGGGTGCTGGAACAGTGAGAAATCTCATGGAAAATATTATAAGTGACTGGAATTTATTAAAAACCGAGGTCGAGCTTGAAATTGTGAAAAAATATTCTGATTTTGGACGACTATATACGATATTCTTCGCAATGACTGTATATTCTGCT…
	CfOr396	scaffold971	-	34749	31766	MEFLGYRYYKLYRLSLLSLSLWPYGKSLLKQIHAIFCIFLLISATVTQLLKLFTMEYDLELILTILSFAIPSAIYLVKYIAFYTQSQKIRELMEQVQNDWNALKDEQEVEIIRKYTQSGRKHLYAFAGLVYPGTIGFLLTPFLPDILDVIAPLNESRTRHLPYLAEYFLDQQKYFYPLLLHANITLIIGIVTVISTETLFFAYVYHICGMFEIAGYRIEHALDESMSILSTLNKENAIRTKIINAIEIHQRAIEFFECVSSTFALSYFILIILGVASLSVNLFRLFQVAVAISDEKESFISFMIFVVGHFYYMFICNYMGQKIIDNSTGICRKTYDTQWYTAPVQIQKLLLFMMKKSINSCKFVMGGIYSVSLENFTTLASMSLSYFTVIYSVQ	ATGGAATTTCTTGGATATCGATACTATAAACTGTATCGGCTTTCTTTATTATCACTTAGTTTGTGGCCATATGGCAAATCACTCCTTAAACAAATCCATGCGATTTTTTGTATCTTTCTACTTATATCTGCAACAGTCACTCAGTTGTTAAAACTATTTACAATGGAATATGATCTTGAACTTATATTGACTATTTTATCATTCGCTATTCCTTCTGCGATTTATCTTGTGAAATATATTGCTTTTTACACACAATCTCAAAAGATTAGAGAATTAATGGAACAAGTTCAAAATGATTGGAATGCATTAAAAGATGAGCAGGAAGTCGAAATAATAAGAAAATACACTCAGTCTGGAAGAAAACACCTATATGCATTCGCGGGCCTAGTGTATCCTGGT…
	CfOr397	scaffold971	-	39741	35939	MDFDGNRYYTLNRVMLSSIGLWPYQKTWFIRIQRFSCVTCVISGIIVQLLTFTTFEYNLDLLLQVLSFTIPCLIAILKYVTYCVKIESMRELMDMIKYDWNTLKNRMEYEIIRKYTYMGAFYSQLFTLCAYISPLFFIFIHFIPNLLDLMAPLNQSRPHQLIILSEYFVNIDEYFYPVLLHMVVYIFIILITLMSTTSIYVAYIQHACGMFEIASYRIEHALDDYEKENLLSTKCCIICSRIISAINIHRRAIEFFEFMKNTFVTMYFFLLLLGVASLTVNLYHAVIIQGLIENIFPITNVFIHLFYFFCVNYSGQKVLDHSSEFLSRTYNCKWHVMPLHVQKLILFIMQRSSKNCTLLVGGLYVASLEGFAMTMSTSISYFMVIYST	ATGGACTTCGATGGTAATCGGTACTATACCCTTAATCGCGTAATGTTATCATCTATTGGATTATGGCCATATCAAAAGACATGGTTTATTCGAATTCAAAGATTTTCTTGTGTAACTTGTGTTATATCTGGCATAATAGTTCAGTTACTCACATTTACCACATTTGAATACAACTTGGATCTTCTCCTTCAAGTTTTATCGTTTACGATTCCTTGTTTGATTGCCATTCTAAAATATGTCACGTATTGTGTAAAAATCGAATCGATGAGAGAGTTGATGGATATGATAAAATACGATTGGAATACGCTAAAAAATAGAATGGAATATGAAATAATTCGGAAATACACTTATATGGGAGCATTTTACTCACAGCTGTTTACACTATGCGCTTATATTTCT…
	CfOr398	scaffold971	-	44123	40452	MDVYDDRFYGLTRRLMIFLGLWPYQNPKHRKLLFIFVSIIYVQGLIFQYMTFITHQYNMKLFIEMLSFHTILVLFIVKYNTVYLNFTNVKLLFEQINYDCITITDTQEIEIIQKYASRGRLYTIYFGLFIYIGTILFMLTLCIPDVLNFIMPLDKPRLRLLPTPVECFLDQQKYFYVIVSNMSVIAMMGMTTFIATETMFMIFIQHACGLFAIASHRITHAFDDCKDNSVISAKLSRAIKIHGRSLQFIEFMNSCFAVSYLVLVTVGIVSISINILRLFQAIESNIFGDILASSLYVLSHFCYTFWVNYFGQYLSDHSENMAEGTYNVQWYAAPLRIRKLLLIILQRSMKTCTFNIFSGILIASMEGFASTISIAVSYFTVLYSL	ATGGATGTTTATGACGATCGATTTTACGGGTTGACGCGACGTTTGATGATTTTTCTGGGTCTCTGGCCTTATCAGAATCCAAAACACAGGAAACTTCTATTTATATTTGTATCGATTATTTATGTACAAGGTCTGATATTCCAGTATATGACTTTTATCACGCATCAGTATAATATGAAACTGTTCATCGAGATGCTGTCTTTCCATACTATATTAGTCCTGTTCATCGTAAAATATAATACAGTATATCTGAATTTTACAAACGTAAAACTATTGTTCGAACAAATTAATTACGATTGTATCACCATAACAGATACTCAAGAGATTGAAATAATACAAAAATATGCTTCTAGAGGGAGACTATATACTATTTATTTCGGATTGTTCATTTATATAGGC…
	CfOr399	scaffold971	-	49608	45598	MDAYDDRFYGLTRRLMIFLGLWPYQNPKHRKLLLVFVWIIYMKSLLIQYMTFIMHPHDMKLYIEIISFHTLLVLFIIISNIIYLNSTNIKKLLDYIQRDWNLIKDTNELKIIQKYAYKARFYTVFSALIVYPGTSIFISMIFVPDILNILMPLDKPRLRQLPVQVEVFFDIEIYFYVFFLFFITVVFLGMTILMATETMYMTFIQHACGLFELVSCRLTCALNTNLSGTTLLKTKCKLCTKLLHAFLAHQHCLEFIKIVQYEFSTSYFILCILGVASLSINMFRFFHAIEIHNIVEVISTGLFVFAHFCYTFYINYFGQDLIDQSECFFQQIYSTQWYTAPICAQKLLFIALQRSAKTSKIVIGSLFVASFEGFATLISMSLSYCMVIYSV	ATGGATGCGTATGACGATCGATTCTACGGGTTGACTCGACGTTTGATGATTTTTCTGGGCCTCTGGCCTTATCAGAATCCAAAACACAGGAAGCTTCTATTGGTATTTGTATGGATTATTTATATGAAGAGTCTGCTAATTCAGTATATGACTTTTATCATGCATCCGCATGATATGAAATTATATATCGAGATAATATCTTTCCATACTCTATTAGTCCTTTTCATCATAATATCTAACATAATATACCTGAATTCTACAAATATAAAAAAACTCCTTGATTACATTCAACGCGATTGGAATTTGATAAAAGACACGAATGAGTTAAAAATAATTCAAAAATACGCATATAAAGCCAGATTTTATACAGTGTTCTCTGCATTGATTGTTTACCCGGGA…
	CfOr400	scaffold971	-	53852	50699	MDFFNNEYYGLTRNLMASVGLWPYQKSEHRIVRVFCISCILIISGLVQLTTFTTHEYNTTLLIEVFSFTIICIVYVMKYCIVHFNSNHVKNLFDQIQRDWNLIKDIDELKIIQKYAYKARFYTVFSGLIVYLGTFIFLSMMFVPDILDILMPLDKPRLRQLPFQIEVFFDTERYFYFIAFLLIIINFLGMTVLMATETMFMAFIQHVCGLFEMKFLGFLDESYSKILFLYINIFYYKERKEIFIENMYCAFSISYFFLCAFGVTSLSINMFRFLHAVTIHNIFEIISTGLFVFAHLCYTFYVNYLGQDLIDQSECFFQQVYNTQWYTAPLYAQKLLFITLQRSAKSSKLIIGGLFVASLLHLKLISMSLSYCMVIYSVRI	ATGGATTTCTTCAACAATGAGTACTACGGGCTAACCCGGAATTTAATGGCGTCGGTCGGTCTGTGGCCTTACCAGAAGTCTGAACATCGAATTGTTAGAGTGTTCTGCATATCTTGTATACTCATTATTTCTGGACTAGTACAGTTGACAACATTTACCACGCATGAGTATAATACAACGTTATTAATTGAAGTTTTCTCCTTTACTATTATTTGTATAGTTTATGTTATGAAATATTGTATAGTGCATTTTAATTCTAATCACGTAAAGAATCTTTTTGATCAAATCCAACGCGATTGGAATTTGATAAAAGACATAGACGAATTAAAAATAATTCAAAAATACGCGTATAAGGCCAGATTTTATACAGTGTTCTCTGGATTGATTGTTTATTTGGGA…
	CfOr401	scaffold1366	+	428	2852	YFQFTTFLNSKYTADFVVKILSSALFFTTFVIKYIFFAINTETVKDLLTQLQHVYDQLKDEYENAIVEKYGYNAKRVTLMLTTLSICSISALIVVQFWSNIIDIILPLNVSRPHRLPIMTEYFVDQEKYFFLILLHLNAAFCTGIAVVVAIGTMLIAYLIHICGLFKITSYRIKHAMRESMLQNYSPKNDILILEEIRYAVHLHRQAMKLSKFLVSKFEKMLFCLIAVGVISLSLNLFQVXSNFKLFKSVKMXFIFYNITEYKIYNVQWYVAPLYVQKLMLFLLLGNAKDFTLDVSGLFVASLECFATLVKTSVSYFTVIYSTQ	TATTTTCAGTTTACTACATTTTTGAATTCAAAGTACACTGCTGATTTTGTCGTCAAGATTCTATCTAGTGCTCTCTTTTTCACTACCTTTGTTATAAAATATATATTTTTCGCTATTAATACAGAAACTGTGAAAGATTTACTGACACAACTTCAACATGTGTACGACCAACTAAAAGATGAATATGAAAACGCTATCGTTGAAAAATATGGCTATAATGCGAAACGTGTTACGCTTATGCTTACAACACTTTCTATTTGTAGTATATCTGCTCTTATTGTTGTACAATTTTGGTCGAATATAATTGATATTATTTTACCGCTAAACGTTTCTCGACCACATCGTTTGCCGATTATGACTGAATATTTCGTCGATCAAGAAAAATATTTCTTTTTAATT…
	CfOr402	scaffold1515	-	28898	27049	DINNYVFINRKVLKFIGLYPTNIVRYIMCCVCMFAIVIPQAMQIYQNWNDLAIVLETSSVLLTILLAILKSLVWISNRRKMDSFIQYMLTNYWEIMTAHVSKGANIYAIYVRKGSLYTKRYLFLICNSLIFFFSLPIIEIFVTMIKSTNDNNTSTKHFPFIALYPKNYYNFPMYEIIYLSQMVATSLCGLIILGTDTLIATAVFHTCGHFKILHKKIENINTEIDLIQHVYIEENIRKIKLQIIDIIKHHHLVLWFCDYMEKIFSPMLFLQTLASSLIICLVGFQIATVNTAIINSKSIKYVSYLIMALFQLLLFCIPGDALIYESSMISRTMYTIAWYELSTLFKTEVCLLMLRSQKSSKITAGKFYTMHLENFNAVLNTAISYFMLLRSFSSDETNV…	GATATCAATAATTATGTATTTATTAATAGAAAAGTTTTAAAGTTTATTGGCCTTTATCCAACGAATATTGTGAGATATATCATGTGTTGTGTGTGTATGTTTGCCATTGTTATACCACAAGCAATGCAAATTTATCAAAATTGGAATGATTTGGCCATAGTATTGGAAACGAGTTCAGTATTGCTTACTATTTTACTTGCTATATTAAAATCGTTGGTTTGGATAAGCAACAGAAGAAAAATGGATTCTTTTATACAGTACATGTTAACAAATTATTGGGAAATAATGACAGCACATGTTTCGAAAGGTGCAAATATATATGCAATATATGTGAGAAAAGGATCTTTATATACTAAAAGATATTTATTCTTGATTTGTAATTCTTTAATATTTTTCTTT…
	CfOr403	scaffold2062	-	157914	155778	MVSNEPFASVIRANVMLLRFSGVVSYKDGIIRRTNSQNVLSAIAYGCLFAYAFLYTYEFALHTVYLDTWMESFAMILSLVGGQARFTLVLLSRSRFQRLLAICEELWTTLNATERKCVRDYVKPTRSLTYYYLFGCAFTIFFYAVASLFMGQHDDSSNATTRTLPYACPVQVHRTPYYEIMYALQLSSMINVGLTCAAADTLGPVLILTVCGHFKVLNSRILSLSDRAYSKSSCPTSDSLEIMRGVSRNRVKSDLKNCVHYHQMVLEFCKEVEKLTNGIFLTQLVGSTYNVSLVGFKLAGEDPDKFKYTTQLSIAMIQLFLCNWPADVLLTESQDVARAMYFTSWYRFSYQLKRSINIITMRAQKPTQLTAGYIVPLSLQTFASMISSAASFFTMIRSMN	ATGGTATCGAACGAACCGTTCGCGAGTGTCATCCGCGCGAATGTCATGTTGCTGAGATTCTCGGGTGTGGTATCGTACAAGGACGGAATTATCCGGCGAACAAATTCGCAAAACGTCCTCAGCGCGATCGCTTACGGTTGCCTGTTCGCGTACGCGTTCTTATACACGTACGAATTCGCGTTGCACACCGTCTACCTCGACACCTGGATGGAGTCATTCGCGATGATACTCTCCCTCGTGGGCGGGCAGGCGCGATTCACGCTCGTTCTCCTGTCCCGTAGCAGGTTTCAGCGATTGCTCGCGATCTGCGAGGAACTCTGGACGACGTTGAACGCGACCGAGAGGAAATGCGTGCGCGATTATGTGAAACCGACGAGAAGTCTGACTTATTACTACCTT…
	CfOr404	scaffold3228	+	353	3461	MISFTAQNFKLNRILLLSVGLWPLQQSNLTRLQFIFMSVIITAGTLFLLTAFITLRCTPDLVTEILSYVCFYSTFVIQYNLFRFNIKDMKNFMMQLQNVYNGLKDKNEIAIMKKYGYIASCYTTAFTIASVCGIFGYMLIIF.PDIMHIIIPTNVTQSHRLPVPMDYFXDQEKYFYWIVLYLSMGVFIGTVSTIAIGSILIAYIQCTYGMFKISRYKINIIITVIRCAMHINMLKNIKSKKENSILEGIISAVNIHRQAMKLSKFLESKMETMMFCLIMSGVLSLSLNLFRVFQIVSSGYDIQELLMPFASVSIAILYMFIGNYATQNVTDHNNDVFATVYDVEWHERPLHIQKIILFLLQKGAKEFTLGAGGLFVGSLECFTTLVKTSFSYFTVIY	ATGATCAGTTTCACCGCACAGAATTTTAAACTAAACAGAATTCTGTTACTCAGTGTTGGTTTGTGGCCTTTACAACAATCAAATTTAACACGACTTCAGTTTATTTTCATGTCCGTTATTATAACAGCGGGTACTCTATTTCTGCTTACGGCATTTATTACATTAAGATGTACTCCGGACCTCGTCACTGAAATTTTATCTTACGTATGTTTCTATAGTACTTTCGTGATACAGTATAACTTATTTCGTTTTAACATAAAAGATATGAAGAATTTCATGATGCAACTACAGAATGTATATAACGGATTAAAAGATAAAAACGAAATCGCTATTATGAAAAAATATGGTTATATTGCAAGCTGTTACACAACTGCATTTACAATAGCGAGCGTTTGCGGC…
	CfOr405	scaffold4761	+	254	3233	QLLCLFKVWPDFFEVFDCLSMLFYSITSTFKFIYTIYKLPKIKMLLVKIQEHWCSPKTDQETKILRSYLLFARKFSYIYAVFFFSFNXLYIFVFQSIISKIYLLKNLTLCNFALTFYRHSVQFSLNSQYFENRYKTSLMYLNKMNIFIIIXALIFQHLYTILNFRYRLERALEFEDNGIDNILITAFARNKCYSNIVYSVRRHTEAIQFATAIESLYRFPFFIHMVTNGSLLSIVGFQLMTNKENINRLLPYASYLNALMLNTFFENWQGQKIIDCNEKVHESAYKLQWYRMPVVSQKLLIMIMMRSKKPLTITAGKLIVLCYVTFNAVMRTAFSYFTLLRSVQ	CAGCTACTGTGTTTGTTCAAAGTCTGGCCTGATTTTTTCGAAGTGTTCGACTGTCTTTCGATGCTATTTTACTCCATAACGTCAACGTTTAAATTCATCTACACAATTTATAAATTACCTAAGATCAAGATGCTTCTGGTGAAAATACAAGAGCATTGGTGTTCTCCGAAGACGGACCAGGAAACTAAAATCTTGCGTTCGTACTTACTGTTTGCGCGAAAGTTTAGCTACATTTATGCAGTATTTTTTTTTAGTTTTAATNNNCTATACATATTCGTATTTCAATCAATAATTTCAAAAATATATCTTTTAAAAAACTTGACTTTGTGTAATTTTGCACTTACGTTCTATAGACATTCTGTACAATTTTCATTAAATTCTCAATATTTTGAAAATAGG…
	CfOr406	scaffold682	+	652896	654381	IEDNRNYYYDVSKKFLWMVGQWPYQKPKTRLSFFALLVTTLIICIITQTAHIFLCKDSECIFETLPAHLLMWNSLVKVCTYQFNSQKIKNLTDHLFVDWDILETREEREIMKKYAESGRWSSLIYAWYYYVSTVSFIMTSLIPPIMDILFPLNISRPIILAYPAHYFINEEQYFYYIFCHMLMTGVICMTGLIAHDCMFFTYIEHVCGLFTVVGFRFEQILYKRNIAKRKLIDYPDDVYNKNIAFSVHSYRRALQFAELVEKVFSISFAMQLMIATIGLSVTLLQLHNLMDTTKYFVYIFAQLFHLFCFSFQGQKLIDHSLQICYKIYNSAWYEIPVKGQKLLLITMRKSTKASTVTACKIYVYSLQSFTTVLQTAMSYFTVLASFS	ATAGAAGACAATAGAAATTATTATTACGATGTTAGTAAAAAATTCTTGTGGATGGTCGGCCAGTGGCCTTATCAGAAGCCGAAAACGAGATTATCCTTCTTCGCTTTGCTAGTCACAACTTTGATTATTTGTATCATTACACAGACAGCACATATTTTCTTGTGCAAAGACTCAGAATGTATCTTTGAAACATTACCTGCACATTTATTAATGTGGAATAGTCTAGTGAAAGTGTGCACATATCAATTTAACAGCCAAAAAATTAAAAATCTCACTGACCACTTATTCGTAGACTGGGATATTTTGGAGACACGGGAAGAACGCGAGATTATGAAAAAATATGCCGAGAGTGGAAGGTGGTCCTCGTTAATATATGCCTGGTACTATTATGTATCTACT…
	CfOr407	scaffold915	+	3718	7041	MISLETQHFKINRLLLLIIGLWPLQQSNLTRLQFIFCSTVLITSIIFQLMTFVTLRCTPYHIIKILSSTCFSSTFVIKYILFYFNMKIVXDSLLKMIIFKKQYLLEVDRETGKIFMSIIGVCSTFAIIIALFWSRILYITLSINISPLRRLPIKVEYFIDQEKYFYLILLHISVALCIGAITMVAIGTLLIAYLQHTCGMFRISSYRIRHAVHVNTLENIKSKEKNLILKRIISAVNIHRKAMKLSGFLISKIQTMLFCLIIIGVISLSLNLFQIFKIVSSGNDVKEIIFPFIFVTISILYMFLANYMAQDIMDHNNDIFATVYDVKWHVAPLHIQKVILFLLQRGAKDFTLSVGGLFVGSLECFATLVKTSVSYFTVIYSTQ	ATGATCTCCCTTGAAACTCAGCATTTTAAAATCAATAGATTATTATTACTCATTATTGGCTTATGGCCTTTGCAACAATCGAATCTGACACGACTTCAGTTTATCTTCTGTTCTACTGTTCTGATAACGAGTATTATATTTCAGCTAATGACATTTGTTACATTAAGATGTACTCCGTATCACATCATTAAAATTTTGTCTTCCACGTGTTTTTCCAGTACCTTTGTGATTAAATATATCCTATTTTATTTCAACATGAAAATTGTANNNGATAGTTTATTAAAAATGATAATTTTTAAGAAGCAATATCTGTTAGAAGTTGATAGGGAGACAGGAAAAATATTCATGTCAATAATTGGCGTTTGCAGTACATTTGCTATTATCATCGCTCTATTTTGG…
GR	CfGr1	scaffold1099	+	382	3683	TFVFYITTLVTAVLFVRLAWQWPCLALTWEKLEYELTSRYREISKITLATRFKIVTIVVMLLALVEHSASVVSAYVSAIECADHRGDTDIIGIYFQTQFPQIFSKLPYSLWKGILVETINVLSTFSWNFVDLFLILISIALADQFRQLNSRLYSIRGKAMPEWWWAEARSDYNHLATLTRRVDSHISCIVLLAFATDLYFICIQLLFSFNPIRGIMRKIYYCFSFGFLLARTTAVSLYVASVHDESLLPAPILYSVSGSSYSNEVSRFLMQVTTDNISLTGMKFFSVTRSLVLTVAGTIVTYELVLVQFNSVQQVDQSNITNSCEVR	ACATTTGTTTTCTACATTACGACCCTCGTGACTGCTGTCTTGTTCGTACGATTGGCATGGCAGTGGCCTTGTTTGGCGTTAACTTGGGAGAAACTTGAGTATGAACTCACTTCTAGATATCGAGAAATTTCAAAGATTACTCTGGCAACTCGTTTCAAAATCGTAACTATTGTTGTCATGTTGCTTGCATTAGTGGAACATAGTGCCTCTGTTGTTTCTGCATACGTTAGTGCAATAGAATGTGCGGATCATCGCGGGGATACAGATATCATCGGTATTTATTTTCAAACTCAGTTTCCTCAGATCTTCTCAAAACTGCCCTACAGTCTTTGGAAAGGAATCTTGGTCGAAACTATAAATGTCCTCAGTACATTTTCATGGAACTTCGTCGACTTATTT…
	CfGr2	scaffold1099	-	10359	6986	ESFQCAIGPILGMAQIFGVLPVLGVSAPNPLKLKFVKFSFRTAYAVSVTMMVFFMAILAIMHMIKTLNATTFEVEGGVAAATAGAIFYGNSVIGLIIFLWLAPRWVTLQCDWRAMEHFIDSNNIERPKLRWRFNLITASILLLALGDHILSIAVMKNYDWSNMKNSSIPHFLQTYCISNHAFVLEQLNYNLALGIFVFIVSKLATFTWNFVDVFIMLVATGLAERYKALNKKLTICASKHRTIDWCGIREDYATLSCMVKKVDNDISPIILLSFGNNLYFICLQLLNGLSKRTDSTIVSDIYYFGSFIFLIGRTVLVTLLIARINDQSKVVLPILYNCSASTFNEETERLTYQLTTDDIALTGMRFFSITRNFMLAVAGAIVTYEVVLLQFN	GAGAGCTTCCAATGTGCAATAGGGCCTATTTTAGGAATGGCCCAAATATTCGGAGTATTGCCAGTCTTAGGAGTATCCGCGCCAAATCCGTTGAAGCTAAAGTTTGTGAAATTTTCATTTCGTACTGCCTATGCTGTTTCCGTAACTATGATGGTGTTCTTTATGGCGATATTAGCAATTATGCACATGATAAAGACGCTAAATGCTACAACTTTCGAAGTGGAAGGAGGAGTAGCAGCTGCAACTGCAGGCGCAATATTTTATGGGAACAGCGTAATAGGTTTGATCATATTTCTTTGGCTGGCACCGCGTTGGGTAACTCTTCAATGCGATTGGAGAGCTATGGAACATTTTATAGACAGTAATAACATAGAACGACCGAAACTTCGTTGGAGATTC…
	CfGr3	scaffold31	+	7769	19706	GVHSIQFANYFASASMNIINETTLMSRKMHVRWKDLDNGQTANKTNSKRSNVNDDVANPDMTSNNKSVNSDLYQAVFPIYHISKLSGVFPMRFVRQVSGRYQGRLSIIDSSYSLCVMACLIGAQIWGFSHDLRHGWENSTRLNSQNAVIFTASDLSGLMCLTAVSIISSILHWQQVQTIINKLIDCDEKLGILSPKKLQRHTILLTFCSLSYCISLSCLDVYSWNYKVKLDKRPDSKGPLNYLPLYFMYITIIMMEVQYAIIVYNVGQRFSRINKTLENILKSRKITNQFRKDLGLAGDFRDQGQFITYSRQEMIGNTRMFRKSKLMDSIVANDGKSFIDSISQLVTVHGTLCDTVSLINTAYGIIVLVVTITCLIHLIITPYVLIIEADGRCEWLFVT…	GGAGTCCATTCAATACAGTTTGCGAATTATTTTGCGAGCGCGTCTATGAATATCATCAATGAAACTACCCTTATGTCTAGAAAAATGCATGTGCGATGGAAGGATTTGGATAATGGACAAACGGCAAATAAGACAAACAGCAAGCGTTCAAATGTGAACGATGACGTGGCAAATCCCGATATGACGAGTAATAACAAGTCGGTAAACAGTGATTTATACCAAGCCGTGTTTCCGATTTATCATATCAGCAAACTGTCCGGTGTATTTCCAATGAGATTTGTCCGACAGGTATCTGGCAGATATCAAGGCCGATTGAGCATCATCGATAGCAGTTACAGTCTATGCGTAATGGCGTGCCTGATAGGCGCACAAATTTGGGGTTTCTCGCACGATCTCAGA…
	CfGr4	scaffold327	-	2450	1208	GIYSIQFANYFASVSMNIINETILISRKMLVRWNDLNNGQMVNKTNKRRSDYYTRLLNTRANQKVRFPVLLQLLFITYAQIKFINIPVKYSNKIGGYSIAKLTLIYNLCLMASLISAQIWGFWRDLRRGWENSTRLKSRTAIIFTVSDGLGLMSLTAVSIIGSIMHWQQGQTIIDKLIDCDEKLGILSPKKLRRHTILLTFCSLSCCIIVLCLDFYMWNYKVKLNKKLDNKGPFNYLPLLFMYVIFIMMEDQYAIIVYNVGQRFFRINKTLENILNSSKITNQFRKDLGLAGDFRDQGQFITYSRQEMIGNTRMFRKSKLMDSIVANDGRSFADSISQLVTVHATLCDTVSLINTVYGVIVLVITITCLIHLVLSPYTLIMEDDVRRESIFVIVNGLWC…	GGAATCTATTCAATACAGTTTGCGAATTATTTTGCGAGCGTGTCTATGAATATCATCAACGAAACTATCCTCATATCTAGAAAAATGCTTGTGCGATGGAACGATTTGAATAATGGACAAATGGTGAATAAGACAAACAAGAGAAGAAGTGACTATTATACTAGACTATTAAATACTAGAGCGAATCAAAAAGTAAGGTTTCCTGTTTTATTACAATTATTATTTATCACTTATGCACAAATTAAATTTATTAATATTCCAGTAAAATATTCGAATAAAATTGGAGGTTATTCAATTGCTAAATTAACTTTAATATATAATCTATGCTTAATGGCGAGCCTGATAAGCGCCCAAATTTGGGGTTTCTGGCGCGATCTCAGACGTGGATGGGAGAATAGC…
	CfGr5	scaffold327	-	18005	10654	ASMNIINETTLMSKKMHVQWNDLDNGQMTNKTNNKPSNLDDDVANPNVTSNNKSANSDLYQALFPIYYISKVSGVFPIRFVRHVSGRYQGRLSIIDSSYSLCLMACLISALIWCFWRDLRRGWENSTRLTSRNAIIFTASDGLGIMSLMIVSVIGSIMHWQQVQTIIDKLIDCDEKLGIISQKKLRWHTILLTFCSLSYCIIVSCLDVCSWNYRLKLNKKLDNKGPFNYLPLYFMYITIIMMEIQYAIIVYNVGQRFFRINKTLENILNSSKITNQFRKDLGLAGDFRDQEQFITYIRQEIIGNTRMFRKSKLMDSIVANDGRSFADSISQLVTVHATLCDTVSLINTVYGVIVLVITIACLIHLIITPYALLMDADPIRETLFVIVEGLWCIFHIWTL…	GCGTCTATGAATATCATCAACGAAACTACCCTCATGTCCAAAAAAATGCATGTGCAATGGAACGATTTGGATAATGGACAAATGACAAATAAGACAAACAACAAGCCGTCAAACCTGGACGATGACGTGGCAAATCCTAATGTGACGAGTAATAACAAGTCGGCAAACAGTGATCTATACCAAGCCTTATTTCCAATTTATTATATCAGCAAAGTGTCCGGTGTATTTCCAATAAGATTTGTCCGACACGTATCTGGCAGGTATCAAGGCCGATTGAGCATCATCGATAGCAGTTACAGTTTATGCTTAATGGCGTGCCTGATAAGTGCTCTAATTTGGTGTTTCTGGCGCGATCTCAGACGTGGATGGGAGAATAGCACCAGACTTACTTCGCGGAAC…
	CfGr6	scaffold568	+	1681	8105	NIIKIIYRSLCLMTCLISVQIWGFWCDLRRGWENSTRLKSQNAIIFSASDVLGLMSLMAVSIISSIIYWQQVQTIIDKLIDCDEKLGILSPKKLQRYTILLTICSLSYCIIVSYLDVRSWNYKVQLNKKLDNTGPFNYLPLYFMYITIIMMEVQYSIIVYNVSQRFFRINKTLENILKSSKITNQFRKDLGLAGEFRDQEQYITYIRQEMIGNTRMFRKSKIMDSIVANDGRSFTDSISQLVTVHATLCDTVSLINTVYGVIVLVITITCLIHLIITPYVLIMEADVKRESLFVTVEGLWCIFQIWRLLVIVEPTYATIMQGKKTAVLVSQLLSMDHDREGTKQLEIFSLQLLHRPLEFTACGLFTLDRTLITSLAGAVTTYLVIIIQFQKEDNTKGNF…	AACATAATTAAAATAATATATCGCAGTCTATGCTTAATGACGTGCCTGATAAGCGTCCAAATTTGGGGTTTCTGGTGCGATCTCAGACGTGGATGGGAGAATAGCACTCGACTTAAATCACAGAACGCGATAATTTTCTCCGCAAGCGATGTGTTGGGATTAATGAGTCTCATGGCCGTCTCCATCATCAGTTCAATTATATACTGGCAACAGGTGCAAACTATCATCGATAAATTGATCGATTGCGATGAGAAGCTGGGAATCCTCTCGCCGAAGAAGCTGCAACGGTACACCATCCTGTTAACGATTTGCAGTCTCTCCTATTGCATCATTGTCTCATATCTCGATGTCCGCTCGTGGAATTACAAGGTACAGCTAAATAAGAAACTGGACAACACA…
	CfGr7	scaffold693	-	2686	1423	NIIKIIYRSLCLMASLISAQIWGFWSDLRHGRENSSRLKSQRAIIFNVCDTLGLMSLMAVSIIGSIMHWQQVQTIIDKLIDCDKKLGILSPKKLRRHTILLTFCSLSYFIILSCLDVYSWNYRLKLNKKLDNKALFNYLPLLFMYVIFIMMEDQYAIIVYNVGQRFFRINKTLENILNSSKITNQFRKDLGLAGDFRNQGQFITYIRQEMIGNTRMFRKSKLMDSIVANDGRSFTDRISQLMTVHATLCDTVSLINTVYGVIVLVITVTCLMRLILSPYGLIMEDDVRRESLFFAVQGLWCILHFWTLLMIVEPTYATTMQ	AATATAATTAAAATAATATATCGCAGTCTATGCTTAATGGCGAGCCTGATAAGCGCCCAAATTTGGGGTTTTTGGAGCGATCTCAGACATGGACGGGAGAATAGCAGCCGACTTAAATCGCAAAGAGCGATAATTTTCAACGTATGCGATACGTTGGGATTAATGAGTCTCATGGCTGTTTCCATCATCGGTTCAATTATGCACTGGCAACAGGTGCAAACTATCATCGATAAATTGATCGATTGCGATAAGAAGCTGGGAATCCTCTCGCCGAAGAAGCTGCGACGGCACACCATCCTTTTAACGTTTTGCAGCCTCTCCTATTTCATCATTCTCTCATGTCTCGATGTCTACTCGTGGAATTACAGGCTCAAGCTAAATAAGAAACTGGACAACAAA…
	CfGr8	scaffold487	-	476123	474456	EENNHRKNISGSSDLIFTNANISNFLRNLNKMNIAVEKVNKQKVRSHQDSLWMLRMLIIFFKLIGLATFIRRIDTSKKRTLYIFQYSEFGIIYNGVLISLMVASNYLSIPYRIKIKYENKSNLTVIIELVQTILGTIVICTILFFYCVDQKSFIRIINRLTDIEHEIDHLYRLYSPLQRQRVLWTMILVYISNNCLLIVLLISEVLAFHTTPVSWLTDILPTFHVGWMIIQYFMLVTIIQTDFMDVNRAIQNLSRTPDLRSQSFYQTRRVIVSNSTINQLLQLRDVHYNLCEISENVSNFYSLPILFGVTFLFLSLIYNGYYLLSPLMISDEVLEYVVFSNTVIWLIYLTYPIFLLTNRITRIMNEMEKTGNIVHNVLSCAIGKEARSELKQFSLQILH…	GAAGAAAATAATCATCGCAAGAATATCTCCGGTTCGAGTGATTTAATTTTCACAAATGCTAATATTTCCAATTTCTTAAGAAATCTAAATAAAATGAATATCGCCGTGGAAAAAGTTAACAAACAGAAAGTAAGATCACATCAGGATTCTCTCTGGATGCTTCGGATGTTAATAATATTTTTCAAGCTCATCGGTCTTGCTACGTTCATTCGTCGTATTGATACTTCGAAAAAGAGAACATTATACATATTCCAGTATTCCGAATTTGGCATCATCTACAATGGCGTACTAATCAGCTTAATGGTCGCTTCGAACTATCTATCGATACCGTATAGAATTAAAATAAAGTACGAGAACAAGTCGAACTTGACCGTAATTATCGAACTTGTGCAAACTATA…
	CfGr9	scaffold204	-	35572	31422	MKFRARPFDVETVFVQAKKRQKKKPRGPDSPFYKSIWPMICVLRVFGLAPYDFSQDRLIPSNIYLIFTAIAATLYTYIYYVVARRTIGIKRDDSALLGGTEDTKVIINYSMTIYELGLVAFTRRRFTKIWNALQDYDEDVRQLGFPRKERQTAIVAWIVSVSITVIWIFVNRIGMYAFFETWLYNVGYMLIYIASSMALFKFVAMVFFLGQRFHHLNMMAIKNLPPILPRKNINISKRTILTLHNDLMIAAENLESLCSWSLLFWLANLGLHTVSDIYFIIVWTLMNPWDKISWSLVYCLSAWLTAFLFQLVLLHIACHYACSQVKSVKKFKKTSVFQANSISPILIEWQVRLIKTNNECVDSSMQFLNRRLNFSAGGCFYVNLPLLCSVSN	ATGAAGTTCCGAGCTCGTCCTTTCGATGTGGAGACCGTATTTGTACAGGCGAAAAAAAGACAGAAGAAAAAGCCACGCGGTCCAGATTCACCTTTCTACAAGTCTATCTGGCCAATGATCTGTGTTCTGCGGGTATTTGGTCTCGCTCCTTACGATTTCTCGCAGGATCGACTGATACCATCCAACATTTACTTGATTTTTACGGCGATCGCTGCTACACTGTATACATATATATATTACGTGGTGGCCCGACGTACTATAGGCATTAAGAGAGATGATAGTGCGCTTTTAGGAGGAACGGAGGATACAAAGGTGATCATCAACTATAGCATGACGATATACGAATTGGGCTTGGTGGCATTTACGAGACGCAGATTCACCAAAATATGGAACGCGCTG…
	CfGr10	scaffold982	-	566139	563794	MFQPKTMHEMIMPLLVANFALGIGIWTNKRGRILNFAYSFICLVSYCVLMRYSIEYIYIYYTQKSNQFGLMTFRAMFYANMCSTLFLVPSGWLRKKYMKMALMRIMMCEKTMEQMGIQKNYRKLYLNQLYALVFIVLTFIIFIIISYDGMFVKDTPMHVKIVLMLAINYPIALLYVSDVSFLQWIRYAKLRFEQLNNLLQRMLTTTPDSPQHKRVLKMKDEWNKTSTSVTQQDRRSEENTNTMRAVKQVHLELIKATRCTNEAYGIQILCSMTISFVFITSLLYYAYSIFWMPLSREIFRQEMVPVIGWILFYASKVLIINHMCALASTEASIEKAANTGDIICELYEPSTSKEFRAEIRDFTLQLIQNPLIFTACGFFNLDHTFIHGVIGSVTTYLVI…	ATGTTCCAACCGAAGACTATGCATGAGATGATCATGCCACTGCTCGTGGCTAACTTTGCCCTTGGGATCGGAATTTGGACCAACAAACGTGGAAGGATTCTGAATTTCGCGTATTCGTTCATCTGTTTGGTGAGCTATTGCGTTCTAATGAGATATTCGATCGAATATATATATATTTACTACACGCAAAAGTCAAATCAGTTCGGCCTGATGACATTTCGAGCAATGTTCTATGCCAACATGTGTTCCACGTTGTTTCTTGTTCCTAGTGGCTGGTTGAGGAAAAAGTATATGAAGATGGCTCTAATGCGCATCATGATGTGCGAAAAAACAATGGAGCAAATGGGAATACAAAAGAACTATCGGAAATTATACTTGAATCAACTTTACGCGCTCGTA…
	CfGr11	scaffold982	-	570743	568804	MKLFERPRCLIEAIAPVIILNHLMGLRVFEYPRGQPRPILSLIYLVFLYCLYCGGTLYLTERYYIIVTLLKLEYFLYKILNYIVIFLILVKLLLGWWYSKRFNACYKRIFEIDETLRQLGLMVNYDRIYFMTIGVLITWFTVNFSTCVVVFIIMQEQTNVYKTIGAMVAYSYALAVNAIIMFEFYIFVKCLQMRFDLINRRLCQYSAKMMKLDSVEMQDYDEQRHLFSMKILSK.QVHLELCKVSKTICTIFGIQIASEIGMIIMILTRALYNLYNRYIIQHKVNTDNLLKQTVVTITLSIFYILKIAYLSRICKHAADKGNKIIEIIYSIYGCDKESSVQEEIHQFGIQILQSPVRFFAYGISLDNHVLTMILKTVTTYLVIMIQMSNSLESNEAIQ	ATGAAGTTATTTGAACGTCCAAGATGTTTGATTGAAGCGATAGCACCAGTAATAATTCTGAATCATTTAATGGGACTTCGTGTTTTTGAGTATCCTCGTGGTCAGCCAAGACCTATACTGAGTCTGATCTATCTTGTATTTCTTTATTGTTTATACTGCGGTGGCACATTATATTTAACGGAAAGATATTATATAATTGTGACATTATTGAAGTTGGAATATTTTTTATACAAAATATTGAATTACATTGTTATTTTTTTGATCCTCGTTAAACTACTGCTGGGTTGGTGGTATTCGAAGAGGTTCAATGCTTGCTATAAAAGGATCTTTGAGATCGATGAAACATTACGACAGCTTGGATTGATGGTAAATTATGATAGAATATATTTTATGACGATC…
	CfGr12	scaffold982	-	577255	574776	MKFFARPKCLTEAIAPMITLDRLIGLRVFEYPRGQPRPLLSLIYLLFLYCLFYGGMWYLHEDYYLIVKLLKLEYFLYKVLNCITVAMIIVKLLLGWWYTKRLETCYNKIIEIDETLRQLGSTINYDRIYFIIIGVLIVWFTISFSLGIVIFIAMRTHTNVYKTVGAIVTYGYGMIVNSIIIFEFYIFVKYVNXEFKQLKTLFLSNIYYLPQLILMKLGIFKIQDCAEIINVEQQYLFPTKILSK.QVHLELCKVSKTICIIFGVQTACEIGVIIIFSTGTLYIFYMRYIIRQHKITDSLLQQTFTMMIMCIINILKIIFLSRVCKHAANKGNKTIEIIYSIYGCDEASGVQEEIQQFSIQILQSPVIFFAYGISLDNHVLTTV	ATGAAGTTTTTTGCGCGTCCAAAATGCTTAACCGAAGCGATAGCACCAATGATAACTCTGGATCGTTTAATAGGACTTCGTGTTTTTGAGTATCCTCGTGGTCAACCAAGACCTCTACTGAGCCTGATTTATCTCTTGTTTCTTTATTGTTTGTTTTATGGTGGTATGTGGTATTTACACGAAGATTATTATTTGATTGTTAAATTATTGAAGCTGGAATACTTTCTATACAAAGTACTGAATTGCATTACTGTTGCAATGATCATCGTTAAACTACTTCTAGGCTGGTGGTATACAAAGAGACTTGAAACATGCTATAATAAAATCATCGAGATCGACGAGACATTGCGACAGCTTGGATCAACGATAAACTATGATAGAATATATTTTATAATAATT…
	CfGr13	scaffold982	-	584063	581819	MKFFERPKCLTEAIAPVITLDRLMGLRVFEYPRGQPRPLLSLIYLLLLYCLYYSGSWYLGEEYYLIVKLMKLEYFLYKVLNYITVAMIIVKLLLGWWYTKRLKTCYNKIIEIDETLRQLGSTINYDRIYFIIIGVLIIWFTIVNQIYIYIFSLFTLCVALESLFVSIKIKKK.CLQMRFDFVNQLLHKHSTLSTKVMKLGTFEIQDFAEIINVEQQCLLPTKILSK.QVHLELCKISKTICIIFGVQTACEIGMITIFFTGTLYIFSMRYIIRQHKITDSLLQQTFTMMIMCIINILKIIFLSRVCKHAANKGNKTVEIIYSIYGCDEASGVQEEIQQFGIQILQSPVRFFAYGISLDNHVLTMV	ATGAAGTTTTTTGAGCGTCCAAAATGCTTGACCGAAGCGATAGCACCGGTGATAACTCTGGATCGTTTAATGGGACTTCGTGTTTTTGAGTATCCTCGTGGTCAGCCAAGACCTCTACTGAGCCTGATTTATCTCTTGCTTCTTTATTGTTTGTATTATAGTGGCTCGTGGTATTTGGGGGAAGAATATTATTTAATTGTTAAATTAATGAAGTTGGAATATTTTCTATACAAAGTCCTGAATTACATTACTGTTGCAATGATCATCGTTAAACTACTTCTAGGCTGGTGGTATACAAAGAGACTTAAAACATGCTATAACAAAATCATCGAGATCGACGAGACATTGCGACAGCTTGGATCAACGATAAACTATGATAGAATATATTTTATAATAATT…
	CfGr14	scaffold982	+	3421	5680	TIQIALSPLLIVGAIYGLGFFEYPLGRPRPYLTCLYFLIAWSSYMYLFYYILIYSNYTMMNIYMLSWTNIIIIFSATLSMFVSLFRFKKLKTCLYKLSIVDDTLEVLGTSKEYQQLYKWTVQITIGWILLTFLMNTCDSIWLNYKYFSISRICVPFVANHMFHVNALNGLIWGIILRYINTKFHQINECILDLVKDDAICTIRRNKLILDRQQSTKGQKKCRQYMWIIMHVHLELSFISRELNEVFSIQMTLQMASYFAFFLELCCELYTEYVDKETDTLEQFLNKLFTYIWAVIYTTKLLVLNHICQTICDKVNETITILHKLSNDNSDKDLQEQILQFILQIKRREVKFYGMGLFYFGYDFIRKFYARIATVLVMIMQMHITY	ACGATTCAAATAGCGTTGTCACCATTATTGATTGTTGGAGCTATCTACGGTTTGGGCTTTTTCGAATATCCTCTTGGACGACCCAGACCATATCTTACCTGTCTGTATTTTTTAATAGCATGGAGCTCTTACATGTATCTTTTCTATTATATCTTAATCTATTCTAATTATACTATGATGAATATATACATGTTATCCTGGACTAATATAATAATAATATTTAGCGCTACTCTGTCGATGTTTGTCAGCTTATTTCGTTTTAAGAAATTGAAAACATGTTTATATAAACTCTCTATTGTGGATGATACACTGGAAGTGCTCGGAACATCAAAGGAATATCAACAGCTATATAAATGGACAGTTCAAATAACAATAGGATGGATTTTATTAACTTTTTTA…
	CfGr15	scaffold982	+	8730	11048	TIQAALSPLLIVSSFCGLGFFEYPFGRSRPYFTYSYFLITWSLYTYLFYYLVYTSYTAYLFMSWFNVIIIITAIVSMFVSLLRFKKLKMCLSKLSIVDDMLEMLGTPKEYRQLYNWVIGIIIGWTALVFLINASDSLWLNYEYFSLTRICVPFVANHLIHINTLNVLIWVTILRYTKSRFQRINEYIHDILKDGYIKGHHKLTLQLIDEQRIKIKKRKQYIWILSHIHLQLCLISRELNKIFSISMTLQMGCYFVLFVDVSRHIYRSYIDRNAAIVIGQVLDNVFTYIWGVVHNVKFLALNLMCQNLCNKANETIAILYKLFPKNPEEDLREQILQFILQIKQRELKFSGMGFFNFGYNFVRK	ACAATCCAGGCAGCTCTGTCACCGCTATTGATCGTCAGTTCATTCTGTGGCTTGGGCTTCTTCGAATATCCTTTTGGACGATCTAGACCATATTTTACTTATTCGTATTTCTTGATTACATGGAGCCTTTATACGTATCTTTTCTATTATTTAGTTTATACTAGTTACACCGCATATCTATTCATGTCTTGGTTTAATGTAATAATAATAATCACCGCAATTGTGTCGATGTTTGTCAGTCTCCTTCGTTTTAAGAAATTAAAAATGTGTTTGAGTAAACTTTCCATCGTGGATGACATGTTGGAAATGCTCGGAACGCCGAAAGAGTATCGACAGCTGTACAATTGGGTAATTGGGATAATAATTGGATGGACTGCACTAGTTTTTCTCATAAATGCA…
	CfGr16	scaffold982	+	17229	19401	IKNVEVAIFPLLIVLCLCGFDVFEYPQGQPRLLFSIFYILISWSLHIYLIIKAKIFCQTMKLFKFDLPVQVIGNMIIGMLNVVLTLYYNKKFKGCLNRLNIVNETLEELGTPKNYMKLRKRIIWLIIEWVILTIFLTIIDIPWYSIRIPRSQTVAICLPFLISYAYYINVIYDFKYMILFGYIKTQFKHVNQHIQKLTELKKRQVRHVWATSTFSVMNRHMIGTEISKRSIWILMHIHHELCSISCELTRIFGLQMILQTIVIQLYTIQLIFEFYEYNMVTKINDTTYKLTINSINTYVWFTVIIAKMIIFNYICEGLCTQANRTELFLNSLTNLSIFDVETQENIMQFLLQILQRPLRISAFGFFYFGYKFVYKVCFF	ATAAAGAATGTTGAAGTGGCTATATTTCCACTTTTAATCGTATTGTGCTTATGCGGATTCGACGTGTTTGAATATCCTCAAGGTCAACCAAGATTACTGTTCAGTATCTTTTATATTCTGATATCATGGTCGCTTCATATTTATCTCATCATCAAAGCGAAGATATTTTGCCAAACTATGAAACTTTTCAAATTTGATTTACCTGTACAAGTTATAGGTAATATGATTATCGGAATGTTGAATGTGGTGCTTACTCTCTATTATAACAAGAAATTTAAAGGTTGTCTAAATAGATTAAATATTGTAAACGAGACATTAGAGGAACTTGGAACGCCGAAAAATTATATGAAATTGCGCAAACGAATTATATGGCTGATCATTGAATGGGTCATTTTGACT…
	CfGr17	scaffold982	+	21348	23073	MSKNIWTVFSPLLIINYVFGLRITEFPIGHPRLWFSLLYILFSWSLYYFLVYTTVSFTNNFSNLHHIFQGLNYSTVLLSIVFGIYYDKKFKNCLKKLAIVDITLEKLGTTINYQQLHMRVVRIVLVWFAIAMLINYELILYLKYHFKYNTTIAIYYTFMINHCNHINLIGDLTMTTIIGYIGIKFDQINEHLQDMANNDNRKIKQAWENPMHPSQCRFLKISNNKWIIWTIMHLHLELCKISREINWIFGVEMTIKMGCYFGFMAMNLRDCFDLIFFKKYILNFNNILFASICLGWLFHNILKLVIINYMCEKISAKANATKNFVNRISYSTSNVEMCENILQLLLQLSQSTLRFYGLGLFQFGFKFLQGFTTSVTTVVVILLQSQIDQ	ATGAGTAAAAATATCTGGACAGTTTTCTCACCACTTTTGATAATTAATTATGTATTTGGTTTAAGAATTACCGAATTTCCAATAGGCCATCCTAGACTATGGTTCAGCCTACTATATATACTGTTTTCATGGTCGCTTTACTATTTCCTCGTATATACAACGGTATCTTTTACGAATAATTTTTCCAACTTACATCATATTTTCCAAGGCCTGAATTATTCTACAGTATTATTATCAATTGTGTTTGGAATATATTATGATAAGAAGTTTAAAAACTGTCTGAAAAAACTTGCTATTGTGGACATCACTCTAGAAAAATTAGGAACAACAATCAATTATCAGCAACTACATATGAGAGTAGTACGAATCGTTTTAGTATGGTTTGCAATAGCTATGTTA…
	CfGr18	scaffold982	+	24349	26541	MTESIRTFLTPLFIISYICGIRIIEFPIGHPRVWFSLFYMLLFWSIYFFLLKSTVISFFTYKRFTDAYFLCIGTDILITLLSIGFGMYHDKKFRNCLKKFDIIDNTLLNVGTTTDYHKLHERTMYLIFGWFLTIIFMTYAAAYWMTNEYDYNILTIMYANFMRNYCCYINILNDLIIASVFRYIGLKFDQVNQHLLDLTKDNKRGIKRAWQNSIQHRFSQTSDDEWMIWIIIHLHSELRKISREVDSIFGAQMTFKMGCNFCWLALDLRELFSVILVTNHIKSNKILYIIMMTIWLCQNVLKFFFINYVCEKISAKATTTGNLINKISYSTCDIKVRENISQFLLKITKAPVRFHGIGLFQFSYTFLYGFSSSITTVVVLLIQAYINK	ATGACTGAAAGCATTCGAACATTTTTAACGCCGCTCTTTATAATCAGTTATATCTGTGGTATAAGAATTATCGAATTTCCTATAGGTCACCCAAGAGTATGGTTTAGTCTCTTTTATATGCTGCTATTTTGGTCAATTTATTTTTTTTTATTAAAATCTACAGTAATATCTTTCTTTACTTATAAACGTTTTACTGACGCATACTTTTTATGTATTGGGACAGATATTTTGATAACATTATTGTCAATTGGGTTTGGAATGTATCATGATAAGAAATTCAGAAATTGTTTGAAGAAATTCGACATTATCGATAATACATTGCTAAATGTTGGAACAACGACAGATTATCACAAGCTACATGAAAGAACAATGTATCTCATCTTCGGATGGTTCCTAACA…
	CfGr19	scaffold982	+	27342	29024	MTNNIRIILTPLLITSFVCGLRIIEFSTDYLNPWFSFIYMLLLWSIYYFLFNYTIISYITYNIIYHICLYLDFLVMLMSIAFGMYYDKKFKNCLKKLTIVDDTLEKLGITTNYHKLHIRVIWFVLGWSTVVMLMTFLEAILFETQYNYSNVKAIYISFMINYSSHINFINNLIFITMLRYVELKFDEVNQYLLAKDNKHEIKQAWEYPVSLLQKRKFPKTRNNVWIVIQLHLELRKICREIDSIFGIGITISMECYYCWLAQSLHGIFHETFVNNYMNDRIKLLTIILYSSWFFIFFFKLLFINFIYKSISIKILIYKYLINKISYSIYNVEIRENVS	ATGACTAACAACATTCGGATTATTTTAACACCACTTTTAATAACCAGTTTTGTGTGCGGTTTAAGAATTATCGAATTTTCTACAGATTATTTAAATCCGTGGTTCAGTTTCATATATATGTTACTATTATGGTCGATTTATTATTTCCTCTTCAATTATACAATAATATCTTACATTACATATAATATCATATATCATATTTGCCTTTACTTAGATTTTTTGGTAATGTTAATGTCAATTGCTTTTGGAATGTATTACGATAAAAAATTTAAAAATTGTCTGAAAAAGCTTACTATTGTGGACGATACATTGGAAAAGCTCGGAATAACAACAAATTATCACAAGCTGCATATAAGAGTAATATGGTTTGTCTTAGGATGGTCTACGGTAGTCATGTTA…
	CfGr20	scaffold982	+	30233	32222	SIRKILSPLLIISYVCGLRVIEFLGAGVSKQWFNFLYMLLVWSLYTFVYIYRVMPYTNNYPTLYHIWFEVNIFTAVLSIIIGLLRQETAFRNCIKNLTTVNDTLEKLETITDYKLYMKTIWLILGWFMMAILIIYVEIQSLTNKNVDTAQAIYVSLMGTYCIHINIISDLIIISTLGYIGLKFDQINENLEKLTKSNKRRLKRAWEHSMLLFHQSGYARASRNAYIIWIVIHLHLELRKISRKINVIFGTQMTIEMGCYFAFIAMGLQEIFNMMFITNYKIFPIILILIGFLQHVFRLFLINYECEKVSIKANATGNFISKLSYSNCDVEFRENILQFLLTTQSPFKLCGLGFFQFGFQFLQKFTTSVATLLVILLQTYTN	AGCATTCGAAAAATTTTATCGCCATTGTTAATAATCAGTTATGTATGTGGTTTAAGAGTGATCGAATTTCTTGGTGCAGGTGTCTCGAAGCAATGGTTCAATTTTCTGTATATGTTATTAGTATGGTCATTATATACTTTCGTCTATATATATAGAGTAATGCCTTATACAAATAATTATCCTACTCTATATCATATTTGGTTTGAAGTAAATATATTTACAGCAGTATTATCAATTATCATTGGACTACTTCGACAAGAGACTGCATTTAGAAATTGTATAAAGAATCTTACTACAGTGAACGATACATTGGAAAAATTGGAAACAATAACAGATTACAAATTGTATATGAAAACAATATGGCTCATTTTAGGATGGTTTATGATGGCTATATTAATA…
	CfGr21	scaffold982	+	34698	36801	MAKSIRSLLTPLLIISYVCGLRIMEFPIGHPRLWFSLFYIFLLWSTYCFFVIDTGIPYIPNVEYRIYVSLNIFIALLSLLLGMYHDKKFRNCLKKLAIVDNTLEKLEITMDYQKLSKKIIWIVLGWFAIVLLLSYSDYLRWQDTAYNPLKSIYITFILNYCSHINIINDLIFASILGYIGSKFDQINKHLYELTTENVRGIKRAWESSTLHLQQRNFSNVPSNKYIIWIVIHLHLELHKISREVNSIFEIEMTFKMVCYFGLIAEFFRELFTTLVRNYVTSKRILFITIIIFWLAWYISRLILINYICERVSAKANATGGMINKTSYFTCNVEIRENILQFILQIMQAPLKFYGLRLFQFGYKFLYGYFETILTFVIILIQANRFKKILKD	ATGGCAAAGAGCATTCGATCCCTTTTAACGCCACTCTTGATAATAAGTTATGTGTGCGGTTTAAGAATTATGGAGTTCCCTATAGGGCATCCAAGACTTTGGTTCAGTCTTTTCTATATTTTTCTATTGTGGTCGACTTATTGTTTCTTCGTTATTGATACAGGGATACCTTACATACCAAATGTCGAATACAGAATTTACGTTTCGCTGAACATTTTCATAGCTCTGCTGTCTCTGCTTCTTGGAATGTATCATGATAAGAAATTTAGAAACTGTCTGAAGAAGCTTGCTATTGTGGACAACACATTAGAAAAACTCGAAATAACGATGGATTATCAGAAATTAAGTAAAAAAATAATATGGATTGTTTTGGGATGGTTTGCAATAGTTTTATTATTA…
	CfGr22	scaffold2043	+	2742	4008	KLIFESMYVLKQVLEQNFKSYGRCAERMKSFLLLFKLCGMFANKITDGQLKHCSKPFYGIGVFWVGVYISYTCFLLNDFLQGYIKIRTTVDLIKHLIGYISLSINVIAAYSSQNHFGKLFDRLDSYDYEAARLKNERRDNLWIPRTAMLLVISITLLLANVIIYMRSTHLFFRMISDICTICMHIYGTLEKSLLLYLILIRFKHLNEKIVPKVSWNKTQYEPKTIDISNVQIMHSMLYDAQQAFKDIYRNPLLIWFANLMIHVLGNVHLFREMEPLIACAFVIPPIMQMLILCTICHYTAKEANETSCVINGSMTLLVNAGQTMKKIEILTYFWNTRVSFDAAGYFTINLPLFQSIIATITTYFILL	AAATTGATTTTCGAAAGCATGTACGTATTAAAACAGGTACTAGAACAGAATTTCAAATCTTATGGACGATGTGCGGAACGTATGAAGTCATTTCTATTGTTGTTCAAATTGTGCGGAATGTTTGCCAACAAGATTACAGACGGTCAATTAAAACATTGCTCTAAGCCATTTTATGGTATTGGTGTCTTTTGGGTTGGCGTCTATATCTCATATACCTGTTTCTTGTTAAATGATTTTCTACAAGGTTATATTAAAATAAGAACGACAGTAGACCTGATCAAACATTTAATAGGGTATATAAGTCTTAGCATTAACGTCATAGCTGCTTACTCTTCGCAAAATCACTTCGGCAAGCTTTTCGACCGACTGGATAGTTATGATTACGAAGCTGCACGATTA…
	CfGr23	scaffold2043	+	4669	6076	PFQNLKLITMIIKIFGLLSCKLVKGRLKPSASGRCYCALWILIHCVYTGTFYYETYIALLEKDAKQKFIIFETVRFTIFVASIIPYNYVACFQEQEFIKFSDKLEMYDDKARALGHERKDKHIFIWLYFIITGCDLSRRTYDILSANIADGAIQKMIEDIIPAAIGTYDIFITGIFLDLIGQRFYHLNKTIIPNVSQLPVTGSPGEITVYDVRYLHRVLIDSANQINKVYAMGSFFVSFSILLEFIDQMYIFAAEDTQKPEIGDLLDIIYQTVYFYAMYQFVTYEANRVEHQVLKYGISFQNKKYRMDNIEMMLYFYHRRYTFTAADFFILNLSIIFSV	CCTTTCCAAAATCTAAAGTTAATAACAATGATCATTAAAATATTTGGTTTACTTTCATGCAAATTAGTAAAAGGTCGATTGAAACCGAGTGCCAGCGGCCGTTGTTATTGTGCATTATGGATATTAATTCATTGTGTATACACGGGTACGTTTTACTATGAGACATACATTGCATTGCTCGAAAAAGATGCTAAACAAAAGTTCATAATATTTGAAACTGTGCGGTTTACTATTTTCGTCGCTTCAATAATTCCTTACAATTACGTGGCATGTTTTCAAGAGCAAGAGTTTATTAAGTTTTCCGACAAATTAGAAATGTATGATGACAAGGCAAGAGCACTAGGACATGAGAGAAAGGATAAGCACATATTCATATGGCTATATTTCATAATAACAGGA…
	CfGr24	scaffold2043	+	7518	8888	PFQNLKLITMIIKILGLLSCKLVKGRLKPSASGRCYCALWILIHCACTGMFYYDTYIALLEKDTGQKFILLNILQYTIFTVSFIPYYYVACFQEQEFIRFSNKLEMYDDMARALGHERKDKHIFIFLYFVIATCDLSKRSYDIISANIAIQEMIEYIRIVISIYVTFIIGIFLDLIGQRFYHLNKTIIPNVSQLPVTGSPGEITVYDVRYLHRMLIDSANQINKMYAMASFFVSFAILLEYVRLIYLFATKDIHKDNIENIIQLFYQTIYFYGMYQFVAYEANRVEYQVLKYGLSFQNKKYRMDNIEMMLYFYHRRYTFTAAHFFILNLNLIFQIILVAVTYVTILV	CCTTTCCAAAATCTAAAATTAATAACAATGATCATTAAAATACTTGGTTTACTTTCATGCAAATTAGTGAAAGGTCGATTGAAACCGAGTGCCAGTGGCCGTTGTTATTGTGCATTATGGATATTAATTCATTGTGCGTGCACGGGTATGTTCTACTATGATACATACATTGCATTGCTCGAAAAAGATACTGGACAAAAGTTCATATTGCTTAATATCTTGCAATACACTATTTTCACGGTATCATTTATTCCTTACTATTACGTGGCGTGCTTTCAAGAGCAAGAGTTTATTAGGTTTTCCAACAAACTGGAAATGTATGATGACATGGCAAGAGCACTAGGACATGAGAGAAAGGATAAGCACATATTCATATTTCTATATTTCGTAATAGCAACA…
	CfGr25	scaffold472	-	55677	52028	MVSLSDVRPLLHTASLFGCGLYVISEDDIVMMKYSVVYSGLFALMYTSFCIMNFYMLWMDDVLDPRLLMLTVLRTILCYACVLTDIAMTLWYNWKIRAALSQLRIFDRATKCKEGKRSCRIRYVCWVLSFVILLFWSIVGYITSQVEPRYSVFNGLTYAVVNATMSMQLITFASLSSLLYERFHRLCEILLLPEDGKIMVMDRLSRQFRLQEVWWLHSCLTNGTEMINSVYAVQLLLWISSMSFNTLTRIYTINDGGATSHPLLIIREVMLVSACVTNLLIISIICHATANQANRVGKIAFAPSSTVLAKRNFMQDCNVEAVTYFQLQQVHYYAFFGIIRIDLPLLLSIASGITTYLVILHSANI	ATGGTGTCTTTGAGTGATGTACGACCGCTTTTGCATACCGCGAGTTTGTTCGGATGCGGATTGTACGTTATCAGCGAGGATGATATCGTGATGATGAAATACAGTGTCGTTTACTCTGGCCTGTTCGCGTTGATGTATACTAGTTTCTGTATAATGAATTTTTATATGCTTTGGATGGACGATGTGTTGGATCCGAGGCTTTTGATGCTCACCGTCCTCAGAACGATACTCTGTTACGCTTGCGTCTTGACCGACATTGCGATGACTTTGTGGTATAACTGGAAAATACGAGCTGCACTCTCGCAATTACGCATCTTCGATCGAGCGACAAAATGCAAGGAGGGTAAACGCTCTTGCCGAATACGTTACGTCTGTTGGGTTTTGTCCTTCGTGATTTTA…
	CfGr26	scaffold992	+	279868	281826	MEEEISVQVEDNSPSIEHTLRPIVFVSWFLGVGVARPQKCPKAVTIILRIIHFGICSVIVVYGAIDFFTFGNVFKSDIFKIMYYMNKVMCYVSAYYYVYHGIRQYNKWPELMSKMRNLDQKIRRETLINDRPIKNIEVLTILVTFACGPLFLIIHAVYYYFIRPEDIFASDLLLYYTIAQSLINSFIFDVIIYVLYHRFQTINELILQLDKQLSASWITLKIRRIRELHTGICDLVTIINDIYGFYLLLCSANCFTMVVATLFRIYMGVVEKNYAFMLINNILWILYAAQFGLMCWICTLARQESDKTGIIMYTIILNHNVINSDKLNGLRNQPSLEITSENQDGEQNSNRSSNNYNLNYIALENLLRKNLDRDCIRNEINDFSIQLQQHRVAITACNF…	ATGGAAGAGGAAATCTCTGTGCAAGTGGAAGATAATTCGCCTTCAATAGAGCACACTTTACGTCCAATAGTATTTGTGTCTTGGTTCTTAGGTGTTGGCGTTGCACGTCCACAAAAGTGTCCTAAAGCTGTTACGATAATTCTACGTATCATTCACTTTGGAATATGTTCCGTCATCGTGGTTTATGGTGCGATAGATTTTTTCACTTTTGGTAACGTTTTTAAAAGTGATATATTCAAGATTATGTATTACATGAACAAAGTGATGTGTTATGTGTCGGCATATTATTATGTTTATCACGGCATTAGACAATATAATAAATGGCCTGAATTAATGAGCAAAATGAGAAACCTTGATCAGAAGATCAGAAGAGAAACGTTAATAAATGATCGACCCATA…
	CfGr27	scaffold1921	-	44202	40929	MLENCRWLLYASRFYGCHPHTIDERSRVPLRFRLLLAYSLIACGVYCVWTYYAKGAMNYCEEDNIVGCAQQLMNRYNRCLYMILSTLLSCIRHAEFERAVTVARKFDDLMRHYNNWCIDNKRTNYCAQWLIISLIFVSWIYIYILVVFARTPLSLYAFALQLVMRITFSMEVAKFYFLYDALRRRFCRINGLCRKLNGIDIRIDIASAMHINRLTISNLQQLHSCLMDATHHLNSYYSLQLFFWIVCMGMDIITYIFLILYEIRIIMLCIQCTILLYFILQLISICRICQVTCDQANALADTIFLTKTPAFKQTEFSSERIDLGIRIRIYPLRIRVCGLFNLDNSFAF	ATGCTGGAAAATTGCCGATGGTTGCTGTACGCGTCGCGTTTTTACGGGTGTCATCCGCACACGATCGACGAGCGATCTCGCGTACCCCTCAGATTTCGTCTATTATTAGCATATTCGCTAATCGCGTGCGGTGTATATTGCGTCTGGACATATTATGCGAAAGGCGCCATGAACTATTGCGAGGAGGATAACATAGTGGGTTGTGCTCAGCAGCTGATGAATCGGTACAACCGATGCCTTTACATGATCCTGTCGACGTTGCTGTCGTGCATCCGACACGCGGAATTCGAACGCGCCGTGACTGTCGCTCGCAAATTCGATGATTTAATGCGACATTATAATAATTGGTGCATCGATAATAAACGAACAAATTACTGTGCACAATGGTTGATTATATCA…
	CfGr28	scaffold1921	-	48534	46422	MLKNCRWLLYASRFYGCHPHTIDERSRVPLRFRLLLAYSLIACGVYCVGTYYAKGSTSYCKGNNIMACALQLINRYNRYVYMIVTTLLSCIRHAEFERAVAVARKFDDLIRHYNNWCADNKRTNNCTQWLIISGIFVSWTSIAIAVAFAVPGVVPLYIFAIQITMRITFSMEVAKFYFLYDALCRRFCRINGLYRKLTGMGVGIYIASAMHINRLTISNLQQLHSCLMDATHHLNSYYSPQLFFWIICMEIDIATFIFLNLYEIVIAMTCIQFIIMLYFILQFISICYICQVTCYQANALAVFLTKTSVFKQTEFSSEAIDLGIRIRIYPLRIRVCGLFNLDNSLAF	ATGCTGAAAAATTGTCGATGGTTGCTGTACGCGTCGCGTTTTTACGGTTGTCATCCACACACGATCGACGAGCGATCTCGCGTACCCCTCAGATTTCGTCTATTATTAGCATATTCGCTAATTGCGTGCGGTGTGTATTGTGTCGGGACATATTATGCGAAGGGCAGCACCAGCTATTGCAAGGGGAATAACATAATGGCTTGTGCTCTGCAGCTGATAAATCGGTACAACCGATACGTTTACATGATCGTGACGACGTTGCTCTCTTGCATCCGACACGCGGAATTCGAACGAGCTGTGGCTGTCGCTCGCAAATTTGATGATTTAATACGACATTATAATAATTGGTGCGCCGATAATAAACGAACGAATAACTGTACGCAATGGTTGATTATATCA…
	CfGr29	scaffold1921	-	57949	55289	MLENCRRWLLYASRFYGCHPHTIDERSRVPLRIRLLLGYSLIACGVYCVGEYNAKGNTKYCEQNNIVGCAQQLINRYNRCLYMILSTLLSCIRHAEFERAVTVARKFDDLMRHYNNWCIDNKRTNYRMQWLIISMILVAWIFVIIIYVYDTRAHVYNXLIIMRITFSMEVAKFYLLYNALYRRFCRINRLYRKLTGMGTGLNIASAMHINHLTISNIQQLHSCLIDATYHLNSYYNPQLFCWIVCMEMDIITYIFLVLYETNSVLIYVKCIIILCLILQLISICRICQVTCDQANALAVFLTKTSVFKQTEFSSEVIDLGIRIRIYPLRIRICGLFNLDNSLAF	ATGCTGGAAAATTGTCGCCGATGGTTGCTGTACGCGTCGCGTTTTTACGGGTGTCATCCGCACACGATCGACGAGCGATCTCGCGTACCCCTCAGAATTCGTCTATTATTAGGATATTCGTTAATTGCGTGCGGTGTGTATTGTGTCGGGGAGTATAATGCGAAGGGCAACACCAAATATTGCGAGCAGAATAACATAGTGGGTTGTGCTCAGCAGCTGATAAATCGGTACAACCGATGCCTTTACATGATCCTATCGACGTTGCTATCGTGCATCCGACACGCGGAATTCGAACGCGCCGTGACTGTCGCTCGCAAATTCGATGATTTAATGCGACATTATAATAATTGGTGCATCGATAATAAACGAACCAATTACCGTATGCAATGGTTGATTATA…
	CfGr30	scaffold194	-	102346	100902	MLRPSSKFQGRAKGKVRKRWRLFHATDFQSLMYPCFIFCRIIGIFPYKISASTFEISRPRYITSTIVLCIFCITGLAIFYEMDISARIEFAGVPAALQANCFFLLGTFITIVTYILSAPRMRLLQIILDISSRLPPETYEKLSRLIHAKDILGFILLMAQAPNCYSENYLNSLVKIFALYIVLVVFQMDMLYMNCVCVLKACFKKINDNLANLRELVVNDEPHLLRRIYHEQRNPFLLMELKALKKRHLMVSDAVQLLNVIFSLQLLATIVITFAEITFSLYFYIVQQQNGVALVNLDKQIWFQYYITSILYFSIKIALIVWACETAKDQALEIGTTVHEVLINTSDKQIKDELQLFSLQILHRENAFSAKGLNVDASLLTAIVGSITTYLLILIQFLY…	ATGCTCCGTCCGTCATCGAAGTTTCAAGGACGAGCCAAAGGTAAAGTACGAAAAAGATGGCGGCTGTTCCACGCGACGGACTTTCAATCTTTGATGTATCCCTGTTTCATTTTTTGCCGGATTATTGGAATATTTCCGTACAAGATTAGCGCTTCGACCTTCGAGATCTCGAGACCGCGTTACATCACGTCGACCATTGTCCTGTGCATCTTCTGCATTACTGGACTGGCGATATTTTATGAGATGGATATTTCCGCAAGGATCGAATTTGCCGGCGTACCTGCGGCTCTTCAGGCTAACTGCTTCTTCTTATTAGGCACTTTCATAACGATTGTCACGTACATCTTGAGCGCTCCGCGAATGCGCTTGCTCCAGATTATATTGGATATCTCTTCAAGG…
	CfGr31	scaffold600	-	3014	266	MKFFVRPKSLTEAIAPMVTLNRLLGLRVFKYPRSQPRPLLSLIYLLFLYCLFYGGMWYLHEDYYLIVKLLKLEYFLYKVLNCITVAMIIVKLLLGWWYTKKLEDCCIKIIEIDETLRQLGSTINYDRIYFIIIGVLIIWFMIGFSSCIVVFIAMRTHTNVYKTIGVIVTHTYAIAVDSFVIFEFYIFVKCLQIRFDLVNQLLHKHSALSTKVMKLGIFKIQDYAEIINVEQQFSLNKNIFYMVLCFRQVHLELCKVSRTICSIFGVQTSCEICVIIFFFTGALYILYIRYINRQHKITDSLLQETSVTIILTIIYTLKIIFLNRVCKHAADKGNKTIGLIYSIYGCNEESSIQEEIQQFSIQILQRPLKFFAFGISLDNHVLIMV	ATGAAGTTTTTTGTGCGTCCAAAAAGCTTGACCGAAGCGATAGCACCAATGGTAACTCTGAACCGTTTATTGGGACTTCGTGTTTTTAAGTATCCTCGTAGTCAGCCAAGACCTCTACTGAGCCTGATTTATCTCTTGTTTCTTTATTGTTTGTTTTATGGTGGTATGTGGTATTTACACGAAGATTATTATTTGATTGTTAAATTATTGAAGCTGGAATACTTTCTATACAAAGTACTGAATTGCATTACTGTTGCAATGATCATCGTTAAACTACTTCTAGGCTGGTGGTATACAAAGAAACTTGAAGATTGCTGTATCAAAATTATCGAGATCGATGAAACATTGCGACAGCTTGGATCGACGATAAACTATGACAGAATATATTTTATAATAATC…
	CfGr32	scaffold600	-	10742	8363	MKFYARPKNLTEVIAPVVTLNRLLGLRIFEYPRGQPRPLLSLIYLLFLYCLYYNGSSYLQQEYYLIVKLLRLEYFLYKFVSYIIVVLVIVKLLLSWWYTKRFEACCNKIIKIDETLRQLGSTINYDRIYFIIIGVLITWLSLYFSICVVIFIAMRTHTNVYKIIGAIVTYTYGIAVDCIVIFEFCIFVKCLQMRFDFVNQLLHKHSTLSTKVMKLGIFKMQDCAKIINIEQQ.KQNSVKLHVHLELCKVSRTICVIFGIQLAXIGVVVIGFTEILYSLYIRYINRQHKITDSLLQETSVTIMLVTIHILKIIFLSRVCKHAVDKGNKTIEIIYSIYGCEDASDVQEEIQQFSIQILQRPLKFFAFGISLDNHVLIMVSFYSMYNKYIIIKLNISNKLAN…	ATGAAGTTTTATGCACGTCCAAAAAACTTGACCGAAGTGATAGCACCAGTGGTAACTTTGAACCGTTTACTCGGACTTCGTATTTTTGAGTATCCTCGTGGTCAACCAAGACCTCTACTGAGCCTGATTTATCTCTTGTTTCTTTATTGTTTGTATTATAATGGCTCGTCGTATTTGCAGCAAGAATATTATTTGATTGTTAAATTACTTAGACTGGAATATTTTCTTTACAAATTTGTGAGTTACATTATTGTTGTTTTGGTCATCGTTAAACTGCTATTAAGCTGGTGGTATACGAAGAGATTTGAAGCTTGCTGTAACAAAATCATCAAGATCGACGAAACATTGCGACAGCTTGGATCGACGATAAACTATGACAGAATATATTTTATAATTATC…
	CfGr33	scaffold2336	-	84139	82041	MSNTIEKAVYPLLLTASILGLSVYSPKKLYLRIFYNITIWIAYGCFYYYIVTIFKMEIWFQSTSYIIYIQIGIVDTITSIVTNVYQNKRFRIFMERLAAVDDTLKELGTPKMYRQLHSYVKKILIGWFVFTFIGNTCDSIWWFYAEKDHRCMIIPYIINHFNHVNMFEDILFMYFLWYIGTRFDKVNEHMRCLLIKKEYGLRYTWRKSMLTTRGCSMYTEKYKCILWTLMHVHLELCQIARELNVIFGPQLIMKIVVYFVYIIKSYHIIIVHVQTKGHFLYTSFIWFDVSFWIILQVARLFCLNYICENVSAKANKIEKIIHQLTDFLRYADVHDEIYQFSLQIMYHPLKFTGLGLFYFGNDFLRKVLILIVVVIFI	ATGTCAAATACAATAGAAAAGGCTGTATATCCTTTACTCCTAACTGCTTCAATTCTCGGTTTAAGTGTCTACTCTCCAAAGAAACTTTATTTACGTATTTTTTATAATATAACAATATGGATTGCTTATGGATGTTTTTATTATTATATAGTGACAATATTTAAGATGGAGATATGGTTTCAATCAACTTCTTATATAATTTATATCCAGATTGGTATTGTTGATACTATTACATCTATTGTTACGAATGTATATCAAAACAAGAGATTTCGAATATTTATGGAAAGACTTGCTGCTGTAGACGACACGTTAAAAGAGTTAGGCACTCCCAAGATGTATCGACAGTTACATTCATATGTGAAAAAAATATTAATAGGATGGTTCGTGTTTACTTTTATA…
	CfGr34	scaffold2336	+	74250	76845	AIMVDTIEKVLKPFLLIACFLGFGIFKNNSSYLRFYLNIFYILTVWSVYACAFYYVVTFFAPNRIFSGFLIFFIVMTNLFVTIISVIIIIRKHEVQFSLANNTKYDFSKFKIIFIISYLIFIILYIFLLLFLLEILYLQDMRVIIIPIIINYPFHLNTLMDIIFIFLLRYIGTRFDKINGYIEQLSETEKCELKCTWKKSLVTRTIVRNNKNHEHVLWISMHLHLQLCRIARNINDFFGTQMTLQTIFHFILLTTSIYFEYRILLCFTKVPKSKDNEDNKLIFVYNNICCSIIDVNKAEKTMDMIQKLTNLIYFDQIREDFIFQISLQPLKFNAMGLFCFGYEFIRKFIIGIVSVMIFMMQMD	GCGATCATGGTTGACACTATAGAAAAGGTTTTAAAACCTTTTCTCTTAATCGCTTGTTTCCTTGGTTTTGGAATTTTTAAAAATAACTCGAGTTATTTAAGATTTTATTTGAACATTTTCTATATACTAACTGTGTGGAGTGTTTACGCCTGCGCCTTTTATTATGTGGTGACTTTCTTTGCACCAAATCGTATATTTTCAGGCTTTCTAATCTTTTTCATAGTGATGACAAATTTGTTTGTGACGATAATATCTGTAATTATCATCATTCGTAAGCATGAGGTACAATTTTCTTTAGCAAATAACACGAAATACGATTTCTCAAAATTTAAAATTATTTTTATTATTAGTTATCTGATATTTATAATATTATATATCTTTTTGTTATTGTTTCTATTA…
	CfGr35	scaffold2336	+	84638	87474	MVNSIEKALNPFHLVICFLGCGIFRHNLYHSRFYFSIFYILTVWSVYACIFYYIATSFSLNKIFNGFLTVFIIITNLFVTIISVIITIREHKKFLMCIRNLSLVDDTLEQLGISNEYCFIYLMKFNRLFFLKKHNSLIESVDSEVKIKTLNXVLLYPFFLNYRYRYYCRYIGTRLNKINEYIGQLSETQENGLRCTWKKSHYYIQNAENREHVLWIAIHLHLDLCRIARNINAFFGMQITVQMICYFVLLTGFFYFQYHVMLCLEEKMYSVENKLIILIHTNLWCGIYLTKLITLNYVCESVGAKAEKTKDMIHKLTNFVYFDQIRKDICQFILQISLRSLKFNGMSLFYFGYKFICKFIVGIVGIMIFMMQMDTSPLSRILIFNENN	ATGGTCAACTCTATAGAAAAGGCTTTAAATCCTTTTCACTTAGTTATTTGTTTTCTTGGTTGTGGAATTTTTAGGCATAACTTGTATCATTCAAGATTTTACTTCAGCATCTTCTATATACTAACTGTGTGGAGTGTTTATGCCTGCATCTTTTATTATATTGCGACTTCTTTTTCATTAAATAAGATATTTAATGGCTTTTTGACCGTTTTCATAATAATAACAAATTTGTTTGTGACCATAATATCTGTAATCATCACCATTCGCGAACACAAGAAATTTCTTATGTGTATAAGAAATCTCAGTCTCGTAGACGATACGTTGGAACAGCTCGGAATATCTAATGAATATTGTTTCATTTATTTAATGAAATTTAATAGACTTTTTTTTCTTAAAAAG…
	CfGr36	scaffold2038	+	5129	6981	VTMMITIQQAVRSLFIMCFIACLGVYPLKKSRPKIKCFTYLSILYSLTIWFIYWYFLYCGMSSYSLISIFRTNIIIINMGINMIIANISTILNIYHDKKFQIFMRKLAAVDNTLEELGTSKIYQKMHMWSKRVVILWIIHTFVLNFYDTLWWMNREKIFSWIYILPHLYNYCLHVYLLMDLIFITFL.FNKINEHMQYLLVKEQYGLRNKWKKPIVIVYRYITDNYDKRVLWCLMHLHLKLCCIPRELNGMFEIQIVFEMVSYLFFLTSMCHYLYGMVIQKVHEEAPITAWIGNALWSFSFVSRLCILNYICETVSIKANKTGKIICQLTSALRYNNIGKEMYQFTFQIMHHPLRYTGMGLFYLGNNFLRKFCMKIVTFMIIILQMS	GTGACAATGATGATCACGATCCAACAGGCAGTACGATCTCTTTTCATTATGTGTTTTATTGCCTGTTTAGGTGTCTATCCTCTAAAAAAATCTAGACCGAAGATTAAGTGTTTTACATACTTAAGTATTCTGTATTCTTTAACAATATGGTTTATTTATTGGTATTTTTTATACTGTGGAATGAGTTCTTATTCACTGATATCAATATTTCGGACTAATATTATAATAATTAATATGGGAATTAATATGATAATCGCAAATATATCTACAATTCTTAATATATATCATGATAAGAAATTTCAAATATTTATGAGAAAACTTGCTGCTGTGGACAATACTTTGGAAGAGTTAGGAACTTCAAAGATATATCAAAAGATGCATATGTGGTCTAAAAGAGTG…
	CfGr37	scaffold2038	+	8905	11672	YIMCFLMGLGVYPIKQSELKIRWIVYFSMIYSLIIWFIHAYFFFYILNFFTLKVIYPTFINMIVIAINIFSLFISIIMNFYYQKRFEVCLIKFAAIDDTLEELGTPKIYRKMHMLSKRVIIVWIVHSLVINFFDMLYWLNRKETAFWGLFLSHILNYCLHINTFLDLLFIFFLWYIGTRFEKVNEYVRCLLVEEKHELRCTWKKSIIAIRQNTLCIDNCKQILWTTMQLHLELCRLTREINHIFGTQMTLEMASYLLFLTVLCYYLYIILIQEQKEIQVYFWLFFLFLVKLCAVNYICENVTIKVNEIDKTIHQLTNSIRYANVWKEISQFTLQIMLHSLKFNGMSVFYFGNDFFFQFCLTII	TATATAATGTGTTTTCTTATGGGTTTAGGTGTCTATCCTATAAAACAATCAGAATTAAAGATACGATGGATCGTATATTTCAGCATGATATATTCTTTAATAATCTGGTTCATCCACGCTTATTTCTTTTTCTATATCTTGAATTTTTTTACATTAAAAGTAATATATCCTACCTTTATTAATATGATTGTTATAGCAATTAACATCTTCTCTTTATTTATATCCATAATTATGAATTTTTATTATCAGAAGAGATTTGAAGTATGTCTAATAAAATTCGCTGCAATAGATGATACTTTGGAAGAGCTCGGCACTCCAAAAATATATCGAAAGATGCATATGTTGTCAAAACGAGTGATAATCGTTTGGATCGTACATAGTCTTGTTATAAACTTTTTT…
	CfGr38	scaffold210	-	86113	84327	MATTIEEALHPLLLTSSLLGFGAYLSKKIYLNIFYNLIVWIIYPCLFYYLIIEFKAEEWLYKPRHIIPILVSYLIIIISVITNIYYNKRFWIFIKRLAAVDNTLEKLGTPKLYHKLHVYAKRLLIGWLVSINIININDMVWWEKLEKQYALIFIYIINHHVHVNTFMGILFVTLLWYIGIRFDKVNKHMKYLLIKQEYGLRCTWKNTVLTHRYITRTNYYKQILWTLMHLHLELCRISRELNEIFGIQMTMQMIIYMISFTTFCAFFYHLERTKFLSKLPLLCWLDIQIWVFLCVIRIFCLNYICEHVSTKITKNIYFTFIENFKVALSIYQFTLYMIYHPLKFTGLGCFYFGSDLLRKFIMMLITVMVIIIQM	ATGGCGACCACTATAGAAGAAGCTTTACATCCTTTGCTGTTAACCTCTTCTCTTCTCGGTTTTGGTGCTTACTTGTCAAAGAAAATTTATTTAAATATTTTTTATAATCTGATAGTTTGGATTATTTATCCTTGTCTATTTTATTATCTAATAATTGAGTTTAAAGCAGAAGAGTGGCTTTATAAACCTAGACATATAATCCCTATACTGGTTTCCTATTTGATCATCATCATATCTGTTATTACGAATATTTATTATAACAAGAGATTTTGGATATTTATAAAAAGACTTGCTGCTGTAGACAACACGTTAGAAAAATTAGGCACTCCAAAGTTATATCACAAATTACATGTATATGCAAAACGGTTGTTAATTGGATGGTTAGTTTCTATAAATATA…
	CfGr39	scaffold456	+	251033	254642	IMVDTIENVLTPFXFNFLFPFGIFKKSSSYLRFCLNIFFIIIPWSVYACALYYMIIFGANYLFKDYLRIIVKVINLFVQIIATITTIRKREVCIFSFEVNNTKYDFSKFKIIFIKIIHIIITKNEHIFNSIYLIDCLKQTKSLIIKIIFIISFYILECFFISLNYRCIDTRFDKINECIEQLSETEKCGLRCTWKKSSVNRYYVQSSKNRKHILWISMHLHLELCRIARNINDFFGTQMTLQTIFQSVYLTAIIYYQYRILLCYXXKDSEKSKSEFLINIIFISIDLIKFVTLNYICESVSIKTKKSMYILHKLTHLVYFDQLREDICQFIFQILLRPLKFDGMGLFCFGYKFIFKFIMGIVSIMLFMVGMGTSSLSRNLISDESNVTCFE	ATCATGGTCGACACTATAGAAAACGTTTTAACACCTTTTNNNTTTAACTTTTTGTTTCCTTTTGGAATCTTTAAGAAAAGTTCGAGTTATTTAAGATTTTGCTTGAACATCTTTTTTATAATAATTCCGTGGAGTGTTTATGCTTGTGCCTTATATTATATGATAATTTTTGGAGCGAATTATTTATTCAAAGATTATTTGAGAATTATCGTAAAAGTGATAAATTTGTTCGTACAAATAATAGCTACAATCACCACTATTCGCAAACGTGAGGTATGCATTTTTTCTTTTGAAGTAAATAATACGAAATATGATTTCTCTAAATTCAAAATTATTTTTATTAAAATTATACACATTATAATAACAAAAAACGAACATATATTTAATAGTATATATTTA…
	CfGr40	scaffold456	+	256603	260376	MVDTIETALNSFHLVARFLGFGIFKNNLGYTRFCFSIFYILTVWSVYAYTFCYIVTHYTLRKIFGGILIILIIMLNLFVTIISVIIIIREHKKYYMYIKNLSLIDDTLEQLGTRKEYYIIFIFLIRFVISEAYFNTKRLLINLKMYKYILSYCNSILLQFYLHNISTLTIFLNRNRSVIIYFSVCMYFNICNKYKYIYLLLYNVISRHLYLELCRIARNINALFGLQLTMQMTCYFVFLTGIFYFQYHIILYSKAEIYSGGIELIKLIHTNLWCGIYLTKLVILNYICESVGTKAEKTKNMIYKLTEFRYFDRIRKDICQFILQISLRPLKFNGMGFFYFGYKFIYKFIIGIVGILIFMVQMKASPL	ATGGTCGACACTATAGAAACGGCTTTAAATTCTTTTCACTTAGTCGCTCGTTTTCTTGGTTTCGGAATTTTTAAGAATAACTTGGGTTATACAAGATTTTGCTTCAGCATCTTCTATATATTAACTGTGTGGAGTGTTTATGCTTATACCTTTTGCTATATTGTGACTCACTATACACTACGTAAGATATTTGGTGGCATTTTGATCATTTTGATAATAATGCTAAATTTATTTGTGACCATAATATCTGTAATCATCATTATTCGCGAACATAAGAAATATTATATGTATATAAAAAATCTCAGTCTCATAGATGATACGTTGGAACAACTTGGAACACGCAAGGAATATTATATAATATTTATATTTCTCATAAGGTTTGTGATATCTGAGGCTTAT…
	CfGr41	scaffold1433	-	3825	1878	MTKSIRTVLTPLLIINYVSGLSIIEFPVGCPRVWFSFVYTLLFWLIYLFLLKSIVISYFNKEYFNANYHIYHIVDCINIGLDILLTLLSIVYGMYYDKKFRN.LRKIDIVDKTFLNIGKKTDYHKLYKKTICFITGWLLMIIIMTYGESYLMKNEFNYDILMSMYICFVRNYCFFINIINDFIIISIFGYIGLKYEQVNQHILDLIRDNKRQTMRAWENSMLQHRFPQTLNNEWLIWIIIHLHSELRKISHEIDSIFGVQMTYKMGCTIFWLALDLRELFSVILINNYIKSDKTLFTVIMLFWVCHNILKIFFINYVCEIVCTKANATGNLINKMPYSTYEFDVRENMSQFLLQITQAPVRFHGIGLFQYGYKFFYGVRCKIFITSIIT	ATGACTAAAAGCATTCGAACAGTTTTAACACCGCTCTTGATAATCAATTATGTCTCCGGTTTAAGTATTATCGAATTTCCTGTAGGTTGTCCAAGAGTATGGTTTAGTTTCGTGTATACGCTGCTATTTTGGTTAATTTATTTATTCTTATTAAAGTCCATAGTAATATCTTATTTTAATAAAGAATATTTTAATGCTAACTATCATATATATCATATAGTGGATTGCATCAACATTGGATTAGATATCTTACTTACATTATTGTCAATAGTGTACGGAATGTATTATGATAAGAAATTTAGAAATTGATTGAGGAAAATCGATATTGTCGATAAAACATTTCTGAATATTGGAAAAAAGACAGATTATCACAAGCTATACAAAAAAACAATATGTTTC…
	CfGr42	scaffold1433	-	7569	5439	MTKSVRTVLIPLLIISYVSGLSIIEFPVGYSRIWFSLLYMLLFWSIYFFLFNSTVLYYFNNKHHTIIYQIGTGLDILMTLLSIAFGVYHDKKFRNCLKKLDIIDSTLRNVGTTTDYHKLYKKTTYLIIGWLLMIIIMAYGQSYWMRNEFNYDLTSIYVIFIIVNYCSYINMINDLIIANIFGYIGLKFDQVNQHLLHLIKDNRHEIKRDWENSILQHRFSQALSKEWLIWIVMQLHLELRKISRDIDSIFGAQMTFKMGCNFFWLALDLREIFSVILINNYIKVNKILFIVMALIWLCHNILKLFYINYVCEIVCTKANVTKNLINKISYSTSNIKVRENISQFLLQITQAPVRFYGIGLFQYGYKFLYEFTSSITTVVVLLIQ	ATGACTAAAAGCGTTCGAACAGTTTTAATACCTCTCTTGATAATCAGTTATGTATCCGGTTTAAGTATTATTGAATTTCCTGTAGGTTATTCGAGAATATGGTTCAGTCTCTTGTATATGTTGTTATTTTGGTCAATTTATTTTTTCTTATTTAATTCTACAGTACTATATTACTTTAATAATAAACACCACACTATCATCTACCAAATAGGTACTGGTCTAGATATTTTAATGACATTATTGTCAATTGCATTCGGAGTGTATCATGATAAGAAATTTAGAAATTGTTTGAAGAAACTCGATATTATCGATAGTACATTGCGGAATGTCGGAACAACGACAGATTATCATAAATTGTACAAAAAAACAACATATCTCATCATAGGATGGCTTCTCATG…
	CfGr43	scaffold1433	-	11111	9435	MTKNIRKILTPLLIISYVSGLSIIEFPFSFLYMLLFWSIYFPLCKSIIISYFNNEHYNVEYHICIGLDMLTTFLSIVFGIYYDKKFRNCLKKLDIVDSTLRNIGTTTDYHKLYKKTIGLIIGWLLMIIIMTYGAAYWLRNEFNYSILISIYAFFVRNYCSFINMTNDLIIASIFGYIELKYDQVNQHLLDLTRDNKHETARAWENSMLQHRFPQTLSNEWLIWIVIHLHSELRKITREIDLIFGVQITFKMGCNFLWLALDLRELFNAILINNYIKTNKILFIVMSIIWLCHTILKMIFINYLCEIVCTKANATRNLINKIPYSTYDFDVRENMSQFLLQITQAPVRFHGIGLFQYGYKFLYGFTSSVTTIVVLLIQACINK	ATGACTAAAAATATTCGAAAAATTTTAACACCGCTCTTGATAATCAGTTATGTGTCCGGTTTAAGTATTATCGAATTTCCTTTTAGTTTCTTGTATATGCTGTTATTTTGGTCAATTTATTTTCCTTTGTGTAAATCTATAATAATATCTTACTTTAATAATGAACATTATAATGTCGAATACCATATATGCATTGGATTAGACATGTTGACAACATTTTTGTCAATTGTGTTTGGAATATATTATGATAAGAAATTTAGAAATTGTTTGAAAAAGCTCGATATTGTCGATAGTACATTGCGGAATATCGGAACAACAACAGATTATCACAAGTTGTACAAAAAAACAATAGGTCTCATCATAGGATGGCTCCTAATGATTATAATAATGACTTATGGA…
	CfGr44	scaffold2048	+	955	3189	MTNSIRTVLTPLLIISYVSGLSVIEFPIGCPRVWFSFVYMLLFWLIYVFLFKSVIISYFNNEHYNIEYHICLGLDLLITLLSIVFGIYHDKKFKNCLKKLNIVDSTLRNVGTITDYHNLYKKTMYYITGWFLLVITLTNAIAYWLRNEYNYDILTSIYAVFVRDYCSYINMINDLIIASIFGYIGLKFDKVNQHLLNLTSDNKHKIKRAWETSILQHRVPQALSNKWLIWIMIHLHSELRKISREVDSIFGTQMTFRMGCNFFWLALDLRDLFNVILIDNYIKSNKTLFIVVSLFLLCHNILKLYFINYICEMVNTKKIYIYSLCHNKKIINILYIISQLLMQIIQAPVKFYGIGLFQYGYKFLYGLISSITTIVVLLTQACINK	ATGACTAATAGCATTCGAACAGTTTTAACACCGCTCTTGATAATCAGTTATGTGTCCGGTTTAAGTGTTATCGAATTTCCTATAGGTTGTCCAAGGGTATGGTTTAGTTTCGTGTATATGCTGCTATTTTGGTTAATTTATGTATTCTTATTTAAATCTGTAATAATATCTTACTTTAATAATGAACATTACAATATCGAATATCATATATGCCTTGGGTTAGACCTTTTAATAACATTATTGTCAATTGTATTCGGAATTTATCATGATAAGAAATTTAAAAATTGTTTGAAGAAGCTCAATATTGTCGATAGTACATTACGGAATGTTGGAACAATAACAGATTATCACAACTTATACAAAAAAACGATGTATTACATCACAGGATGGTTCCTATTG…
	CfGr45	scaffold2048	+	6133	8321	MIKSIRTVLTPLLIISYVSGLSIIEFPIGCRRVWFSFLYMLLFWSLYFFLFKSIIISHYSNKHFNAEHHICIGLDILITLLSIVFGIYHDKKFRNCLKKLDIVDSTLRNIGITTNYFKLYKITTHLIIGWFLFTIIMTYLMANWMRNEFNYDILTSIYAYFVRNYCFFINVFNDLIIINTIGYIGLKFDQVNQHLLDLTTDNKHEIKRVWKNSKLQHRCPQTLSNEWLIWIIMHLYLELRKISCDIDSIFGAQMTLKMGCNFFWLALDLRRVFSVILINNYIKSNKTLFTVTMLVWLCHHILKLFIINYVCEIVCTKANATGNLINKISYSTSNMELRQNLSFNINFIHSPVKFYGIGFFQYGYKFLY	ATGATTAAAAGCATTCGAACAGTTTTAACACCGCTCTTGATAATCAGTTATGTGTCCGGTTTAAGTATTATCGAATTTCCTATCGGTTGTCGAAGAGTATGGTTTAGTTTCCTATATATGCTGCTATTTTGGTCACTTTATTTTTTCTTATTTAAATCTATAATAATATCTCACTATAGTAATAAACATTTTAATGCTGAACATCATATATGCATTGGATTAGACATTTTGATAACATTATTGTCAATTGTATTCGGAATTTATCATGATAAGAAATTTAGAAATTGTTTGAAGAAGCTCGATATTGTCGATAGTACATTACGAAATATCGGAATAACGACAAATTATTTCAAGTTGTACAAAATAACAACACATCTTATCATAGGATGGTTCCTATTT…
	CfGr46	scaffold2509	+	1396	3107	MTKNIRTILTPLLIISYVSGLSIIEFPVGYPRVWFSFVYMLLLWLIYLFSLKSAIISYFNHEYFNADYNIYYILDWISVGLDILLTLLSIVSGIYYDKKFRNCLKKIDIVDNTLLNIGTTTDYHKLYKKTIYFTTGWFLLIITSTYGVAYWTKNEFNYDILTSMYICFVRNYCFFINIINDFIIISIFGYIGLKYEQVNQHILDLIRDNKRQTMRAWENSMLQHRFPQTLNNEWLIWIIIHLHSELRKISHEIVSIFGIQMTLKMGCTIFWLALDLRELFSVILTNDYIKSNKTLFTVIMLFFLCHNILRIFFINYVCEIVCTKANATGNLINKISYSTSNIEVRENISQFLLQITQAPTRFYGIGLFQYGYKFLYGLTSSITTVVVLLIQACINK	ATGACTAAAAACATTCGAACAATTTTAACACCACTCTTGATAATCAGTTATGTGTCCGGTTTAAGTATTATCGAATTTCCTGTAGGTTATCCAAGAGTATGGTTTAGTTTCGTGTATATGCTGCTATTATGGTTAATTTATTTATTTTCATTAAAGTCCGCAATAATATCTTATTTTAATCATGAATATTTCAATGCTGACTATAATATATATTATATACTGGATTGGATTAGCGTTGGATTAGATATCTTACTAACATTATTATCAATAGTGTCCGGAATATATTATGATAAGAAATTTAGAAATTGTTTGAAGAAAATTGATATTGTCGATAATACATTGCTGAATATCGGAACAACGACAGATTATCACAAGTTATACAAAAAAACAATATATTTC…
	CfGr47	scaffold353	-	5306	3029	MTKSIRTVLKPLLIISYVSGLRIIEFPVGYSRIWFSLLYMLLFWSIYFFLFNSAVIYYFKNEHYTIIYQIGIGLDILMTLLSIVFGVYYDKKFRNCLKKLDIIDNTLRNVGTTTDYHKLYKKTVCLIIGWLLMSLILIYGEAHCLKKEKEFNYHVLTSTYVTFVIVNYCFYINMINDLIIASIFGYIGLKFDQVNQCLLDLIKDNRHEIKRVWENSILQHKYSHTLSNECLIWIVLHLHLELRKISREIDSIFGAHMTFQIGSNFFWLTVNLCELFSMILINNYIKSNKILYIIIIIIWLCYNIWKFFIINYVCEIVCTKANATGNLINKISYSTSNIEIRENISQFLLQITQAPVRFYGIGLFQYGYKFLYGFTSSITTVVVLLIQ	ATGACTAAAAGCATTCGAACAGTTTTAAAACCGCTCTTGATAATCAGTTATGTCTCTGGTTTAAGAATTATCGAATTTCCTGTAGGTTATTCGAGAATATGGTTCAGTCTCTTGTATATGCTGCTATTTTGGTCAATTTATTTCTTCTTATTTAACTCTGCAGTAATATATTACTTTAAGAATGAACACTATACTATCATCTACCAAATAGGCATTGGTCTAGATATTTTAATGACATTATTGTCAATTGTATTCGGAGTGTATTATGATAAGAAATTTAGAAATTGTTTGAAGAAGCTCGATATTATCGATAATACATTACGGAATGTCGGAACAACGACAGATTATCACAAGTTGTACAAAAAAACAGTATGTCTCATCATAGGATGGCTTCTCATG…
	CfGr48	scaffold1063	-	2930	1418	SFRQILSPLLIISYVCGSRIIEFPTGVPRYWISLLYMLLLWSLYNFVVIYIIIPCTIAYGILYHVWFGTNMFVAFLSIIIGIYYNKAFRNCIKNLTVVDDTLEKLGITTDYKLYMRTIWLILGFWFITVILLICLHTSLKRTDNIVQDIFNVFMQIYCVHITIIGDLTVISMYVGLKFDQINEHLQKLTNDNKRRTKQSWGDSVLLFHPSRYTKAPKNPYIIWIVIHLHSELRKISRKIDLIFGTQMTVDMGCYFAFITLNIEGIFDMIFKNYYNKIYYVIMLLVWFFLHTFRLFLINYECERISIKVKHLLYISNNPLYYLLYNIQILQFSLMIQSPIKFCGLGLFQFGFKFLQSFTTSAVTVLVILLQAYID	AGCTTTCGACAAATTTTATCGCCATTGTTAATAATCAGTTATGTGTGTGGTTCAAGAATAATCGAGTTTCCTACAGGTGTCCCAAGATATTGGATCAGTCTTTTGTACATGTTGCTACTGTGGTCCTTATATAATTTTGTCGTTATATATATAATAATACCGTGTACAATTGCTTACGGCATCTTATATCATGTTTGGTTTGGAACAAACATGTTTGTAGCATTTTTGTCAATTATTATTGGGATATACTATAACAAGGCATTTAGAAATTGTATAAAGAATCTCACTGTTGTGGACGATACATTGGAAAAATTAGGAATTACAACAGATTATAAATTGTATATGAGAACAATATGGCTCATTTTAGGATTTTGGTTTATTACAGTTATATTACTAATC…
	CfGr49	scaffold398	+	2830	4698	MINNIRIALTPFLIISFICGLRIIEFPTNHSKPWFSFMYMLLLWLVYFLLFNYIMISYIIYDIMYSICFYLNFFIILMSIVFGIYHDKKFKNCLKKLSIVDDTLEKLGTINYHKLHVRTVWLVLGWFATIILLTFLETIWLENEYNYNKAKAIYISLITNYCNHINLINNLIFIVILRYIELKFDQVNQYLLDLTIDNKRRIKRTWENXMSLSHKHKFLKTRNSKWMIWIIMQIHLELSKICHEIDSIFGMMITMSMGCYCCWLAECLREIVYMILVNDYMNDRIQYHILNLSWFFIFFFKLLFMNFICESVSVKANATRVLINKISYSTCDVQIRENV	ATGATCAACAACATTCGGATTGCATTAACACCGTTTTTAATAATCTCTTTTATATGCGGTTTAAGAATTATCGAGTTTCCTACAAATCATTCAAAACCGTGGTTCAGTTTCATGTATATGCTGCTATTATGGTTGGTTTACTTTCTTCTCTTCAATTATATCATGATATCTTACATTATTTATGATATCATGTATTCTATTTGCTTTTATCTGAACTTTTTTATAATATTAATGTCAATTGTTTTTGGGATATATCACGATAAGAAATTTAAAAATTGTCTGAAAAAACTTTCTATTGTGGACGATACACTGGAGAAACTCGGAACAATCAATTATCACAAACTGCATGTGAGGACTGTTTGGCTCGTTTTAGGATGGTTTGCAACAATCATATTACTA…
	CfGr50	scaffold398	+	6710	8448	SIRKILSPLLIISYVCGSRLIEFPVSSISRQWLNLLYMLLLWSLYNYAFIYIVIPFTIHYSILYHIWFGTNMFIAFLSIIIGIYHDKAFRNCIKNLTIVNDTLEKLGTMTDYNLHMRTIWLILGWFIIAILIIGLEIPHLRRTKDDITQIIYVIFIRMFLININVISDLTIMSTLWYVEVKFDQINKYLEKLANINININKCRIKPAWEHPILLFHQFRYTKAPKSAHIIWIVIHLYGELRKISQKIDLIFGTQMTIEMGCYFAFIACGFQSVFDMIFMVHSNNDIWHIILILVWLFLHIFRLFLINYKCERVSIKANATGKFISNLSYSSFDIEIHKNILQFLFMTQLSFRFCGLGLFQFGFKFLQKVTMSVVTVLVILLQSYTN	AGTATTCGAAAAATTTTATCACCATTGTTAATAATCAGTTATGTATGCGGTTCAAGACTGATAGAGTTTCCTGTTTCGAGTATCTCGAGACAATGGCTCAATCTTCTATACATGTTGCTATTGTGGTCTTTATATAATTATGCATTTATATATATAGTAATACCTTTTACAATTCATTATTCCATCTTATATCATATTTGGTTTGGAACAAATATGTTTATTGCGTTTTTGTCAATTATCATCGGGATATATCATGACAAGGCATTTAGAAATTGTATAAAGAATCTCACCATTGTGAATGATACATTGGAAAAATTAGGAACAATGACAGATTACAATTTACATATGAGAACAATATGGTTAATTTTAGGATGGTTTATTATAGCTATATTAATAATT…
	CfGr51	scaffold398	+	9736	11263	SIRKILSPLLIISYVCGSRVIKFPIDVRRQWFGPLYMLLLWSLYNFVFIYVVIPYTIHYSTLYHIWFGMNMLIAFLSITTGIYYDKAFRNCIKNLTCVDDTLEKLGIRTDYKLYKRTIWLILGWFISAIIITCLDIPVLRKKNNIAQTMYILFIRIYCIHINIINDLTITSMLGYVGLKFDQINEHFEKLINGNKCRRKRDRENSVLFFHQSRCTKAPRNVYMIWIVIHLHSELRKISRKIDLIFGTQMTMEMACYFAFIALDIQEVFAVIFIEDYKYNEIRYITMLLLWLFLHIFRLFLINYECERIRIKANATGNFINKLSYFNCDVEIRENILQFLLMIQSPIRFCGLGFFEFGFKFLQRVIISGITVLVILLQSYTN	AGCATTCGAAAAATTTTATCACCATTATTAATAATCAGTTATGTGTGCGGTTCAAGAGTGATTAAATTTCCTATAGATGTCCGGAGACAATGGTTCGGTCCTCTGTATATGCTACTGTTATGGTCCTTGTATAATTTTGTTTTTATATATGTGGTAATACCTTATACAATTCATTACTCCACTCTATATCACATTTGGTTTGGAATGAACATGCTTATAGCGTTTTTATCAATTACCACTGGGATATACTATGACAAGGCATTTAGAAATTGTATAAAGAATCTCACTTGTGTAGATGATACATTGGAAAAATTGGGAATAAGAACAGATTACAAATTGTATAAGAGAACAATATGGCTCATTTTAGGATGGTTTATCTCAGCTATCATAATAACCTGT…
	CfGr52	scaffold398	+	12788	14231	SFRQILSPLSIISYVCGSRIIEFPTGVPRYWISLLYMLLLWSLYNFVVIYVIIPRLVDYFILYYVWFGTNMFVAFLSIIIGIYYNKAFRNCIKNLTTVDDTLEKMGIIIDYKLHIRTIWLILGFWFILVILISYWNVQFIKRYTENIVQPILILLTEIYCVHINIIGDLTIISMLWYVGLKFEQINEHLQKLTNDNKHRTKQNWADSVLLFHQSRYTKAPKNAYIIWIVIHLHSELRKISRKINLIFGTQMTMEMGCYFAFVAMNIKGIFNIIFITNFDNKIYYVIILXXXXLHFLRLFYINYECERISIKANATGNFINKLSYSNCDDEIRGNILQFLLMIQSRIKFCGLGLFQFGFKFL	AGCTTTCGACAAATTTTATCGCCATTGTCAATAATCAGTTATGTGTGTGGTTCAAGAATAATCGAGTTTCCTACAGGTGTCCCAAGATATTGGATCAGTCTTTTGTACATGTTGCTACTGTGGTCCTTATATAATTTTGTCGTTATATATGTAATAATACCGCGTCTAGTTGATTACTTCATCTTATATTATGTTTGGTTTGGAACAAACATGTTTGTAGCATTTTTGTCAATTATTATTGGGATATACTATAACAAGGCATTTAGAAATTGTATAAAGAATCTCACTACTGTCGATGATACGTTGGAAAAAATGGGAATAATCATCGATTACAAATTGCATATAAGAACAATATGGCTCATTTTAGGATTTTGGTTTATCTTAGTTATATTAATAAGC…
	CfGr53	scaffold398	+	15402	17001	SIQKILSPLLIISYVCGSRMVEFPRNVPRQWFGFLYMLLLWSLYNFIFIYVAIPRTIHYSTLYHIWFGMNMLIAFLSIIIGIYHDKAFKNCIKNLNAVDDTLKKLEITTDYKLYMKTIRRLLGWFMTAILIVCLEIASNNNFMKINIMQDIYVSLIRIYCININIISDLTITNMLWYIGLKFDQINGYLDKLTNKINEVSEESIPFFHQSKYTKSPRNPYIIWIVIHLHSELRKISRKIDLIFGIQMTMEMGCYFAHIALSIQEMFDVIFSKDYNNKIYYVILLIVSLLVDIFRLFLINYECDNVSIKANATGNIISKLSYPNCDVEIRENILQFLLMTQSPFRFCGLRFFQFGFKFLQTFITSVATVLVILLQAY	AGCATTCAAAAAATTTTATCGCCATTATTAATAATCAGTTATGTATGTGGTTCAAGAATGGTCGAGTTTCCTAGGAATGTTCCAAGACAATGGTTCGGCTTTTTGTACATGCTACTGTTGTGGTCCTTATATAATTTTATCTTTATATATGTAGCAATACCTCGCACAATTCATTACTCCACTCTATATCACATTTGGTTTGGAATGAACATGCTTATAGCGTTTTTGTCAATTATTATCGGGATATATCATGACAAGGCATTTAAAAATTGTATAAAGAATCTCAATGCTGTAGACGATACATTGAAAAAATTAGAAATTACCACAGATTACAAATTGTATATGAAAACAATACGGCGCCTTTTAGGATGGTTTATGACAGCTATATTAATAGTTTGT…
	CfGr54	scaffold398	+	18695	20289	SIQKVLSPLLIISYVCGSRMIEFPKNVPRQWFGLLYMLLLWSLYNFIFIYIVIPCTIHYTTSNISSGISMFIAFLSIIIGIYHKKAFKNCIKNLTDVDDTLEKLWITTDYKLYMRTIWFILGWFMVVVLIINLEIPLLKNINIIQTICIPFTHMYCVHINIINDLTITSMLWYIGLKFDQINEHLDKLTNGNKIKQNKAWKDSVLLFHQSRYTNAPRNAHIIWIVIHLHSKLRKISRKIDLIFGTQMTIGMLCYFGYIALSIKEIFDMMFIKDYSSRINNKIHFITVLIVWLLLHIFRLFLINYECDKVSIKANATGNFISKLSYSNCDVEIRENVRLNI	AGTATTCAAAAAGTATTATCTCCATTGTTAATAATCAGTTATGTATGTGGTTCAAGAATGATCGAGTTTCCTAAGAATGTTCCAAGACAATGGTTCGGTCTTTTGTACATGCTGTTGTTGTGGTCCTTATATAATTTTATCTTTATATATATAGTAATACCTTGTACAATTCATTATACAACTTCTAATATTTCCTCTGGAATAAGTATGTTTATAGCGTTTTTGTCAATTATTATCGGGATATACCATAAGAAGGCATTTAAAAATTGTATAAAGAATCTCACTGATGTGGACGATACATTGGAAAAATTATGGATAACAACAGATTATAAATTGTATATGAGAACAATATGGTTTATTTTAGGATGGTTTATGGTAGTCGTATTAATAATTAATTTG…
	CfGr55	scaffold398	+	22959	24498	SIRKILSPLLIISYVCGLRIVEFPIGVPRKWFGPMYMLLLWSLYNFVFIYIIIPCTIHYSILYHVWIGINTFIIFLSIIIGIHYNKAFKNCIKNLTDVDDTLEKLGITTGYKLYMRIIWLILGWFIIAILMICLCIPFLKSNDDITLTEAIYISFMQIYCIHINIITDLTITSMLGYIGLKFDQINEHLEKLTNDNKDRRKQDWEDSVLLFYQSKYTKAPRTSSHMMWIVIHLHLELRKISRKIDLIFGTQMTMEMGCYFAFIALDIQEMFHIIFIKDYHNKIYFIIMLIVWLFLHIFRLFFINYECDEIRIKERNFITKFSYSNVEIRENILQFLLMIQSPIRFCGLGFFEFGFKFLQSFTISVATLLVILLQAYIN	AGCATTCGAAAAATTTTATCACCATTGTTAATAATTAGTTATGTGTGCGGCTTAAGAATAGTCGAATTTCCTATAGGTGTTCCAAGAAAATGGTTTGGTCCTATGTACATGCTGCTATTGTGGTCTTTATATAATTTTGTGTTTATATATATAATAATACCTTGTACAATTCATTACTCCATTTTATATCATGTTTGGATTGGAATAAACACGTTTATAATATTTTTATCAATTATTATTGGGATACATTATAATAAGGCATTTAAAAATTGTATAAAGAATCTCACTGATGTGGACGATACATTGGAAAAATTAGGAATTACAACAGGTTATAAATTGTATATGAGAATAATATGGCTCATTTTAGGATGGTTTATTATAGCTATATTAATGATCTGT…
	CfGr56	scaffold398	+	26039	27572	SIRKILSPLLIISYVCGSRVIEFPAGVPRQWFGLLYMLLLWSLYNFVFIYVVIPHMTHFSTLFYIWYGINVFIALLSISLGIYHDKAFRNCIKNLTTVDDTLEKMGIIIDYKLHIRTIWLILGWCSIVILIVSLDIPLLRSINFNIAQSIYIPFMRMYYIHINVINDLTITSMLWYIGLKFDQINEHLEKITNSNKRRIKQTWENSILLFHQFRYIKAPRNAYMIWIIIHLHSELRKISRNIDLMFGTQMTMEIGCYFIYIALGSQDIFNMIFFKGFQNMYLLVIILLWLFLHIVRLFLINYACERVSIKVXKRSIYLNLIXLTIFGIRFCGLGFFQFGFKFLQNIATSVVTVLVILLQTYTN	AGCATTCGAAAAATTTTATCGCCATTATTAATAATCAGTTATGTGTGTGGTTCAAGAGTGATCGAATTTCCTGCAGGTGTTCCGAGACAATGGTTCGGTCTTTTATACATGCTACTATTGTGGTCCTTATATAATTTTGTCTTTATATATGTAGTAATACCTCATATGACTCATTTTTCTACTTTATTCTATATTTGGTATGGAATAAATGTGTTTATAGCATTATTGTCAATTAGTCTTGGAATCTATCATGACAAGGCATTTAGAAATTGTATAAAGAATCTCACTACTGTCGATGATACGTTGGAAAAAATGGGAATAATCATCGATTACAAATTGCATATAAGAACAATATGGCTCATTTTAGGATGGTGTAGCATAGTCATATTAATAGTTTCT…
	CfGr57	scaffold398	+	28887	30243	SIRKILSPLLIISYVCGLRVIEFSTGIPRRWLGLLYILLVWSLYNFVFIYVIIPHIFHHSTIFHIWYGINIFIALLSIILGIYHDKAFKNCIKNITAVDNTLEKLGMTTDYTLYMRTIWLILGWFIIAILRICLDIPNLRSQNFNIAQSICISFIRMYCININIIGDLTITNMLWYVGLKFDQINEHLEKLTNNNKCRTKRVWKDSVLLFHQSRYKKAPRNALMIWIVIHLHLELRKISRKIDLIFGTQMTMEMGCYFAYIVLGFQNIFNMIFDIKDFQNKKHLLIIVPLWLFLNVFRFFLMNYACERVRIKANATGNLISKLSYSNCDGEIRENILQFLLMNQSPIRFYGLGLFQFGFKFLQNVATSVVTVLVILLQTYTNN	AGTATTCGAAAAATTTTGTCGCCATTATTAATAATCAGTTATGTGTGTGGTTTAAGAGTGATCGAATTTTCCACAGGTATTCCGAGACGATGGCTCGGTCTTCTATACATATTACTAGTGTGGTCCTTGTATAATTTTGTCTTTATATATGTAATAATACCTCATATATTTCATCATTCCACAATATTCCATATTTGGTATGGAATAAATATCTTTATAGCATTATTGTCAATTATCCTTGGGATCTATCATGATAAGGCTTTTAAAAATTGTATAAAGAATATCACTGCTGTGGACAATACATTGGAAAAATTGGGAATGACAACAGATTATACATTATATATGAGAACAATATGGCTTATTTTAGGATGGTTTATTATAGCTATATTAAGAATTTGT…
	CfGr58	scaffold398	+	31916	33416	SIRKILSPLLIISYVCGSRVVEFSTDVPRQWFGFLYMLLVWSLYNVVFIYVAYVPQMIYYSILYHIWCAINMFIALLSIIVGIYHNKTFRNCIKNITAVDNTLEKLGMTTDYTLHIRTIWLILGWFVIAIIITCLDILHLRSQNFSIAESIFIPFLRTYCTNINIINDLTVTNMLWYVGLKFDQINEHLENLTINNKRRMKRTWEESILLFHQSRYTKAPRNAYMIWIVIHLHLELRKMSHKIDLIFGTQMTIEMGCCFLSIALSFQNIFNMIFDIKDFSDKKHLLIVIPLWIFLHIFRLFLINYACERVRIKVISSNINFIFYIYLXIQSPIKFCGLGLFQFGFKFLQSIATSIVTILVIFLQTYTN	AGCATTCGAAAAATTTTATCGCCATTATTAATAATCAGTTATGTGTGCGGTTCAAGAGTTGTCGAGTTTTCCACAGATGTCCCGAGACAATGGTTCGGTTTTCTATACATGCTGCTAGTGTGGTCCTTATATAATGTTGTCTTTATATATGTAGCATATGTACCTCAGATGATTTATTATTCCATCCTATATCATATTTGGTGTGCAATAAATATGTTCATAGCGTTATTATCAATTATCGTTGGGATCTACCATAACAAGACTTTTAGAAATTGTATAAAGAATATCACTGCTGTGGATAATACATTGGAAAAATTGGGAATGACAACAGATTATACATTACATATTAGAACAATATGGCTTATTTTAGGATGGTTTGTTATAGCTATAATAATAACT…
	CfGr59	scaffold398	+	35357	37364	MTSNIRTILTPLFLISFVSGLRIVEFSTNRWKARFCLLYVLLVWSIYFFLLHTVLSYIHKYNVDFIIFFYLNNFISLMSVIFGVHYNKRFIKYLEKIAIVDDTLEQLETTTDYQKLHTRII.FIFGWSVIVILMTYTEITWMRNEYNYNIVIALCIAISMIYCSYINFINDLIIVNILGYIGLKFDQINENLRKLTNICGKKQTWEDVLHSRQRKHLKTLSNKHMTWIVIHLHLELRKIFREIDSIFGMQLTFKMGLYFGLIASILRILFSVILIKNYVNKKIEFYAVISFWNIIYAFQVFLINCICERVSFKANTIGSFINRISYSTYDVEVRENILQILLQVTQLPLRFYGIGLFQFGFKFLYGVCYNII	ATGACCAGTAATATTCGAACTATTTTAACACCGCTCTTTTTAATTAGTTTTGTGTCTGGTTTAAGGATCGTCGAGTTTTCGACAAATCGTTGGAAAGCACGGTTTTGCCTACTATATGTATTGTTAGTGTGGTCGATTTATTTCTTCCTCTTACATACAGTATTATCTTATATACACAAATATAATGTTGACTTTATCATTTTCTTTTATCTAAATAATTTTATTTCGTTAATGTCAGTCATCTTCGGAGTGCATTATAATAAAAGATTTATAAAATATCTAGAAAAGATCGCTATAGTCGATGATACTCTGGAACAACTAGAAACAACGACAGATTATCAAAAATTGCATACGAGAATAATATGATTTATTTTTGGATGGTCCGTGATAGTCATACTA…
	CfGr60	scaffold919	-	2061	1227	LYNFALIYNVIPYTIHYSVIYHICFALSMFIALLSIIFGMYHNKIKDLTRKNIIAGLIIMDNTLKKLGTMTDYKMHMRTIWLILSXALIICGESLLLSSQSHAIAQAIYISFIRIYCININIISDLTVTNIL.YVGLKFDQIN.HLRKLTQDNKRRTKQTCERSVIYINVIHYSSVSYKLILYLHRHLHSELHKISRKINLIFGTQMTIEMVCYFAFIALGSQEVLNVIFIDYNXYYNILSTIIYXILLLIWLSLYVFRLFLINYECERVSMKANATGNFINRLLYSNCDVEIHENILQFLLMTQSPFRFYQLGLFQLGFKFL	TTATATAATTTTGCCCTTATATATAATGTAATACCTTATACAATTCATTACTCTGTCATATACCATATTTGTTTTGCATTAAGCATGTTTATAGCGTTATTATCAATTATCTTCGGAATGTATCATAATAAGATAAAAGATTTAACGCGAAAAAATATTATTGCAGGCCTCATTATTATGGATAATACACTAAAGAAATTAGGGACAATGACAGATTATAAAATGCATATGAGAACAATTTGGCTCATTTTATCANNNGCATTAATAATTTGTGGCGAAAGTCTACTTTTAAGCAGCCAGAGTCATGCTATCGCGCAAGCTATCTATATTTCTTTTATACGTATTTATTGCATTAATATTAATATTATCAGTGATTTAACTGTAACGAATATACTTTGA…
	CfGr61	scaffold919	-	12157	10019	IRKILSLLLIISYVCGSRVIEFSPNVSRQWFGLLYMLLVWSLYNFVFIYVVVYVVPQMIYYSTLYHIWYGINIFIALLSIIIGIYHDKTFRNCIKNITAVDNTLEKLGMTTDYTLYMRTIWLILGWFVIAIIITCLDISSFKNENFSTAESIFIPSLRMYCANINIINNLIITNMIWYVGLKFDQMNEHLKNLTNNNKRRIKRAWEDSVFLFHQSRYTKASGNAYIIWIVIHLHLELRKISHKIDLIFGTQMTIEMGCCFGYIALASQDVFNIIFIKDYIQNKKHLFIVIPLWLFLHIFRLFLINYACERV	ATTCGAAAAATTTTATCGCTATTATTAATAATCAGTTATGTGTGCGGTTCAAGAGTGATTGAGTTTTCCCCAAATGTCTCGAGACAATGGTTCGGTCTTCTATATATGCTGCTAGTGTGGTCCTTATATAATTTTGTTTTTATATATGTAGTAGTATATGTAGTACCTCAGATGATTTATTATTCCACTCTATATCATATTTGGTATGGAATAAATATCTTTATAGCGTTATTGTCAATTATCATTGGGATCTATCATGACAAGACTTTTAGAAATTGTATAAAGAATATCACTGCTGTGGATAATACATTGGAAAAATTGGGAATGACAACAGATTATACATTATATATGAGAACAATATGGCTTATTTTAGGATGGTTTGTCATAGCTATAATAATA…
	CfGr62	scaffold1191	-	39956	37627	IMVDTIENVLRPFFLTFCFLGFGIFRKSSSYLRFCLNIFSILIPWSVYAYAFYYMTIFLATKCLFRGFLRFFLIGANLFMTIIFTITTICKHEKFYMSVRNLDLIDDTLDLFRIPKEYCKMKNSVKWILIIWFMTVCIAFIGYIKKFQDIKLAVIACIVDYAFHLNSLMDIMIIFLLRYIGTRFDKINGCIEQLSETEKCGLRSTWKKXSPVNRYYVQSSKNREHILWISMHLHLELCRIARNINDFFGTQMTLQTIFHFILLTTSIYFEYRILLCFTKVPKSKDNEDNKLIFVYNNICCSIIVIKFVTFNYICESVSIKAKKTMDIIYKLTNLIYFDKIREDICQFIFQLLLQPLKFDGMGLFCFGYKFTFKVSF	ATCATGGTCGACACTATAGAAAACGTTTTAAGACCTTTTTTCTTAACTTTTTGTTTCCTTGGTTTTGGAATTTTTAGGAAAAGTTCGAGTTATTTAAGATTTTGCTTGAACATCTTTTCTATACTAATTCCGTGGAGTGTTTACGCCTATGCCTTTTATTATATGACGATTTTCCTTGCAACCAAATGTTTATTCAGAGGTTTTTTGAGATTTTTCTTAATAGGGGCAAATTTGTTTATGACAATAATATTTACAATCACCACGATTTGCAAACATGAGAAATTCTATATGAGTGTGAGAAATCTCGATCTCATAGATGATACGTTGGATCTGTTTAGAATACCAAAGGAATATTGTAAAATGAAAAATTCGGTAAAATGGATATTGATTATATGGTTT…
	CfGr63	scaffold3104	-	2420	728	QFEIKTVYMMTKSIRTVLTPLLIISYVSGLNIIEFPASYPRIWFSFSYMLLFWPIFLFLFKFIIISYFNNEYYNIKYHICLXVRLVITLLSIVFGVYHDKKFRNCLKKLDIVDSTLRNVGTITDYHKLYKKTMCHITGWFLLVTTLTNVVAYWLRTEYNFDILTSIYASFVRNYCFYINMINDLIIASIFGYIGLKFDQVNHLLNLTKDKRHEIKRAWKNSILQHRVPQILSNDFLIWIVIHLHSELRKISREVDSIFGVQMTFKMGCNFLWLALDLHLLFNAILIDNYVTSKKILIVTVLLLLCLNILKLYFINYVCEMVNTKANGTGNLINKVPYSTYDIDVRENISQLLLQITQAPVRFYGIGPFQYGYKFLYGFISSITTIVVLITQGY	CAGTTTGAAATCAAAACAGTATACATGATGACTAAAAGCATTCGAACAGTTTTAACACCGCTTTTGATAATCAGTTATGTGTCCGGTTTAAATATTATTGAATTTCCTGCAAGTTATCCGAGAATATGGTTTAGTTTCTCGTATATGCTGCTATTTTGGCCAATTTTTCTTTTCTTATTTAAATTTATAATAATATCTTATTTTAATAATGAATATTATAATATCAAATATCATATATGCCTTNNNGTTAGACTTGTGATAACATTATTGTCAATTGTGTTCGGAGTGTATCATGATAAGAAATTTAGAAATTGTTTGAAAAAGCTCGATATTGTCGATAGTACGTTACGGAATGTTGGAACAATAACGGATTATCACAAGCTATACAAAAAAACGATG…
IR	CfIR25a	scaffold465	-	200294	196021	LFFFFACHVLFPQLVIINGLKNEAANVSVTAALKALKEKYPDHLGNVWSVQINENDSGESLDTICDVWGSAVGKGGSNVPDLVLDVTTIGPGAEASNSFTAAMGIPTLSAEYGQEGDIRYWRDLDLDQKNYLIQVMTPGDLAPEIIRQLAIQMNITNAGILFDKNFIMNHKYKSLLLNVPTRHVINNLQNSNELIKEQLMRLRDLDVVNYFLLGDEKSIDTVLDIAESLSFTGRKYGWFVLTLNDELWPSCQCENITLLYIKPQSPTLGNQSEVESVARTILPKTFLTSAFYYDLTLLGVRAMKSALDNGDWPLEPHQINCNIYNETNTPTRGLDFLAKLMATSKNMTPTYAGIHWGRKNGEHGADFKMFMYLVNMEREKIASRKQSGEWQAGIDTTVQ…	CTTTTCTTTTTTTTCGCATGCCATGTGCTCTTTCCCCAATTAGTTATAATTAATGGCCTGAAGAACGAGGCGGCCAACGTGAGCGTGACCGCTGCCTTGAAGGCTCTGAAGGAGAAATATCCAGATCATCTAGGCAATGTATGGTCCGTGCAAATCAACGAAAACGATTCGGGCGAGAGTCTCGATACTATATGTGACGTCTGGGGCTCGGCCGTCGGGAAAGGCGGCTCCAACGTCCCAGATCTGGTCCTGGACGTGACGACAATCGGCCCGGGCGCCGAAGCATCAAATTCATTCACCGCGGCCATGGGAATCCCGACCTTATCCGCGGAATACGGCCAGGAAGGTGATATCCGCTACTGGCGAGATCTGGACCTTGATCAGAAAAATTACTTGATC…
	CfIR307	scaffold792	-	38654	37080	YQENHVDRSIETLLKSIIRQDAIIRIQRRDIYSERMLDLIARNVITTQISVLGSDQPWNKASSYTILIYIFPWNDDITRAELNVMVKDVYSISHEKHLPKLLLIMDSNERTFNARRQLEYLWALKFPDVIILEASLRSKYSEPVFVAVHQFNGFNKSYMRLTTYDGSIDWHSNSRNIYGGTFKVSFNEMQSPYGSLEPENGAVSGLAKVFSTALSSILNGTVIHTDSVNESNMMYKTEVMYHHRNNTDYDFSVAVDDDRICLLIPILPAEVSNSCPIVVMILIGTLLTVILWCASTILRVSERVRDPLNTVSLLLGISPFHRPRTLVEKVLFFTIVITAAEYMAQFQARMFAIEFLGEKRVSSFEDLSATGLQVMAENMVYDELVANDDLPSGLMGRFT…	TACCAGGAGAACCATGTTGATCGATCGATCGAAACGCTTTTAAAATCGATCATTCGTCAGGATGCAATCATCCGGATTCAGAGGCGTGATATTTATTCCGAACGTATGCTCGATCTGATCGCCCGAAATGTAATCACCACGCAAATCTCTGTCTTGGGATCTGATCAGCCGTGGAACAAGGCTTCCTCCTACACAATATTGATTTATATTTTCCCATGGAACGACGATATTACTCGTGCAGAATTGAATGTCATGGTGAAGGACGTCTATTCGATATCCCATGAGAAACACCTGCCGAAACTCTTACTTATAATGGATTCGAACGAGCGCACGTTCAACGCCCGACGACAGCTCGAGTACTTGTGGGCATTGAAATTCCCCGACGTGATCATTTTGGAA…
	CfIR308	scaffold2366	+	106895	108718	LKSMENENLKIILNYVRNKQEFCPPIFSLVFSDIQSNFVDLVSKYIASESIVSYKITMNDLSQKYTWQNRIDLTWIFFIDNINLLKFFMRENYIWKATNQYLVIITAPIPLSRDIFQTIWKTYSVYRIIFVSIEDDFRCLSRYLPFDKNRQNEYGVVRKICLTNRTNNIELYTNFENLNGYPIRVIVFRSLMMDVTFDKDTKTNEYKGLDANAMVLLEKSMGAHFNINVLSTNFTKANWQDPFHSSLQYIEDNNAEIIITSFFIHQYHEYQRYEFTASVYEDKLCLIAPTAGFIPKSYMPIMPFASDLWTALAIYNVLVSVLWFLIKYYSGSFRRQETVLLPLTRVEFVFSQRSNLPPRIHPYIESCFDLVETSCYPLKENGGPGSMSQRAFLFGTLFF…	TTAAAATCGATGGAGAACGAAAATTTGAAGATTATCTTGAATTATGTTCGAAACAAGCAAGAATTCTGTCCGCCGATATTTTCTCTCGTCTTCTCCGATATTCAATCCAACTTTGTAGATCTTGTATCAAAATACATAGCAAGTGAGTCGATTGTCAGTTACAAAATCACGATGAATGATCTCTCGCAGAAGTACACATGGCAGAATCGCATCGATCTCACGTGGATCTTCTTCATCGACAATATTAATCTTTTGAAATTTTTCATGCGCGAAAACTACATATGGAAAGCTACCAATCAGTATCTGGTGATCATTACTGCTCCAATCCCATTGTCGCGTGACATTTTTCAGACGATTTGGAAAACTTACAGTGTCTACAGAATCATCTTTGTCTCAATA…
	CfIR309	scaffold2366	-	103930	102549	DQIILNTIAEHMNFTYRQMLPKDNKFFGYQLSNGTYVGAIGDVIYGRADICFESFFIKKYSTDPVEDVNFSVYMDFDRVCVIVPKATKIPKGLRLYHFFPLSVWICTMLSQIFVYLTSYLLQIFTPGRHIHAFRTKKLSFSATIYRLFLLNIGCSQKWPNTNAERILLSGIFLTNITITSLFSGILYNSFAHDMYYPDIETLYDFDASGLPISLVSLGLADIFDDDNSSILMRNLQSKLRYGENAVPNAAYYRNGSGLAKEKYFPYVDARHVDEDGGPLLHLIKECPGAFFLSYLLPKNSILQDGINTWIGRMNQAGLTLLWEKQTIHTYVVQAKADQKKRKAQKKTIDFVPFNLSDVQSSFYMLLIGLSVSAIVFLHE	GACCAAATAATACTGAATACGATAGCTGAACACATGAATTTCACATATAGACAAATGCTTCCAAAGGATAATAAATTTTTCGGCTATCAGTTATCTAACGGGACGTACGTCGGTGCTATAGGCGATGTAATATACGGTAGAGCGGACATCTGCTTCGAATCCTTTTTCATAAAGAAATATAGTACTGATCCCGTGGAGGACGTAAACTTCAGTGTATATATGGACTTCGACAGAGTATGCGTGATTGTTCCTAAAGCAACCAAGATACCCAAGGGGCTTCGACTATATCACTTTTTTCCGCTCTCAGTTTGGATCTGTACAATGTTGTCGCAGATCTTTGTGTACCTAACGTCGTATTTACTGCAAATCTTTACTCCAGGAAGACACATTCATGCTTTC…
	CfIR310	scaffold154	+	11587	13889	SHDLWLATLISVICIAFSIMGIYRVKKLIYVNYKEWNDELSSLSFNFLYVLGGMTGQGFEKIPRSWTLRLIILSFLIMGMLLSCEFCSTLTSYLASKGESVPLTSLEDVAMKRTHSLCIRTGSSAYRISYGNYNILQNGLEEGDLQAVWKGLVNNDCPDMKDGTTLASKLCQSGFVYLEAPAIFLPIYHKVEHNCHMIQLPNTYWSFRLVFIHARISQYRRLIDIYLMRMRSAGILSYLEKKWIPKETYSRSNYLLSSDFQPIEYMHIYLTVYFFFMMIVISVFICILE	AGTCATGATTTATGGCTAGCAACTTTGATATCCGTTATATGTATTGCATTTAGCATCATGGGAATATATCGTGTAAAGAAGCTTATCTATGTTAATTACAAGGAATGGAACGACGAGCTTTCTTCATTATCTTTCAATTTCCTTTACGTTTTAGGTGGCATGACTGGCCAAGGATTTGAGAAAATACCGAGAAGTTGGACCCTTCGATTAATAATTCTATCTTTCTTGATAATGGGAATGTTGTTGTCATGTGAATTCTGTAGTACTCTTACTTCTTACTTGGCGAGTAAAGGAGAGTCCGTTCCTCTGACTAGTCTCGAAGACGTGGCGATGAAAAGGACACACTCGCTTTGCATCAGAACGGGCAGCAGTGCATATCGAATATCATATGGAAATTAT…
	CfIR311	scaffold956	-	94565	92742	HLFWTIVFSCLVETRSCFSMLTNRSGKDFFVDILNKVLQTSRAKDVLLVLRNSLLDGQAGDILDKILAATSRRVPTLYVNADQTEPSRVSSCGMSRDLVVYIYVSEREPDIVEGELVAEDMNRLIHDRVRPKVLVLMILRRPCRNLITLFRAMWSRNILDAIVVEYSGVSEYSTIVHRYNPFTDSQNDEPYSVDTVWFTEDFPNMHGYPLVYAFTRRLPYSDIASATEQKLKGVDISIINSLANKMNFTGIPKIITEQDKYFRTMSNGTPFGIFIDVGSKKYDALLVTLPMWGNVYPDTPPAIQYTYPFFHENWCFVVPRLLAKQNFTSIGFRLLVLNSSIVGIFWLCSRLMKFNPSEWHLLKIIGIMLGVSFPAVSTKLHEQIILLSIFVVYACYSST…	CATTTGTTCTGGACCATCGTGTTCTCCTGCCTCGTTGAAACTCGAAGCTGCTTTTCCATGTTGACCAATCGTTCGGGCAAAGACTTCTTTGTGGATATCTTAAACAAAGTGCTGCAAACATCACGCGCGAAGGACGTTCTCCTCGTACTTCGAAACTCTTTATTAGACGGGCAGGCGGGCGACATTCTCGATAAAATACTCGCGGCGACAAGTCGACGCGTACCGACTCTTTACGTAAACGCGGATCAGACGGAACCGTCTCGAGTTTCTTCCTGCGGAATGTCACGCGATCTAGTCGTGTATATCTACGTCTCGGAGCGAGAGCCGGATATCGTCGAGGGCGAGCTCGTTGCCGAAGACATGAACCGCCTCATTCACGATCGCGTTCGGCCCAAGGTA…
	CfIR312	scaffold704	+	639985	644466	ISSLIIWIIVMFDLVWGQLIRPIYVYEGLIRDIHTYFNNTCIILLHSNPNPIETQGEKQMERRKILFTRIDFSLTESCYFAGLMEADRLLHLQKYLSSTLHIHTAIMDFHMLIMRIGENYHHIKRPLFVLLNDNENTRNNFFLSQIITFSYLIKFYNLRKCRQVERLLTKMQQVSTWITMAYPTWLVFFNNKTNLADFFFEIYIPYNCKFMVAQSSINEIGKEIITEVYQVYKDKELRSNQFGVWDAKEGLKGPPYGLYLRRNDLFGHNLRVASLEDPPVSQFRRNERNEVIGVYGFFGEIILLLQEELNCTFTYKEAGSWGMCFPNGSCTGAIGMLKNDEIDFAATEFMMTKQRLNFVSFTTPIFSTNVRPYVKRPESISTVKWDAYVAPFSVNIWRA…	ATCTCAAGTTTGATCATATGGATAATAGTGATGTTCGATCTTGTGTGGGGTCAATTGATTAGACCAATTTACGTGTACGAGGGTTTGATCAGAGATATTCACACCTACTTCAATAATACATGCATTATACTCCTGCATTCTAATCCGAATCCTATTGAAACGCAGGGTGAGAAGCAGATGGAGAGACGGAAAATTTTATTTACCAGAATCGATTTTTCGCTTACGGAAAGTTGTTACTTTGCAGGACTTATGGAAGCTGATCGCTTGCTGCATCTTCAAAAATATCTGAGTTCGACTCTTCATATACATACCGCAATCATGGATTTTCATATGCTTATAATGCGAATCGGAGAAAATTATCATCACATCAAGAGGCCTTTATTCGTTTTATTAAACGAC…
	CfIR313	scaffold1978	-	62009	60528	TVQFIVMLIFALTIKAKEIHINNYFRLISDVHKYYHTFSIIFVHPDSYYDFDTTTLLYSWSRDFSQQRVMTATITFSDLVSDYNKYQRTIARPLFVVLLDTRETMNEFVKVTKNVKPISFPVWLIMFLQRPGKPLEKYCQQPAGNMLNVDFNTLMLVLCYDHPSLFEWYAIHDNRTRMFELATWTADGSLSFRTQKNLYARRSDMFGDIVRVASVNSSPLFFSENGVIGGFLGLLLIELSRVMNFTMKVLDPIEEYGSWNEKKKVWTGVIGQLVSGKADIGVSEFSITATRLNVIDFSLPLMHTPSRIYFKQPSGIDLHWSGYFKAFSLGIWIMLVTIIITASILLSVISAKGYFSMNLIFENYVHIWGIYCQQGLSEFSNKLSMRLAIFSIYISSLII…	ACAGTGCAATTTATTGTGATGCTCATTTTCGCGTTAACTATCAAAGCAAAAGAAATACATATTAACAATTATTTCCGGCTAATTAGCGACGTCCACAAGTATTATCATACTTTTAGCATTATTTTCGTGCATCCCGACAGCTATTATGATTTCGATACGACGACGCTGCTGTACTCATGGTCGCGTGACTTTTCACAACAGCGGGTCATGACCGCGACCATAACTTTCTCGGATCTGGTGAGCGATTACAACAAGTACCAGAGGACCATTGCGCGACCATTGTTCGTTGTTCTTCTCGATACCAGGGAGACTATGAACGAATTCGTCAAGGTCACGAAGAATGTAAAGCCCATCTCTTTCCCAGTCTGGTTGATCATGTTCCTGCAACGTCCTGGAAAA…
	CfIR314	scaffold1978	-	65379	63389	LDNHGMWNSKNNTWSGVMNEIVSGRADFAITDMSMTSFRMRYVDFTLPLIISKNSLFVREPAICGVEWLGYFQTFRLHIWIAIVTLIMIAPFLLSFMKIYYESRSNVDLISDNFLSIWGIFCQQALIVFPKCSSLRLAYFTIFLTAILIMAHYSAALVSFLTSCIRILPFHTIDEFIADNTYKLIVIRGGSDYDLLSDQSKRDPLNKDFSTELMGLMKKESELPETIIDGFVQICNDEKLAYMILDVLKKSVEMKIPCKLSSVSTERVDNLAMILSKHNPYTDVINYHLQKLLDNGIMMRLRDRTFLVQSVENKAFIPVCMANVIPILVILCGGIILSLVILIMEKIYYEYKKKKPQSQMFY	TTGGATAATCACGGCATGTGGAATTCTAAGAATAACACTTGGTCTGGAGTAATGAATGAGATCGTGTCAGGTCGTGCGGATTTCGCTATTACTGATATGTCGATGACGAGTTTTCGAATGCGTTACGTTGATTTCACGCTGCCCTTAATAATATCTAAGAACAGTTTGTTCGTCAGGGAACCCGCGATATGCGGCGTCGAATGGCTGGGTTATTTTCAGACATTTCGTTTACATATTTGGATTGCGATTGTCACGTTAATAATGATTGCACCGTTTCTGCTGTCCTTCATGAAAATATATTACGAATCTCGAAGTAATGTGGATTTAATTTCCGATAATTTTCTTTCCATTTGGGGTATATTTTGTCAGCAAGCACTTATAGTGTTTCCGAAATGTTCA…
	CfIR315.1	scaffold657	-	84042	79952	MIEKCILTIMVFQLAIIGCCAVSGIIWLKQKQEFVQLFSIPQFAALQKENLAKREIISDMKNEIVRAIYYEEKNMVMFYDNDTKVNGICGEIWYLLADYLNFTFIPMKTTNRNFGERLKNGNYTGIIGMLMRNEAQAIMRTGYFINRMDLLDYTVPLWISEFHIYTQPELQFDNTWVFTLFCPKTWYSIIFLFIILSFIGYFLQKLLMDYKLKNKISINFSLNDHFFHSFAMMCAQGYIPDAFYNKFKILSISKSIFAWLVLLAFSSHLIYRMTVKETILPFKDVDTLFSNTKKILLAFRGSIIYYDLNNKYGNNVNGKNLLERVQFIDIAEDMHNTICSNIKKYAMFEIDDRFMALNKKNDCPLIAIGNYNKTYISFGFQKHYPYKKNIDYALIKFNE…	ATGATTGAGAAATGCATATTAACAATTATGGTTTTTCAACTTGCAATCATTGGCTGTTGTGCTGTGAGCGGAATAATTTGGTTGAAACAAAAGCAGGAATTTGTGCAGTTGTTTAGTATCCCGCAATTTGCTGCTCTTCAAAAGGAAAATTTAGCCAAACGTGAAATAATAAGTGATATGAAAAATGAAATAGTAAGAGCTATATATTATGAGGAAAAAAATATGGTAATGTTTTATGACAATGACACGAAAGTTAATGGTATTTGTGGCGAAATATGGTATCTTCTTGCGGATTATCTCAATTTCACATTTATTCCAATGAAAACGACTAATCGAAATTTTGGTGAGAGGCTTAAAAACGGCAATTATACCGGCATAATTGGTATGCTAATGAGAAAT…
	CfIR315.2	scaffold657	-	95671	92658	VPISSIPAYAMVQQERFKQNRALENHNFQLQNLTLTSFQEPSFFEFYDNDKKVKGLCGELWTLLSESLNFTLQPVRTNVHNMGILEKNNTYAQGLLGILFRNETIAIPKIEAYTTRLLAADFTMPLWMNSYRTYIYHKDTHDSTWMAKVFSWKVWCMILFMYIMLTVCSFWSQIILARIENRCKNTNFGEHLFYNFGMLCGQNHIPEDLDGRSKIVEVSLTLFRSIISMAFNAILFIFMTKEIIISPFNDLQSLITRTEYSVVSLEGSIADIAFKVSTTKDFVKIREAKRVIIASTLEEMFDMVCSSINSKYVAFQAEDEYKARNIVCDLTPIGQSYLDMWIVSGIVKNFKYKRTIDLGILKLMEVGLWDMLKHRWMERKYKDNNNVKTTKMIQFDQVA…	GTACCAATTTCTAGTATACCCGCATATGCCATGGTGCAACAAGAACGTTTCAAACAAAATCGAGCACTGGAAAATCACAATTTTCAATTGCAGAATTTGACCTTAACATCTTTCCAAGAACCAAGTTTCTTTGAATTCTACGACAACGATAAGAAAGTTAAAGGACTTTGTGGTGAATTATGGACTCTTCTTTCCGAATCGTTAAACTTTACATTACAACCAGTAAGAACAAATGTACATAACATGGGTATATTAGAGAAAAACAATACTTATGCACAAGGATTATTAGGCATACTTTTTCGTAACGAAACTATTGCTATACCAAAAATCGAAGCATATACTACACGACTTCTGGCAGCTGATTTTACAATGCCTTTATGGATGAATAGCTATCGAACA…
	CfIR316	scaffold107	-	747511	745724	MSAVSAIVTSLQRATDGRILWKTLAEDQNQREKSSKLISCAVPYIQEYFEFSDRISLLVSDTLDDAPTLIKLLINELPVSGTVYALSNAEPTDLLKTYDLSENVVILSKSAITLETNSSYFIDYCKGRCSVVIMLTNLLADEESFLIEARVIVEQMSLLQSMFKLAILALIEESVLLAGSIPIRVDELYVLAEPTLLGRCQQESTIRWQHFKTRSFNTSVVNAAMFRNFPYAYFTKKKDYLKFGGVEGSMVEEIASNMNLELNRDQIDWQNSTINAELYARLNNATDDLIFGGLLWDPNRKTVYMTSYGMVQIAWLIPIKTNVSFRGLITPFGANVWYIIIGTLFLSGLVKHFLIHDITFLDMAALVLGVATNRPKKTSSKILFISYSLFGFFLTQLYL…	ATGTCAGCTGTTTCTGCTATTGTGACATCGTTACAACGTGCAACGGATGGACGCATTCTCTGGAAAACTCTCGCGGAAGACCAGAATCAGCGTGAAAAATCATCAAAATTAATATCCTGTGCAGTACCGTACATCCAGGAATATTTCGAATTTTCGGATCGAATATCGCTCTTAGTCTCGGACACGCTAGACGACGCTCCTACTCTCATAAAACTATTGATAAACGAATTACCCGTAAGCGGTACTGTGTATGCATTATCAAACGCAGAGCCGACAGACTTATTAAAAACGTATGATCTTTCTGAAAACGTCGTTATTCTATCAAAGAGCGCAATTACTCTCGAAACAAATTCTTCCTATTTCATCGACTATTGCAAAGGCCGGTGCAGTGTTGTAATA…
[truncated: 19 more rows]

## Sheet: H. saltator
Family	Gene name	scaffold	strand	start	end	Protein	CDS
[truncated: 417 more rows]
