# Supplementary material for: Phylogenetic and Transcriptomic Analysis of Chemosensory Receptors in a Pair of Divergent Ant Species Reveals Sex-Specific Signatures of Odor Coding
Source: PLoS Genet. 2012 Aug 30;8(8):e1002930. doi: 10.1371/journal.pgen.1002930 (PMC3431598; doi:10.1371/journal.pgen.1002930)
Supplement: Dataset S2 — Phylogenetic relationships of Hymenoptera Or genes shown in newick format. Bootstrap values are shown for all nodes. See Figure 2A and Figure S2 for graphical presentation of the same phylogeny. (TXT) [file pgen.1002930.s002.txt]

(NvOr1:0.08128226,(AmOr2:0.09507810,(HsOrco:0.02250818,(PbOr1:0.01408621,(CfOrco:0.00854296,LhOr1JF:0.03676804)45:0.00592873)65:0.01197314)78:0.11247075)39:0.03953197,((LhOr59:0.45116424,((CfOr198:0.27342524,PbOr175:0.19342700)67:0.07097824,((HsOr205:0.43801621,((PbOr165CTE:0.21722100,PbOr166:0.13600108)99:0.28529852,(CfOr192:0.25851297,(PbOr163:0.10926406,(LhOr47FIX:0.12497226,HsOr202:0.18694917)29:0.03908886)14:0.02359982)68:0.05161639)95:0.18505444)22:0.05587721,(PbOr173:0.21907559,(((LhOr58:0.18214679,LhOr57:0.15573244)72:0.04753704,(PbOr172:0.10178697,(CfOr197:0.13141009,((HsOr192:0.20302367,HsOr193:0.17266080)65:0.04149271,(HsOr206:0.13422100,(HsOr207:0.12337713,HsOr208:0.11774239)100:0.09840275)100:0.18648547)99:0.08565984)27:0.01464919)44:0.02680967)85:0.10280977,((PbOr168:0.18460888,(CfOr199:0.13923139,(LhOr50:0.02753429,LhOr51:0.09231619)99:0.14773759)67:0.03051348)98:0.12539207,(((HsOr201:0.25612855,((LhOr48:0.20142718,PbOr164FIX:0.19873381)72:0.05900509,(LhOr49:0.12406288,PbOr167:0.14201801)97:0.07928026)66:0.03505946)70:0.07816368,(HsOr199:0.28533683,(AmOr169:0.10306107,(AmOr168:0.11123698,AmOr170:0.14432569)99:0.11292153)100:0.52378082)20:0.05068175)19:0.03714958,((HsOr194:0.43063664,(CfOr196:0.16027143,(LhOr54:0.12674932,LhOr56:0.26028759)80:0.09081047)88:0.08466176)66:0.07948324,((HsOr200:0.26549291,(HsOr197:0.05657600,(HsOr196:0.08122300,(HsOr195:0.04249400,HsOr198:0.07020891)43:0.02093926)41:0.02204310)100:0.14045123)79:0.06008800,(LhOr55:0.15518797,((CfOr193:0.17195907,LhOr52:0.17441157)63:0.04945072,(CfOr195:0.14063719,(CfOr194:0.14702594,PbOr170:0.13750166)95:0.07378780)44:0.01641670)42:0.01506369)90:0.05159258)93:0.09060287)41:0.04360723)14:0.02797942)19:0.02619766)9:0.04948974)3:0.03324154)16:0.06808209)30:0.23903436)100:1.32861791,((HsOr188:0.08549801,(CfOr188:0.07021215,(PbOr151:0.13831566,(AmOr119:0.66284840,LhOr210:0.03359019)33:0.04575751)20:0.02751464)45:0.04576506)100:1.09742381,(((AmOr116:0.36207510,(CfOr217:0.04902603,(PbOr197:0.09683217,(LhOr224:0.08972857,HsOr219:0.13733509)49:0.01595681)45:0.04672433)99:0.32073030)100:0.64397668,((((NvOr121PSE:0.29207984,(NvOr122:0.62178351,NvOr125:0.47436436)59:0.07024095)85:0.12227046,((NvOr118:0.07041877,(NvOr117:0.09597864,NvOr119:0.12177360)49:0.03273704)100:0.68127545,((NvOr124:0.14614724,NvOr126:0.13362512)99:0.12288008,(NvOr127INT:0.11531719,NvOr128:0.17529790)96:0.13051703)97:0.18621093)76:0.08729257)85:0.13090843,(((LhOr227:0.04802130,LhOr228:0.09799219)100:0.10901562,(HsOr181:0.29409941,PbOr227:0.08346636)54:0.04728752)99:0.14165221,(((HsOr183:0.03351991,HsOr182:0.04949319)90:0.06034513,(PbOr229:0.05991391,(CfOr263:0.06068293,LhOr229:0.05957639)33:0.01863775)42:0.03492541)100:0.16084558,((LhOr231:0.14080034,(CfOr258:0.10312948,PbOr230:0.10825628)75:0.04990227)100:0.10363657,(LhOr230:0.15603304,(CfOr259:0.04852050,(CfOr261:0.05141553,CfOr262:0.05927882)41:0.00801731)99:0.08346595)81:0.04409714)100:0.17083312)99:0.09693410)100:0.19524037)91:0.46094054,(NvOr80:0.67220556,(((NvOr98:0.48092720,((NvOr103:0.61923833,NvOr105:0.52927625)64:0.12864757,(NvOr99:0.55044375,(NvOr100:0.28734757,(NvOr102:0.26396950,NvOr101:0.20612633)85:0.10790688)100:0.34444756)78:0.13092520)96:0.22679471)100:0.22388000,((NvOr113:0.36267247,((NvOr114:0.30567726,(NvOr115:0.16974056,NvOr112PSE:0.17984747)96:0.12667737)100:0.20686663,NvOr106:0.32927555)87:0.08664502)100:0.45952892,((NvOr108PSE:0.17212195,NvOr109PSE:0.17110724)100:0.17083978,(NvOr107:0.21438926,(NvOr111:0.16448678,NvOr110:0.17647072)100:0.14868166)89:0.07973241)100:0.32802177)99:0.17465107)99:0.22323916,((((NvOr93:0.31301873,(NvOr90PSE:1.07231547,NvOr94:0.45912099)29:0.09212325)29:0.09110314,((NvOr92:0.55949833,NvOr96:0.68130917)15:0.07645650,((NvOr84INT:0.25498756,NvOr85:0.33838610)100:0.40298878,(NvOr97CTE:0.57465403,(NvOr87:0.07917769,(NvOr86:0.14054243,(NvOr88:0.23558342,NvOr89:0.22527817)67:0.09121219)58:0.06249488)100:0.43019867)50:0.07274870)43:0.08136336)48:0.11648447)59:0.12248230,((AmOr73:0.35978026,((CfOr218:0.06465506,LhOr225:0.07631940)43:0.00833696,((PbOr198FIX:0.12606008,PbOr199FIX:0.08125804)100:0.13170085,(PbOr200:0.01655603,PbOr201:0.04270529)72:0.02675711)93:0.02797764)97:0.10690490)95:0.13842438,(LhOr226:0.11473615,((HsOr242:0.07567194,(HsOr240:0.14769105,HsOr241:0.05496904)100:0.07494580)100:0.09263464,(CfOr231:0.05252207,(CfOr229:0.13713233,(CfOr230:0.05227871,CfOr232:0.05619962)79:0.02225392)51:0.00921462)98:0.05385057)78:0.02926162)99:0.16078167)100:0.34923902)20:0.05054003,((NvOr82:0.41875063,NvOr81:0.48270758)53:0.12540698,((((LhOr138:0.14584480,LhOr137:0.14805883)88:0.04242108,((HsOr239:0.23759688,LhOr139:0.20789034)38:0.03239386,(PbOr202FIX:0.20454021,(CfOr233:0.04569808,(CfOr251:0.06295296,(CfOr234:0.03495620,CfOr250:0.10050021)100:0.04383099)39:0.01320439)100:0.11052219)54:0.04321051)95:0.07562142)100:0.13146838,((HsOr235:0.09421744,(HsOr234:0.03443536,(HsOr236:0.04701721,HsOr238:0.02624947)100:0.08842758)85:0.01323692)100:0.11884573,((CfOr257:0.18548113,HsOr226:0.09625652)72:0.04092415,(((HsOr227:0.10126886,HsOr237:0.22615590)39:0.02280144,((HsOr230:0.04238056,HsOr231:0.07464944)90:0.01926036,((HsOr228:0.03120448,HsOr229:0.06896435)76:0.00457854,(HsOr232:0.07838483,HsOr233:0.01026736)66:0.01248287)58:0.01247424)100:0.10720818)50:0.03010607,(((PbOr206FIX:0.16071458,(CfOr255:0.11589310,CfOr249:0.10268166)94:0.05894445)64:0.01763062,(LhOr140FIX:0.13239061,(CfOr252:0.05728814,PbOr203:0.05106616)98:0.03064581)42:0.01745044)41:0.02173702,(CfOr254:0.17331390,((LhOr142:0.05688793,LhOr141:0.06044113)100:0.13400607,(PbOr207:0.18001099,(LhOr145:0.15905481,(LhOr143:0.10920240,LhOr144:0.27618760)31:0.02671410)33:0.02407323)39:0.03605511)26:0.01736903)33:0.01894004)62:0.05562833)33:0.03811085)63:0.05287691)96:0.13580592)100:0.33016701,((AmOr70:0.44031275,(AmOr71:0.37477560,AmOr72:0.66691215)25:0.02747780)99:0.18706380,((AmOr68:0.53618641,AmOr69:0.53457315)55:0.06374640,((((LhOr123FIX:0.15581480,(CfOr243:0.09970991,CfOr244:0.14662012)100:0.10560789)100:0.08354084,((LhOr124:0.00324599,LhOr125:0.01047542)99:0.11421793,(CfOr245:0.15256636,PbOr214:0.15746285)80:0.03557038)98:0.10205831)97:0.07675889,((PbOr213:0.10681072,(CfOr242:0.04467212,LhOr122:0.05840018)71:0.02247200)100:0.10631468,(((CfOr239:0.05625076,LhOr119:0.07069208)95:0.05544133,(LhOr118:0.07838268,(CfOr238:0.12553800,(PbOr209:0.08447558,PbOr210:0.06392648)100:0.09322828)54:0.01283233)98:0.08112092)100:0.12047260,((CfOr236:0.12860265,LhOr117:0.11786002)100:0.11534654,((CfOr241:0.06396234,(LhOr121:0.06611946,PbOr212:0.11927267)45:0.01758098)99:0.07389674,(LhOr120FIX:0.06701255,(CfOr240:0.06629987,PbOr211JF:0.06664293)88:0.02928508)97:0.07042332)94:0.05216551)71:0.02210030)72:0.03318090)84:0.05137524)83:0.03342948,(((LhOr126:0.07278616,PbOr215:0.06146297)74:0.03173400,(CfOr246:0.02487883,(CfOr247:0.00955277,CfOr248:0.04485538)100:0.07087576)99:0.04321677)100:0.15237580,(((LhOr128:0.10486396,(CfOr226:0.17345113,PbOr217FIX:0.14726656)85:0.05534000)100:0.14951820,(LhOr127:0.10390898,(CfOr227:0.03944125,CfOr228:0.01225209)100:0.08611233)90:0.07835815)95:0.07260542,(((CfOr224:0.11709031,(HsOr220:0.23091504,LhOr129:0.17021303)41:0.03598975)100:0.17115804,((HsOr221:0.15887589,(CfOr222:0.06989033,LhOr130:0.12279723)93:0.05769968)100:0.09845864,((CfOr223:0.17756509,LhOr131:0.10681000)95:0.04804651,(PbOr221:0.09452082,(PbOr219:0.00656245,PbOr220:0.02537651)100:0.08302110)100:0.06847208)98:0.07264137)100:0.13467843)97:0.06785262,((CfOr225:0.05518604,PbOr218:0.10661893)100:0.17995564,((HsOr224:0.41328409,(LhOr132:0.16609289,(PbOr222FIX:0.14204464,(CfOr219:0.02882807,CfOr220:0.07836260)100:0.09944409)73:0.03383223)100:0.23551772)100:0.17140367,((HsOr225:0.26114281,(LhOr133:0.15911383,PbOr223JOI:0.19013043)100:0.16853153)61:0.01792766,((LhOr136:0.12506810,PbOr225:0.06999560)79:0.04943799,(HsOr223:0.14732434,(PbOr224JOI:0.07799627,(LhOr134FIX:0.06447139,LhOr135:0.10813083)100:0.05559434)88:0.03774205)59:0.03185671)100:0.14017842)98:0.09432492)94:0.07374015)87:0.06567383)98:0.11005305)50:0.02663236)67:0.03652292)89:0.14970272)74:0.09204830)100:0.25180071)36:0.07165071)6:0.04580196)13:0.03443719)39:0.07663790)96:0.14698587)91:0.18343008)71:0.17346804,(((((NvOr261:0.56939849,((((NvOr242:0.38184210,NvOr248:0.39313436)95:0.11961534,(NvOr246:0.21772548,NvOr249:0.19280717)67:0.03871907)100:0.35193125,(NvOr255:0.22706674,(NvOr260:0.30744691,(NvOr256:0.05976221,(NvOr257:0.07101791,NvOr258:0.05540839)100:0.13741183)100:0.25984925)93:0.08808519)79:0.08347420)62:0.08409620,(((NvOr252:0.04945044,NvOr251:0.05466591)99:0.32978873,(NvOr253:0.19640482,(NvOr247:0.06717310,NvOr250:0.01827891)100:0.15390916)96:0.11468327)85:0.08166362,(NvOr245:0.17012438,(NvOr243:0.12110594,(NvOr241:0.01873719,(NvOr262:0.03328487,NvOr263:0.04831761)99:0.14720146)54:0.01251776)95:0.06128717)75:0.08279114)97:0.32895992)90:0.21450288)90:0.21997249,(AmOr171:0.79674056,((HsOr191:0.22697427,(LhOr214:0.13807643,(CfOr191:0.24959498,PbOr155:0.17621167)47:0.03617255)58:0.08992001)100:0.29924383,(PbOr162:0.23724203,(PbOr161FI:0.18710164,((PbOr156FIX:0.19568788,PbOr160FIX:0.10022992)57:0.05577280,(PbOr159FIX:0.08904585,(PbOr157:0.06372153,PbOr158FIX:0.04677104)100:0.07626673)99:0.08484564)74:0.06888642)71:0.05183523)100:0.44780995)100:0.32747043)69:0.18719490)100:0.79803314,(((NvOr285:0.27800499,NvOr286:0.40097089)92:0.08224850,(NvOr264:0.22167437,(NvOr265:0.09086199,NvOr266:0.14713464)100:0.25535676)79:0.23717936)61:0.16746095,((NvOr269:0.09136073,(NvOr267:0.12418854,NvOr268:0.05975925)100:0.12827122)100:0.20280828,((NvOr276:0.21959041,(NvOr275:0.43754714,(NvOr273:0.16942202,(NvOr271:0.03201817,NvOr272:0.00728968)100:0.15263806)92:0.09420943)86:0.06616187)93:0.14155054,(NvOr283:0.44381193,(NvOr277:0.27776694,(NvOr280:0.29786615,(NvOr278:0.09475390,(NvOr279:0.03983537,NvOr281:0.04796793)100:0.06311815)100:0.19055218)98:0.09091505)95:0.11011271)74:0.09111772)47:0.04209431)77:0.07629802)100:1.06661540)56:0.22174526,((NvOr295:0.92181448,(NvOr293:0.68099848,NvOr294:0.44186144)100:0.35257122)100:1.05452596,(((NvOr47:0.68319469,NvOr48:0.61378263)97:0.23951985,((NvOr56:0.61356749,(NvOr53:0.51951949,(NvOr50:0.42623532,NvOr51:0.62071746)76:0.10914394)97:0.17068023)82:0.14878236,(NvOr59:0.52520324,NvOr58:0.45523567)98:0.20759541)100:0.26366876)100:0.33155856,(NvOr43:0.88648926,((NvOr46:0.82489189,(HsOr215:0.59282144,(PbOr191FIX:0.27219408,CfOr211:0.22106230)76:0.15552444)100:0.65736346)41:0.06335041,((NvOr45:0.65021958,(((AmOr143:0.05217756,(AmOr144:0.01321250,AmOr145:0.08772903)98:0.08638264)100:0.52351281,(PbOr196JF:0.06752070,(CfOr201:0.18388282,LhOr223JOI:0.11223050)100:0.08553291)100:0.58689188)32:0.07406268,(PbOr181:0.49549749,((PbOr194JF:0.15456958,(CfOr202:0.09355913,LhOr221IC:0.04786857)100:0.10656758)98:0.17851517,(PbOr193JOI:0.24576863,(CfOr204:0.19308372,(LhOr222:0.24541512,PbOr195JF:0.11011633)70:0.04908372)98:0.09954175)100:0.23004850)54:0.07073966)27:0.05312327)96:0.16189583)95:0.11511519,(NvOr44:0.62549537,((AmOr142:0.33724300,(CfOr205:0.12075360,(PbOr176:0.17307107,LhOr215:0.10381025)60:0.04623041)100:0.17480306)100:0.18995066,(((CfOr208:0.24395305,(LhOr218:0.02191473,LhOr219IX:0.05827553)100:0.33328399)100:0.24956475,((CfOr207:0.29574030,(PbOr177:0.19719447,PbOr185:0.29796590)100:0.21730534)100:0.14484195,(((HsOr210:0.12923725,HsOr211:0.17032090)100:0.20328700,(PbOr184NEW:0.22218737,(CfOr209:0.20582294,(HsOr212:0.16585139,PbOr192:0.13516150)51:0.02637725)58:0.03062669)64:0.04921216)62:0.07097683,((PbOr182NEW:0.08196766,(LhOr220:0.10268354,CfOr200:0.12159911)62:0.02126061)88:0.05540902,(HsOr217:0.07976078,(HsOr218:0.16604575,HsOr209:0.12308702)55:0.03186582)62:0.06044504)100:0.34905625)36:0.03798515)100:0.32426976)50:0.05684231,((AmOr146:0.52196520,((AmOr150FIX:0.12587355,AmOr152:0.10889675)37:0.01718714,(AmOr151:0.07476910,(AmOr149FIX:0.22699383,((AmOr154:0.08362998,AmOr155JOI:0.12329349)100:0.16253733,(AmOr156:0.38716161,(AmOr157:0.40015582,(AmOr147FIX:0.15799133,(AmOr148:0.10726593,AmOr158FIX:0.11673595)54:0.04544775)53:0.05801309)100:0.13795018)50:0.03531574)76:0.10290893)43:0.07712651)18:0.02629348)100:0.42871847)96:0.16766708,((PbOr189:0.24721333,(HsOr213:0.21869859,PbOr187:0.16937703)79:0.06953848)100:0.31125027,((LhOr217FIX:0.18353011,(CfOr215:0.15289248,PbOr180:0.07750327)91:0.06604921)100:0.31037751,((LhOr216:0.11576474,PbOr188FIX:0.14904562)100:0.17648936,((HsOr214:0.08798331,(CfOr214:0.07705862,PbOr179:0.13360114)93:0.04774229)100:0.19838811,(CfOr212:0.39776973,((CfOr213:0.17900340,PbOr178:0.19052000)100:0.17145219,(HsOr216:0.13335864,PbOr190FIX:0.08705516)97:0.12740607)69:0.07233235)100:0.20620351)98:0.10336232)53:0.05790491)100:0.20580777)86:0.10779621)72:0.06657858)100:0.20102782)91:0.14181726)96:0.35692492)70:0.17079634)27:0.04550179)30:0.07505044)100:0.51844730)67:0.13963201)31:0.16395442,((NvOr79:0.45488050,NvOr78:0.34422622)100:0.68682870,((NvOr300:1.57243003,(((LhOr249:0.15546945,(PbOr247:0.19920428,(CfOr299:0.14026799,(PbOr248FIX:0.24089650,PbOr250:0.14682029)67:0.07438450)38:0.05128963)77:0.03680071)98:0.16125799,(LhOr250:0.18644580,((PbOr255:0.19945352,(PbOr254:0.14140480,(PbOr252:0.03279430,PbOr253:0.04531484)99:0.05909257)99:0.09676061)33:0.02495097,(PbOr251:0.19569334,(PbOr257FC:0.02647705,(PbOr258FIX:0.05225909,PbOr259:0.00000094)86:0.06330485)100:0.23138975)41:0.03169365)60:0.06790243)100:0.34690935)100:0.41554220,((((PbOr241:0.27200431,(HsOr255:0.08807372,(LhOr238:0.09886512,PbOr242:0.04597490)52:0.02736624)89:0.04451057)58:0.02262177,(((CfOr366:0.00554501,CfOr365:0.00256607)100:0.11663900,(LhOr232:0.10418645,(PbOr233:0.07211354,PbOr234:0.21719366)97:0.13248583)49:0.02213943)59:0.03318706,((CfOr272:0.04058801,CfOr271:0.04847248)100:0.28506278,((LhOr234:0.07632378,LhOr235:0.14570015)90:0.05338803,(PbOr237:0.25466590,PbOr240:0.12635044)57:0.04224410)99:0.13797112)38:0.02832050)52:0.06273014)100:0.66652740,((LhOr254FIX:0.10746366,(LhOr256:0.11647466,PbOr264:0.13399977)23:0.03042373)100:0.49706852,(HsOr246:0.27897230,(PbOr266:0.48317584,((LhOr257:0.11407869,HsOr243:0.13959303)83:0.06888006,((LhOr255:0.25266574,(LhOr261:0.08702694,LhOr259:0.07757909)98:0.07939273)97:0.09818465,(PbOr265FC:0.20753530,((LhOr243:0.18699204,LhOr244:0.23039439)45:0.03353644,(LhOr260FIX:0.29517370,(LhOr241:0.27489345,LhOr242:0.15526267)74:0.04071894)65:0.05067849)88:0.09992381)46:0.01396459)83:0.08664690)65:0.06993159)52:0.07609681)100:0.56007846)66:0.15684118)34:0.07586460,((((NvOr204:0.42194463,(NvOr202:0.58151526,(NvOr203:0.35228391,(NvOr198:0.09313291,NvOr201:0.14803571)100:0.29589774)96:0.13783383)99:0.12041786)100:0.35396548,(((NvOr191:0.25592417,NvOr192:0.22731968)100:0.29510383,(NvOr196:0.55151177,(NvOr194:0.36137054,(NvOr193:0.07376725,NvOr195:0.14628978)100:0.31674554)90:0.11785932)98:0.15062852)100:0.48638200,((NvOr207:0.99232243,(NvOr160:0.43554423,NvOr161:0.47832011)96:0.12341184)100:0.31259887,(((NvOr301FIX:0.64392042,(NvOr216:0.33266722,NvOr217:0.47736362)100:0.27505764)100:0.20922554,((NvOr173:0.36444673,NvOr175:0.42332644)100:0.33010244,((NvOr187:0.50005046,(NvOr188:0.39458956,(NvOr189:0.11356642,NvOr190:0.14269872)100:0.43261659)100:0.24879202)40:0.08856547,(NvOr181:0.14807115,(NvOr183:0.35472810,(NvOr180:0.22841707,(NvOr179:0.15291562,(NvOr177:0.12459308,NvOr182:0.17308134)89:0.03455265)100:0.18088161)43:0.03235137)62:0.03865982)100:0.29500152)100:0.55244978)56:0.06940248)99:0.23216255,((((NvOr165JOI:0.08802451,(NvOr162:0.00291554,NvOr163:0.02169164)100:0.08504930)100:0.67033914,(NvOr159:0.08847962,(NvOr156:0.07277307,NvOr158:0.20507669)100:0.16075669)82:0.12779071)99:0.18675147,(NvOr154:0.13529631,(NvOr157:0.15595446,NvOr155INT:0.03837828)100:0.16393633)100:0.36858074)91:0.12565240,(((NvOr166:0.27739401,NvOr167:0.40024950)90:0.12283388,(NvOr168:0.39763663,(NvOr169INT:0.70100152,NvOr170:0.32243711)96:0.13918244)99:0.13062317)100:0.26620576,(((NvOr147:0.36992063,NvOr151:0.40384596)100:0.14767168,(NvOr150CTE:0.39205368,((NvOr145:0.16679388,NvOr146:0.19252633)100:0.28488494,(NvOr149:0.03677143,NvOr153:0.04351263)100:0.38808263)62:0.07771972)92:0.09352087)100:0.25325071,((NvOr135:0.45304372,(NvOr129:0.48511279,(NvOr133:0.12326526,(NvOr132:0.14298872,(NvOr130:0.19915635,NvOr134:0.11698681)62:0.05840601)39:0.03504242)97:0.14478032)100:0.13222679)99:0.11913805,((NvOr140:0.30126363,(NvOr142:0.21806700,NvOr143:0.31603574)100:0.21725404)59:0.06385505,(NvOr141:0.48616223,(NvOr139:0.09764704,(NvOr137:0.06071298,NvOr138INT:0.08261847)67:0.03519165)100:0.29880055)59:0.06299592)60:0.06067828)97:0.17631063)100:0.23742772)42:0.06384358)24:0.02910648)47:0.08321022)99:0.18752507)60:0.06321117)37:0.09429151,(((NvOr211:0.87669279,(AmOr105:0.40602441,(AmOr98:0.22663530,(AmOr104:0.09765903,((AmOr99:0.02019410,AmOr101:0.01295280)100:0.22589084,(AmOr102:0.02036059,AmOr103:0.03179369)100:0.13594729)98:0.07112028)82:0.04835128)97:0.21919267)100:0.60038232)30:0.11809768,(((HsOr245:0.05562468,(LhOr262:0.08774322,PbOr267:0.06156898)50:0.03136428)100:0.72645217,((LhOr337:0.08460780,PbOr269:0.09341186)100:0.19994606,(HsOr244:0.13201006,(CfOr341:0.13652327,(LhOr263:0.07860739,PbOr268:0.07909048)17:0.02220820)53:0.04785216)100:0.30371627)100:0.33011129)8:0.05444434,((PbOr263:0.21272930,LhOr253:0.12764548)100:0.40950806,((HsOr305:0.00410687,(HsOr304:0.09757743,HsOr303:0.04042330)61:0.01816413)100:0.17583142,((LhOr252:0.13557253,(CfOr276:0.05410281,CfOr330:0.07063723)100:0.13016455)45:0.02765094,(((PbOr262:0.01566688,PbOr261:0.02602159)100:0.18684750,PbOr260FIX:0.16709483)76:0.05603409,(CfOr297:0.20766917,(CfOr274:0.04231595,(CfOr360:0.07880420,CfOr275:0.03904948)98:0.11808318)100:0.13931339)52:0.03174242)18:0.02538202)43:0.03802516)100:0.45064326)74:0.14308764)20:0.06609702)5:0.05309354,((PbOr244:0.28306621,(LhOr239:0.11887513,LhOr240:0.05623286)100:0.21883825)100:0.64579328,(AmOr140NTE:0.72230425,((LhOr245:0.10929362,CfOr267:0.13796605)100:0.19491290,((LhOr367:0.35298697,(PbOr382:0.14797460,HsOr370:0.13794490)46:0.05526509)100:0.28748475,(((CfOr300:0.09387106,(CfOr265:0.08965422,CfOr345:0.11768280)86:0.05430849)100:0.24639253,(LhOr246:0.15154638,(CfOr266:0.10614656,(PbOr245FIX:0.04434517,PbOr246:0.03346284)100:0.23152216)33:0.04418946)93:0.12209759)93:0.13294641,(((PbOr369FNC:0.14779466,PbOr372:0.13134522)100:0.18186587,(HsOr262:0.30011419,((LhOr360FIX:0.21424753,LhOr356:0.11888686)100:0.10237739,(LhOr355:0.12741001,(LhOr357:0.09930395,LhOr358:0.08544670)100:0.13154846)78:0.05350945)100:0.20022152)74:0.06402259)79:0.07145383,(((LhOr365:0.13069490,LhOr366:0.17435604)54:0.03266966,(PbOr381FIX:0.10134298,((PbOr375INT:0.26202987,PbOr376FI:0.26604876)47:0.04809741,(PbOr380:0.14097668,(PbOr378FI:0.12392466,(PbOr377:0.12855732,PbOr379INT:0.03791492)88:0.09428142)66:0.07542677)27:0.01424312)68:0.05405182)62:0.04157701)100:0.13328189,((HsOr261:0.13389882,(PbOr373FIX:0.08456436,(CfOr389:0.09667892,LhOr361:0.16360175)54:0.02037215)75:0.01578981)89:0.04146753,(HsOr260:0.08935156,(CfOr388:0.12239284,(PbOr374:0.07272704,(LhOr362FIX:0.00000094,(LhOr363:0.18443593,LhOr364FIX:0.00233392)60:0.02210229)77:0.05154666)36:0.00927654)96:0.06077317)96:0.15353254)61:0.02354516)69:0.07124379)100:0.56023385)88:0.12407341)65:0.08183787)100:0.26986460)69:0.06668214)20:0.10203551)1:0.06222868)11:0.07628575,(((AmOr106:0.55255663,((AmOr112:0.50654487,AmOr113:0.44941023)45:0.07607342,((AmOr107:0.27080000,AmOr111:0.04805756)64:0.05606679,(AmOr108:0.12643009,(AmOr109:0.06033174,AmOr110FIX:0.10243319)22:0.01447624)48:0.02273292)100:0.45228738)73:0.13639643)100:0.52621973,(LhOr349:0.48815246,((HsOr258:0.03137815,(HsOr257:0.07937989,(HsOr259:0.02284950,HsOr354:0.02131812)97:0.03108959)85:0.03587983)100:0.31857665,((PbOr274:0.19429740,((CfOr279:0.12073343,CfOr280:0.28570190)95:0.08286800,(CfOr281:0.09373578,CfOr286:0.23701170)99:0.09513066)54:0.03055143)92:0.08877978,((((HsOr367:0.21372988,HsOr368:0.24905218)66:0.05075030,(HsOr365:0.04520100,(HsOr364:0.06918092,HsOr366:0.04207160)72:0.04406980)100:0.12136445)100:0.22848984,((PbOr280:0.26482616,(PbOr275:0.15383724,PbOr277FIX:0.11271876)100:0.12933419)100:0.10823408,(CfOr283:0.13824224,(CfOr292:0.08477790,(CfOr288:0.16119563,(CfOr291:0.11969033,(CfOr289:0.07832736,CfOr290:0.05297298)75:0.05910297)42:0.03811178)99:0.08913990)97:0.06320371)58:0.03930514)97:0.11629511)93:0.06282499,(((HsOr362:0.05825935,HsOr363:0.08728375)100:0.20108070,((PbOr271:0.09516012,(CfOr391:0.09365646,LhOr348:0.16319165)27:0.02012075)24:0.00730273,(CfOr390:0.09937379,(PbOr273:0.13004272,(LhOr345:0.15722689,LhOr346:0.26093960)68:0.05565194)51:0.03850236)58:0.02313749)99:0.09571864)73:0.05228421,((LhOr347:0.10902558,PbOr272:0.09372435)100:0.10120958,(((HsOr359:0.09343466,(HsOr358:0.10532062,HsOr361:0.17277654)96:0.04109555)100:0.18941967,((HsOr256:0.12296904,HsOr353:0.28184281)93:0.05247435,(HsOr355:0.20096138,HsOr356:0.34134456)87:0.08349806)38:0.02209363)92:0.05792847,((LhOr342:0.06302361,LhOr343:0.12102051)100:0.31800510,((PbOr279:0.12885902,(CfOr282:0.06102344,(CfOr284:0.08504822,(CfOr285:0.06964957,CfOr287:0.03715262)100:0.05477571)95:0.05038474)100:0.13484214)31:0.02292596,(LhOr338:0.17665645,(PbOr270:0.17506549,(CfOr392:0.12851366,(LhOr341:0.02128273,(LhOr339FIX:0.04794505,LhOr340FIX:0.02601358)91:0.01200480)100:0.12629712)66:0.02525682)75:0.05004400)11:0.01152976)32:0.00858916)78:0.03353800)100:0.11145014)86:0.05121455)100:0.10145747)99:0.16671617)68:0.04494561)100:0.17530504)100:0.22912180)58:0.08391613,(((CfOr343:0.28238320,((LhOr350:0.26165378,PbOr232FIX:0.16769915)16:0.04076536,(PbOr231:0.28084478,(CfOr344:0.40146286,HsOr369:0.43211843)54:0.08105026)18:0.03070329)57:0.08100250)100:0.38701208,(CfOr268:0.15402885,(LhOr233:0.26494117,(PbOr383:0.17761909,(PbOr389NC:0.03980306,(PbOr388NTE:0.01631264,(PbOr384FN:0.00839045,(PbOr386NC:0.02780918,PbOr387FN:0.00373249)70:0.02100577)32:0.00462338)66:0.04540938)100:0.19643425)100:0.14891603)41:0.04835033)100:0.29621101)100:0.32397498,(((LhOr325:0.26287075,HsOr342:0.28145645)100:0.39243697,(HsOr312:0.49849064,(HsOr313:0.20609070,(CfOr396:0.15697712,(LhOr316:0.24340839,PbOr317FI:0.35306772)56:0.05392693)46:0.03917258)57:0.04712183)81:0.11603223)50:0.04334540,(((LhOr317:0.12132746,(CfOr395:0.10435657,PbOr318FC:0.14389075)86:0.03728852)100:0.30201291,(((CfOr356:0.08980189,PbOr303:0.15738590)100:0.35266982,((HsOr343:0.15139614,HsOr344:0.22704462)45:0.04380615,((CfOr354:0.07208773,CfOr355:0.13730837)100:0.08874023,(LhOr326:0.15578514,(PbOr301:0.04462189,PbOr302FIX:0.02264934)100:0.08621815)74:0.03725861)86:0.05086701)100:0.25298038)90:0.09293028,((CfOr358:0.15572275,HsOr345:0.14100247)100:0.25885453,((HsOr349:0.47327552,((PbOr307:0.11166744,PbOr323FIX:0.12690705)100:0.18201875,(CfOr359:0.24369815,LhOr332:0.23840969)36:0.04599220)81:0.05883893)73:0.05699860,((HsOr346:0.27272672,(HsOr263:0.00989235,(HsOr347:0.00341310,HsOr348:0.01499681)90:0.02703994)100:0.23177874)100:0.12038749,((CfOr357:0.24619001,(PbOr304FIX:0.10299391,(PbOr305:0.12460888,PbOr322:0.08655210)71:0.04484661)94:0.06341573)52:0.02835072,(LhOr331:0.26084519,((LhOr327:0.12475350,LhOr328:0.17365243)49:0.03025494,(LhOr329:0.14139577,LhOr330:0.09963636)69:0.05052775)96:0.05471863)96:0.06340641)61:0.04386710)96:0.09563182)100:0.19355786)100:0.19634093)59:0.09011252)17:0.02763342,((LhOr333:0.75357702,(PbOr319:0.29287928,(CfOr397:0.13158936,(LhOr315:0.12842167,HsOr314:0.20475138)49:0.03738011)99:0.18210028)97:0.18903683)26:0.05175132,((HsOr350:0.22951934,((LhOr334:0.12288705,PbOr309:0.17269130)84:0.06369793,((CfOr363:0.11932386,(CfOr361:0.03115425,CfOr362:0.02086923)100:0.09077649)100:0.10726760,(PbOr315:0.09606056,((PbOr312FIX:0.00549672,PbOr313FIX:0.00533593)100:0.06390713,(PbOr311:0.03569839,PbOr314:0.02103017)59:0.02944473)100:0.17527735)100:0.12206370)33:0.03177285)62:0.06168115)100:0.25290896,(((AmOr159NTE:0.98508910,(HsOr351:0.54288703,(PbOr316:0.35541796,(CfOr364:0.39813871,LhOr336:0.33246884)60:0.08218354)52:0.06850348)97:0.30790679)25:0.03346048,((HsOr315:0.26350414,((HsOr318:0.12797239,HsOr317:0.02544465)100:0.07808669,((HsOr321:0.03869769,HsOr322:0.13351635)100:0.13588413,(HsOr320:0.03424553,(HsOr319:0.03244853,HsOr316:0.04458818)94:0.04882719)45:0.03374924)59:0.06276704)99:0.11793153)100:0.28393613,((HsOr324:0.21288120,(CfOr398:0.14827586,LhOr314:0.22314240)64:0.04661725)96:0.23298289,((PbOr320:0.30371999,HsOr325:0.16165681)100:0.19984718,((CfOr399:0.27878282,CfOr400:0.24252832)88:0.06226973,(HsOr323:0.22293176,LhOr313:0.14694953)76:0.04098589)99:0.18074248)67:0.07042482)82:0.12182031)83:0.12209656)21:0.03930985,((LhOr324:0.16196143,(HsOr341:0.29263711,PbOr299:0.14858796)89:0.07909879)100:0.44829011,(((PbOr294:0.50835570,((HsOr340:0.26256061,PbOr298FI:0.19369470)99:0.27101043,(CfOr353:0.20640577,(LhOr323:0.29903022,(HsOr339:0.23823736,PbOr297:0.23007943)46:0.04108994)67:0.06020803)100:0.36554874)75:0.06087448)59:0.08350136,((PbOr281NTE:0.40766834,(PbOr285FC:0.56657463,((HsOr326:0.06330105,HsOr327:0.28351985)73:0.03962256,HsOr306:0.07631466)98:0.25576748)41:0.06049500)99:0.34019537,(((LhOr320:0.21147892,(HsOr332:0.36386372,(PbOr292FIX:0.03507277,PbOr293FIX:0.03615057)100:0.23460072)55:0.05197095)100:0.38517505,((HsOr338:0.40270260,PbOr296:0.44020874)100:0.27114443,(((AmOr122:0.02337231,AmOr125:0.03521259)100:0.10469494,((AmOr128:0.05774462,AmOr129FIX:0.08102303)77:0.02548633,(AmOr124CTE:0.00000094,(AmOr126:0.00455511,(AmOr123:0.03159466,AmOr127:0.03672631)54:0.01761227)43:0.01438144)99:0.06717560)83:0.07805608)100:0.32995243,(AmOr130:0.17597214,((AmOr137CTE:0.04390656,AmOr138NTE:0.02787648)100:0.15687450,((AmOr136:0.18654289,AmOr135:0.11537240)21:0.02979230,(AmOr132:0.13046976,(AmOr131:0.12662288,(AmOr133CTE:0.05247706,AmOr134:0.03967106)91:0.06319762)65:0.06802781)22:0.03788753)18:0.03733681)64:0.14485367)61:0.14099263)100:0.91689538)15:0.09679809)13:0.07558499,(((CfOr394:0.43407134,HsOr310:0.40961080)93:0.15553443,((HsOr307:0.29738741,PbOr283FIX:0.32276723)100:0.15232551,(HsOr309:0.25540756,HsOr328:0.07823580)100:0.39433242)94:0.22429097)34:0.04113866,((HsOr331:0.38512944,(LhOr318:0.38407630,LhOr319:0.29232780)65:0.09112185)100:0.41215099,((HsOr308:0.10283238,HsOr329:0.11503972)100:0.20313105,((PbOr286NTE:0.15542415,(PbOr287FIX:0.29760045,(PbOr288FC:0.01622902,PbOr290FC:0.02565177)100:0.12373568)100:0.22987690)66:0.06328197,((CfOr393:0.16716354,CfOr349:0.16199169)100:0.14288216,((CfOr350:0.14574077,CfOr347:0.14097733)100:0.16491621,(LhOr354:0.18478691,LhOr352FN:0.25726032)100:0.19173354)41:0.06449910)38:0.04087686)64:0.10010101)100:0.18777039)69:0.12657535)15:0.00821678)15:0.03923553)13:0.04602928)4:0.03495785,(((HsOr335:0.15415937,(HsOr336:0.13466786,HsOr337:0.19538033)95:0.07176727)100:0.14442107,((LhOr322:0.25186140,PbOr295:0.23122614)51:0.04033935,(CfOr352:0.12406703,(CfOr337:0.12949256,(CfOr339:0.10011573,CfOr340:0.08207125)100:0.11398502)85:0.05013503)82:0.09170564)36:0.04284016)100:0.47919549,((HsOr277:0.33644327,(HsOr273:0.19450677,(HsOr275:0.05784636,(HsOr274:0.04578778,HsOr276:0.04416022)91:0.05307998)95:0.07702161)100:0.09793099)100:0.15209680,((((PbOr393:0.17206684,PbOr394:0.16053283)100:0.12161206,((LhOr266FIX:0.09311455,LhOr267:0.11082417)100:0.19984990,(LhOr264:0.31779162,(((LhOr268:0.04685561,LhOr269:0.06659943)100:0.20835573,(LhOr273:0.16938518,((LhOr270JC:0.18682158,LhOr271:0.25263726)93:0.05490494,(LhOr272:0.15146279,LhOr280:0.06737978)100:0.11586298)85:0.04209197)88:0.04911685)53:0.03137716,((PbOr390INT:0.07725658,PbOr391:0.18133658)100:0.12916581,(PbOr395FIX:0.20488874,((LhOr275:0.06065324,LhOr276FIX:0.04920313)100:0.15090264,(LhOr274FIX:0.18640178,(LhOr277:0.17054696,(LhOr278:0.09834293,LhOr279:0.13330327)100:0.20787615)99:0.10132442)69:0.05953907)100:0.13309803)43:0.04276698)71:0.05911557)13:0.02412203)6:0.01202450)12:0.02030167)100:0.10198002,((HsOr280:0.25315077,(HsOr278:0.22143593,HsOr279:0.28952997)94:0.08748160)100:0.25993869,(((CfOr306:0.38802197,((PbOr333:0.18544683,PbOr332FI:0.18903164)96:0.07380460,((PbOr329:0.17589589,PbOr331:0.09291228)80:0.06042321,(PbOr328NTE:0.20962846,PbOr330FIX:0.14232282)70:0.04176557)100:0.13973319)100:0.07434025)29:0.04968588,((PbOr334FIX:0.23695937,(CfOr308:0.03422506,CfOr329:0.06413569)100:0.15119382)50:0.06063196,(((PbOr335INT:0.27318796,LhOr292:0.18886579)23:0.04599510,(LhOr291:0.05714073,(LhOr290FIX:0.03758292,LhOr289FIX:0.03913205)99:0.05194193)100:0.25024719)62:0.07355450,((LhOr288FIX:0.27192137,LhOr293:0.33017568)57:0.03634824,(LhOr284:0.21604117,(LhOr281:0.14498740,(LhOr282:0.06273673,LhOr283NTE:0.09511615)100:0.23292650)99:0.10426330)38:0.03109438)28:0.02793238)23:0.03372241)29:0.04706835)4:0.00823034,((CfOr334:0.16013601,(CfOr304:0.18664422,(CfOr335:0.09384022,(CfOr333:0.08061022,(CfOr336:0.05768105,CfOr332:0.05872286)79:0.03014669)80:0.02346397)97:0.04611713)100:0.07859255)100:0.11696910,(((LhOr286:0.07943009,LhOr285:0.20144847)100:0.20924470,(PbOr327:0.23246226,(PbOr325FIX:0.15918748,PbOr326:0.25975038)100:0.12220288)96:0.08621019)48:0.02377215,((CfOr325:0.17556710,(CfOr368:0.20114792,CfOr326:0.23795398)16:0.02659413)20:0.03742298,((CfOr318:0.04234240,CfOr322:0.06840335)100:0.23209864,(CfOr331:0.16799909,(CfOr323:0.34337677,CfOr367:0.17890299)17:0.03433546)16:0.01993052)6:0.02127692)98:0.14047518)16:0.03363421)6:0.02163009)77:0.05839421)49:0.01301536)55:0.05279086,((((HsOr286:0.31388564,((HsOr283:0.05695346,HsOr281:0.08631242)100:0.20297725,(HsOr284:0.13258524,HsOr285:0.11269745)100:0.16456643)67:0.03618870)100:0.09584641,((HsOr282:0.23560104,(HsOr288:0.30864493,HsOr287:0.33073370)49:0.08372711)100:0.09938029,((CfOr328:0.22640973,PbOr337:0.21515526)98:0.08513190,(LhOr300:0.18444485,(LhOr297:0.22383777,(LhOr296:0.18835929,LhOr298:0.13665696)95:0.09381624)92:0.06090473)100:0.15912357)94:0.05273489)92:0.04197989)99:0.08654432,((HsOr293:0.05548452,((HsOr290:0.02536576,HsOr291:0.02950366)85:0.02301549,(HsOr292:0.08393505,HsOr289:0.04897971)81:0.03054181)68:0.02851150)100:0.26097916,(((LhOr309:0.06205905,LhOr308:0.08120195)100:0.15596609,(LhOr305:0.04620109,(LhOr306:0.04155629,LhOr307:0.06183358)45:0.02257626)100:0.16681490)94:0.06594056,((PbOr341FIX:0.09953633,((PbOr342:0.14462175,PbOr344:0.15235729)62:0.04511272,(PbOr347:0.09592911,PbOr346:0.16807205)85:0.04902453)93:0.06759244)100:0.10557995,(PbOr340FIX:0.31398278,((CfOr371:0.08703655,(CfOr369:0.04421518,CfOr370:0.02653348)83:0.04029146)100:0.17350327,(CfOr303:0.12954315,(CfOr374:0.14094258,CfOr375:0.17423009)96:0.06441578)51:0.02659897)100:0.09668881)50:0.02588304)89:0.04251356)76:0.03945906)100:0.11947308)52:0.03407870,(((PbOr339:0.19913298,PbOr338:0.15700298)99:0.13556999,((CfOr327:0.10501346,(CfOr301:0.10304080,CfOr302:0.20280311)51:0.03595063)100:0.10941769,(LhOr304:0.11804339,(LhOr301:0.06186618,(LhOr302:0.05258203,LhOr303FIX:0.11743672)84:0.03614197)100:0.20045133)95:0.06956144)98:0.07505179)98:0.09951377,(HsOr296:0.32577082,(((HsOr302:0.37367172,(LhOr312:0.34972895,(HsOr294:0.23587487,HsOr295:0.17787645)100:0.15365859)31:0.02703381)29:0.03610206,((HsOr248:0.22039101,(HsOr247:0.21562520,(HsOr250:0.07540189,(HsOr249:0.08844742,HsOr251:0.05782149)98:0.05311595)100:0.24033782)87:0.06201948)100:0.14118897,((HsOr252:0.30881692,HsOr253:0.18256844)100:0.24601674,(HsOr297:0.40344164,(HsOr298:0.39349327,(HsOr299:0.40114402,(HsOr301:0.01924695,HsOr300:0.03588068)100:0.31469438)37:0.04155360)32:0.03363177)58:0.03350178)33:0.03265034)35:0.06235258)4:0.01790710,(((HsOr266:0.23526543,HsOr265:0.27744840)82:0.07536416,(HsOr264:0.27452734,((HsOr267:0.01059722,HsOr269:0.00998773)100:0.09716199,(HsOr268:0.05391328,HsOr271:0.04390684)100:0.08377469)100:0.15945903)33:0.04076366)17:0.03719991,(((PbOr365FIX:0.13639224,(LhOr310:0.19764336,LhOr311:0.15675619)58:0.02793935)90:0.04997284,(PbOr367FIX:0.19661299,(CfOr385:0.19949691,(CfOr310:0.03488424,CfOr386:0.02434760)100:0.09841494)100:0.11379712)77:0.04304778)42:0.03731896,((((CfOr311:0.13723129,CfOr314:0.09921613)100:0.13110789,(CfOr317:0.09589371,(CfOr315:0.04935740,CfOr316:0.04663916)66:0.01908042)100:0.16749820)100:0.12584393,(PbOr399:0.21132327,((PbOr396FIX:0.13219349,(PbOr397FI:0.02296196,PbOr398FIX:0.04429839)99:0.07454147)100:0.27159299,((CfOr313:0.27895940,CfOr293:0.12811791)50:0.04461196,(CfOr312:0.26678080,(CfOr278:0.12214146,(CfOr294:0.04942089,CfOr295:0.08454168)100:0.12368436)99:0.07466832)48:0.04153384)100:0.13748513)29:0.03711219)44:0.03385132)100:0.10375742,((CfOr376:0.25707776,((CfOr382:0.20625549,CfOr383:0.17319118)73:0.03819989,((CfOr377:0.13633131,CfOr380:0.16962441)54:0.04652543,(CfOr381:0.12214396,(CfOr378:0.05791121,CfOr379:0.07916696)100:0.13477370)35:0.01909823)71:0.05487855)100:0.11433894)96:0.05895329,(((PbOr357FIX:0.06004719,(PbOr353:0.02975445,PbOr355:0.02532527)56:0.02613428)80:0.04868993,(PbOr356INT:0.11233421,((PbOr350FIX:0.00533756,PbOr351FIX:0.01672325)100:0.06631940,(PbOr349INT:0.08922947,PbOr352INT:0.16804234)82:0.02795714)100:0.08305306)75:0.03179886)100:0.12535122,((PbOr363FIX:0.03823162,PbOr364:0.03728109)100:0.06517484,((PbOr362:0.00622094,PbOr360FC:0.00000094)99:0.01774383,(PbOr361CTE:0.03237204,(PbOr358:0.02616292,PbOr359FN:0.00000094)89:0.01393588)91:0.01976893)99:0.04780366)100:0.10339154)100:0.11826516)93:0.05684097)70:0.03449077)20:0.01668898)11:0.04272892)4:0.00962296)32:0.03742434)59:0.04180765)28:0.02393602)87:0.07620772)100:0.18733651)30:0.05850576)22:0.05404672)36:0.08658907)16:0.03416727)25:0.04949755)8:0.03098959)29:0.06664029)100:0.41780845)61:0.06260005)71:0.10518050)10:0.04052260)40:0.09915929)99:0.32256914)53:0.21064179,((((NvOr296:0.09449906,NvOr297PSE:0.16280903)100:0.31479008,(AmOr161:0.18652132,(HsOr177:0.15244188,PbOr145:0.21417071)65:0.09166979)94:0.21087398)100:0.68357832,((CfOr190:0.04659627,(PbOr154:0.07792596,(HsOr189:0.06036739,LhOr213:0.10107950)42:0.02042306)37:0.03682161)100:0.43306763,((PbOr153:0.10008900,(LhOr212:0.14270529,(CfOr189:0.19392534,HsOr190:0.18576387)25:0.02793630)37:0.04841923)100:0.39623131,((((AmOr94:0.17160150,AmOr96:0.25770202)100:0.28258026,(AmOr88:0.22684483,(AmOr76:0.21752262,AmOr85:0.24220522)89:0.07390982)100:0.16487100)19:0.02717225,((AmOr77CTE:0.28294206,(AmOr91:0.15328901,AmOr95:0.18631865)95:0.10844097)89:0.11993854,((AmOr74FIX:0.26153824,AmOr86:0.15760878)100:0.48547769,(AmOr87:0.22227385,(AmOr75:0.13841041,AmOr84:0.13893752)100:0.28993981)61:0.05566104)78:0.07938924)35:0.02739983)37:0.07129129,((AmOr89:0.22223205,AmOr90:0.13999042)37:0.05696467,(AmOr78:0.10870916,((AmOr83FIX:0.11110980,AmOr79:0.08043566)76:0.03740291,(AmOr82:0.08635797,(AmOr80:0.06196898,AmOr81:0.04466950)85:0.02963976)89:0.03300369)78:0.04278676)94:0.10574346)100:0.29893314)100:0.29120512)43:0.08720775)100:0.50958292)60:0.16234754,(((HsOr371:0.75379916,(NvOr299:1.00860128,NvOr298:0.66812138)91:0.28536465)97:0.29754658,((NvOr2:0.21071896,((AmOr1:0.06766042,AmOr3:0.09344084)100:0.21316357,((LhOr2:0.02086325,(CfOr48:0.02413179,(HsOr43:0.05729718,PbOr2FIX:0.04576826)55:0.01396357)59:0.01497075)91:0.05124014,(HsOr42:0.05839631,(CfOr47:0.07100532,(LhOr3:0.03779870,PbOr3:0.09190526)62:0.01867718)97:0.04599773)96:0.10898525)84:0.05973303)76:0.10060040)100:0.48259173,((NvOr8:0.57893092,(NvOr10:0.17404388,(NvOr9:0.14239775,(NvOr6:0.13261831,NvOr7:0.14071660)100:0.19366679)100:0.15736330)90:0.09182562)100:0.19085241,((((CfOr44:0.12479449,HsOr40:0.13592653)65:0.03612931,(LhOr4:0.14268473,PbOr5:0.14529043)60:0.01764488)100:0.24782002,(HsOr41:0.13786346,(PbOr4:0.20461388,(CfOr45:0.15932851,CfOr46:0.11425861)56:0.03162300)61:0.03223192)72:0.10855203)100:0.41855879,(((((PbOr46:0.14034700,((HsOr50:0.13680030,HsOr49:0.13551997)99:0.07775192,(HsOr51:0.08521026,LhOr43:0.08114589)100:0.16602595)78:0.02557589)100:0.29123133,((AmOr51:0.35289045,(AmOr52:0.04812213,(AmOr53:0.04517626,AmOr54:0.04587599)100:0.10579276)100:0.17558668)97:0.09314646,(((PbOr42:0.13125656,PbOr43:0.01784254)100:0.08614610,(CfOr10:0.12961301,HsOr53:0.18332978)59:0.02087627)99:0.08305436,(HsOr52:0.06673557,(LhOr42:0.05815440,(CfOr9:0.08597487,PbOr44:0.06027614)34:0.02895521)54:0.02111570)79:0.05219487)98:0.09660040)100:0.10969585)98:0.11784541,(((AmOr60:0.08566604,(AmOr59:0.08020753,AmOr61:0.13585215)93:0.06208760)88:0.05827453,(AmOr58:0.14572891,(AmOr56:0.07198621,(AmOr55:0.08569053,AmOr57:0.06158981)81:0.03000479)100:0.15630004)100:0.11380660)100:0.19082607,(((PbOr49:0.05073917,(PbOr50:0.05797673,PbOr51:0.06137378)99:0.02511836)99:0.07268762,(LhOr46:0.07379987,(CfOr2:0.08615547,(HsOr44:0.02842045,HsOr46:0.12788062)100:0.08655020)23:0.01104206)28:0.02284224)62:0.03914515,(HsOr48:0.14168050,((PbOr48:0.10246656,(CfOr3:0.01451607,CfOr4:0.00728130)100:0.14840700)26:0.01145248,((CfOr5:0.05800128,LhOr45:0.07393935)45:0.02538435,(PbOr47:0.10627914,(CfOr8:0.02005248,(CfOr6:0.08878940,CfOr7:0.03331154)99:0.06993228)58:0.03212131)35:0.02883404)20:0.01634226)68:0.04400988)86:0.07062873)100:0.16358268)100:0.23656124)86:0.09685107,(((CfOr30:0.15596508,(CfOr29:0.05868399,LhOr17:0.08095406)61:0.02924987)100:0.27655504,(((LhOr18:0.03947991,LhOr19:0.09642061)68:0.02200399,(HsOr20:0.12278458,((PbOr16:0.06706298,PbOr17:0.02931492)100:0.09291213,(CfOr24:0.06976955,(CfOr25:0.07047986,CfOr28:0.04882100)48:0.01824554)99:0.06281878)60:0.02074544)57:0.02709580)100:0.25733443,((AmOr16:0.04635200,AmOr17:0.05706036)100:0.25155786,(((AmOr4:0.11127048,AmOr5:0.11203217)59:0.03366028,(AmOr6:0.01386678,AmOr7:0.00267275)78:0.02349609)100:0.32092551,((AmOr14:0.11510428,AmOr15:0.18765369)100:0.18466598,(AmOr13:0.29089764,((AmOr8:0.06898870,AmOr9:0.08840091)96:0.05438492,(AmOr12:0.12059803,(AmOr10:0.17090084,AmOr11:0.11152039)51:0.03731321)48:0.03812239)100:0.22007873)79:0.07417001)99:0.14986979)100:0.21254985)100:0.31920080)100:0.16982618)32:0.05105172,((HsOr19:0.12099271,(LhOr20:0.09244623,(CfOr22:0.13929791,PbOr18:0.10219596)33:0.01587771)87:0.07914267)100:0.35135357,(((CfOr31:0.08477951,(PbOr14:0.11900315,(HsOr22:0.15786727,LhOr16:0.03988992)41:0.01879345)47:0.01499777)100:0.13348830,((HsOr38:0.12016608,LhOr6:0.16212251)98:0.08786291,(HsOr34:0.31410686,((LhOr11:0.14520194,LhOr10:0.04356730)100:0.13931532,(PbOr9:0.23421783,(CfOr37:0.04910923,(CfOr36:0.09580364,(CfOr38:0.04172757,CfOr39:0.07276451)99:0.06723123)87:0.03945065)100:0.15231471)32:0.02678667)100:0.21099941)79:0.06143238)63:0.05941477)100:0.17591748,(((LhOr5:0.14949750,(PbOr6:0.10529858,HsOr39:0.18712821)82:0.02788267)100:0.13329087,(PbOr13:0.07461096,(LhOr12:0.09443729,(HsOr30:0.02363370,HsOr31:0.06872898)100:0.24521732)59:0.02388344)100:0.29653588)100:0.14479655,(HsOr32:0.28728065,((((HsOr23:0.05983100,HsOr24:0.20534930)100:0.19364631,(CfOr32:0.06726243,LhOr15:0.07926743)100:0.09043058)55:0.02771182,(((LhOr13:0.20595047,LhOr14FIX:0.09086350)93:0.04569846,(CfOr33:0.07242149,CfOr34:0.08875751)100:0.06909894)64:0.03160671,((HsOr27:0.04300441,HsOr29:0.01506394)100:0.09880755,(HsOr28:0.13248614,(HsOr25:0.02557452,HsOr26:0.02778253)100:0.06979340)92:0.05664467)100:0.29762968)82:0.04845221)100:0.19708864,((LhOr9:0.10691090,LhOr7:0.06304396)57:0.02663943,(CfOr35:0.08953536,((HsOr35:0.12254329,(CfOr40:0.08432795,CfOr42:0.03259412)100:0.09078719)16:0.02442871,((HsOr36:0.10283971,HsOr37:0.04216928)92:0.03795894,(LhOr8:0.05590015,(CfOr43:0.08257334,(PbOr8:0.17836839,(PbOr10:0.06287455,PbOr12:0.03259081)67:0.03817509)81:0.03192436)89:0.02190030)88:0.02719039)89:0.06244042)7:0.01055472)30:0.02000000)79:0.07154201)78:0.06618192)100:0.18064742)64:0.03770195)100:0.17718167)48:0.09203879)95:0.16336970)24:0.03481055,(NvOr3:0.83988567,((NvOr5:0.46670610,(AmOr35:0.19909664,(HsOr54:0.08283193,(CfOr11:0.10144344,(PbOr39:0.04182468,(LhOr41:0.07864160,PbOr41:0.08759978)56:0.01215339)61:0.02775457)71:0.04428156)100:0.20192344)100:0.16880171)42:0.06344986,((((AmOr18:0.05202616,AmOr19:0.12231286)100:0.11024411,(HsOr18:0.07323256,(LhOr21:0.11210135,PbOr19:0.09457766)99:0.03553681)100:0.04773820)100:0.18578590,(((AmOr30:0.13450409,(AmOr25:0.03589529,AmOr29:0.11679515)90:0.05009084)100:0.19230026,((AmOr21:0.04875334,AmOr23:0.05420409)100:0.29897452,(AmOr20:0.17313517,(AmOr22:0.00957315,AmOr24:0.02061915)100:0.10448884)59:0.02869010)69:0.04168063)100:0.18270880,((HsOr10:0.09482497,(PbOr24:0.06697110,PbOr25:0.07673061)100:0.14484917)98:0.06746273,(((LhOr23:0.00478453,LhOr25:0.07621703)98:0.04193683,(PbOr20:0.05937804,PbOr23:0.25994962)38:0.02323429)39:0.02462687,((CfOr20:0.04665469,CfOr21:0.07886938)83:0.03495188,(HsOr14:0.07086066,(HsOr16:0.02601180,(HsOr13:0.11817519,(HsOr15:0.07198160,HsOr17:0.11215567)85:0.04002463)43:0.00515622)41:0.01002006)100:0.09544442)36:0.00587088)85:0.06379201)98:0.08785343)49:0.02909889)100:0.17829542,((((HsOr45:0.14750750,HsOr47:0.12210838)85:0.05446754,HsOr55:0.12799157)100:0.39754270,((CfOr12:0.05891856,(LhOr40FIX:0.13607722,(PbOr38:0.19914808,PbOr40:0.15567117)77:0.04820770)26:0.01445341)98:0.12875858,(HsOr56:0.09659027,(LhOr39:0.05980702,(CfOr13:0.08032122,PbOr37:0.10250440)95:0.02705306)95:0.04120238)100:0.13086923)86:0.06460865)97:0.07328084,((((HsOr6:0.08497840,(CfOr16:0.17868122,(PbOr30:0.10653042,PbOr31FIX:0.03765194)91:0.04490216)76:0.02562329)100:0.06307623,(PbOr32:0.03166863,((CfOr14:0.02408367,CfOr15:0.04693834)62:0.03847142,(HsOr5:0.06331278,LhOr34:0.07169679)51:0.01889297)29:0.01619320)55:0.04023364)99:0.06696721,(((HsOr58:0.19493970,HsOr59:0.20416124)99:0.09439058,(LhOr37:0.08972729,PbOr36FIX:0.12535722)77:0.04472288)58:0.03046345,(HsOr3:0.17744188,(HsOr57:0.32682132,(LhOr38:0.19731589,((LhOr32:0.16741288,LhOr33:0.13453894)100:0.32169123,(PbOr34:0.16468057,LhOr35:0.05574371)59:0.02716282)72:0.04602908)35:0.01701667)44:0.02817202)43:0.02680943)92:0.08145038)100:0.16268378,(((HsOr4:0.06483489,PbOr33:0.04740946)100:0.16026104,(HsOr7:0.04440732,(CfOr17:0.04067938,(LhOr30:0.04778514,PbOr28:0.05884721)57:0.00580019)59:0.01810368)100:0.10811069)43:0.04091261,(((HsOr8:0.16671522,(PbOr27:0.08429218,(CfOr18:0.04007792,LhOr29:0.10812333)79:0.03213077)100:0.14003587)82:0.08114386,((LhOr26:0.08458971,(HsOr12:0.04565525,PbOr21:0.09437993)60:0.02726975)100:0.15575132,(AmOr26:0.30968441,((HsOr9:0.02579534,PbOr26:0.06264111)100:0.04821129,(HsOr11:0.07271055,(PbOr22:0.06675447,(CfOr19:0.08026842,LhOr27:0.08696039)52:0.03056620)56:0.01259067)65:0.03513978)100:0.21842502)33:0.04855454)18:0.02291823)14:0.01308660,((AmOr27:0.28832858,(AmOr31:0.18219607,(AmOr32:0.05145426,(AmOr33:0.05296900,AmOr34:0.04168319)91:0.02955098)100:0.10862937)96:0.06898424)85:0.04390480,((AmOr50:0.19262981,(AmOr46:0.10475750,AmOr49:0.13934598)98:0.09739750)61:0.04484373,(((AmOr47:0.03305278,AmOr48:0.08779488)100:0.03585898,(AmOr39:0.11437037,(AmOr38:0.04416085,(AmOr36:0.04652890,AmOr37:0.04506335)70:0.01601213)65:0.03954593)55:0.04177823)40:0.01394767,(AmOr45:0.11069573,((AmOr43:0.03291229,AmOr44:0.13228515)55:0.03101130,(AmOr40:0.02816762,(AmOr41:0.00260371,AmOr42:0.00000094)100:0.13691561)51:0.02810512)54:0.01163143)67:0.02763052)100:0.31150314)100:0.16183229)100:0.24430852)6:0.02616202)13:0.02869086)100:0.12726026)100:0.16867833)76:0.08298774)34:0.02537935)37:0.05559013)51:0.07118391)32:0.05356793)82:0.18611317)100:0.48369738)63:0.13921052,((((LhOr146:0.06450721,(CfOr61:0.08877603,(HsOr60:0.13667402,PbOr52:0.10851582)23:0.02308456)33:0.04162794)100:0.61337882,(AmOr62:0.39520188,((PbOr53:0.06156625,(LhOr147:0.05402142,(CfOr60:0.08658268,HsOr61:0.09621309)46:0.01758864)52:0.03693108)100:0.18729048,(PbOr54FIX:0.18094388,(HsOr62:0.19972332,(LhOr150:0.06890185,(CfOr58:0.13084850,PbOr56FIX:0.10895228)69:0.03421031)92:0.08525188)37:0.03946491)100:0.37469156)45:0.10246493)100:0.27326898)97:0.12835971,(((HsOr66:0.08495259,(CfOr53:0.08677183,LhOr156:0.06758112)76:0.04718440)100:0.46496539,(NvOr61:0.81202017,(((HsOr72:0.38629174,(CfOr68:0.17710067,PbOr65:0.23017124)78:0.05420889)87:0.10424414,(LhOr149:0.26245130,(CfOr59:0.15700980,(HsOr63:0.18388048,PbOr55:0.22068774)48:0.02968621)64:0.05604435)88:0.12857748)100:0.53023079,((CfOr93:0.13871308,PbOr66FIX:0.10556168)100:0.16897387,(HsOr65:0.17226818,((CfOr54:0.05895832,CfOr56:0.05527385)100:0.19694950,(LhOr151:0.12377994,(LhOr153:0.09845442,(LhOr152:0.02967970,(LhOr154:0.04135761,LhOr155:0.06609548)95:0.06437858)27:0.01068731)96:0.09749921)91:0.07811134)88:0.07719778)67:0.05145065)100:0.41574710)94:0.15563000)73:0.10365494)71:0.07464912,((NvOr60:0.68563755,(NvOr41:1.05777434,(LhOr158:0.10630939,(CfOr51:0.15485833,CfOr52:0.03777580)100:0.15682914)100:0.39667775)25:0.05905197)87:0.27713412,(((AmOr65:0.08456097,AmOr67:0.04918277)94:0.03596374,(AmOr66:0.04244997,(AmOr63:0.11583696,AmOr64:0.03703983)84:0.04702165)60:0.03121540)100:0.34022969,(((PbOr68:0.10171723,PbOr69:0.14901775)100:0.25819150,((HsOr77:0.12606735,(HsOr75:0.07264664,HsOr76:0.06999154)99:0.08771439)100:0.18130329,(LhOr160:0.24443424,(LhOr170:0.24095601,(LhOr163:0.24724405,((LhOr161:0.17450614,LhOr162:0.10977341)89:0.06090793,(LhOr167:0.09591193,LhOr168:0.15022562)100:0.22011904)69:0.03206979)97:0.07229943)82:0.05894813)90:0.06240435)89:0.07133145)90:0.09381389,((HsOr74:0.11998032,(PbOr67:0.10059903,(CfOr92:0.10587054,LhOr165:0.07502672)55:0.02617112)75:0.05731333)100:0.17868417,(HsOr73:0.25543429,((((HsOr70:0.17866268,HsOr71:0.15473659)100:0.12903276,(HsOr67:0.03478653,HsOr68:0.01707935)100:0.18856366)54:0.03054195,(LhOr159:0.11499445,(PbOr64:0.12786144,(CfOr69:0.04877585,CfOr94:0.01616987)99:0.05287902)51:0.01130396)79:0.04321729)50:0.02738223,(PbOr63:0.14754464,(LhOr157:0.24435800,((PbOr58:0.08024431,PbOr59:0.16016864)100:0.12147987,((CfOr50:0.12895901,((CfOr90:0.13267818,CfOr91:0.11436044)100:0.08032716,(CfOr49:0.10546230,CfOr89:0.06554548)39:0.02973627)100:0.20659642)97:0.06938399,(((CfOr74:0.08407140,(CfOr75:0.03084379,(CfOr78:0.04559880,(CfOr79:0.04705048,CfOr80:0.02240757)100:0.03814917)100:0.06265901)100:0.03463317)66:0.02336714,((CfOr87:0.07251534,CfOr88:0.10985431)88:0.04190979,((CfOr81:0.12042580,CfOr70:0.09485007)48:0.03034555,((CfOr83:0.08738164,CfOr86:0.05652763)85:0.03035405,(CfOr82:0.10436312,(CfOr76:0.06311056,CfOr77:0.06752474)100:0.06440281)30:0.00983729)53:0.01925740)13:0.00775484)14:0.00932395)8:0.00786288,((CfOr71:0.11397416,(CfOr72:0.12486295,CfOr73:0.01523667)88:0.02078626)100:0.06404072,((CfOr67:0.17370088,(CfOr65:0.14436217,(CfOr64:0.06716212,CfOr66:0.05587593)66:0.02206974)36:0.01569893)70:0.03031681,(CfOr63:0.09755053,((CfOr62:0.05829129,(CfOr99:0.07345003,CfOr100:0.03669083)100:0.07038245)88:0.03838351,(CfOr98:0.06382357,(CfOr96:0.04153994,CfOr101:0.09342479)100:0.04926703)90:0.02737571)6:0.00368067)20:0.01167660)18:0.00566673)23:0.01013903)100:0.10678367)88:0.04016056)51:0.02745001)48:0.02978596)90:0.07502247)86:0.05882156)98:0.12298571)99:0.15398200)85:0.10648125)100:0.32052251)48:0.10402896)41:0.09927544)99:0.47464911,((((AmOr160:0.14929584,(HsOr185:0.20765726,LhOr205:0.13753501)97:0.14748699)100:0.56756908,((LhOr206NTE:0.24885519,PbOr146:0.20828196)81:0.07327461,(HsOr178:0.05979099,HsOr187:0.05882755)100:0.17018060)100:0.51244103)91:0.11979839,(((HsOr179:0.09058749,HsOr186:0.03542529)80:0.07742172,(PbOr148:0.10746820,(CfOr187:0.08849058,LhOr207:0.06820302)33:0.01328513)64:0.04353922)100:0.55940361,((NvOr288:0.49199862,(NvOr291:0.13158322,NvOr292:0.08889009)100:0.74280218)98:0.18697142,(NvOr289:0.27149269,(HsOr180:0.06240451,(LhOr208:0.05705968,PbOr149:0.10827269)72:0.03156627)90:0.12499300)100:0.21315977)100:0.25218142)82:0.11241374)100:0.56491923,(((((NvOr32NTE:0.49556233,((NvOr25:0.14404406,NvOr26:0.30153137)100:0.18411273,(NvOr24:0.47418025,(NvOr28:0.16463839,(NvOr29:0.10468148,NvOr31:0.31997500)100:0.11820052)99:0.09730475)64:0.06498961)100:0.32043185)73:0.09194651,((NvOr14:0.26034825,(NvOr11FIX:0.31207817,NvOr13:0.36733656)100:0.21759850)64:0.07375701,(((NvOr12:0.19317651,NvOr16:0.15216399)100:0.26880835,(NvOr17:0.13597305,NvOr18NTE:0.15889520)73:0.05399148)94:0.07086624,((NvOr15:0.43664229,(NvOr19:0.16894190,NvOr20:0.15054482)100:0.18758049)99:0.15660178,(NvOr21:0.53809277,(NvOr22:0.35608272,(NvOr23:0.19150964,NvOr27:0.11100600)100:0.46422131)94:0.09282045)100:0.28905678)97:0.11714890)43:0.04667983)100:0.19520706)91:0.11136243,((AmOr115:0.20244566,HsOr79:0.46221103)100:0.37809483,((AmOr114:0.24501375,(HsOr78:0.17126681,(LhOr70NTE:0.13313757,(CfOr102:0.11392178,PbOr75NTE:0.20687156)31:0.02421934)66:0.05689169)100:0.14871097)100:0.27744935,((HsOr80:0.09670540,(LhOr69NTE:0.06348619,(PbOr73NTE:0.10449735,PbOr74NTE:0.02019545)98:0.06282629)68:0.04956602)100:0.30478428,(PbOr71FN:0.12298766,((CfOr109:0.02267847,(CfOr108:0.01944045,CfOr110:0.03642614)95:0.02293984)100:0.12807231,((LhOr60NTE:0.12784250,(LhOr63NTE:0.00000094,LhOr61NTE:0.01953000)100:0.07388785)59:0.01836466,((LhOr64NTE:0.07718309,(LhOr68NTE:0.10999947,LhOr66NTE:0.09690132)100:0.16104145)83:0.03541126,((PbOr72NTE:0.20483202,(CfOr106:0.10671499,(CfOr103:0.18467447,(CfOr104:0.21698408,CfOr107:0.21925194)52:0.02198730)53:0.02660809)100:0.13680412)82:0.09054945,((HsOr82:0.04865828,HsOr81:0.02776374)100:0.13368421,(HsOr84:0.10700955,(HsOr85:0.07673697,(HsOr83:0.11252307,HsOr86:0.14961319)44:0.03000501)48:0.02790326)93:0.09713242)98:0.11141998)41:0.04207718)13:0.01711350)19:0.03671365)50:0.07835782)100:0.55632616)70:0.11341162)57:0.06154025)56:0.04860233)98:0.14919277,((NvOr38:0.27878926,(NvOr35:0.18440161,(NvOr37:0.17991024,NvOr36:0.07426987)99:0.24700577)99:0.19352176)100:0.53307037,(AmOr121:0.60236418,((((HsOr121:0.11319109,HsOr120:0.15836281)85:0.02410799,(CfOr138:0.12617815,(LhOr203NTE:0.10018815,(PbOr100NFI:0.05459909,((PbOr101NTE:0.05174083,PbOr102NTE:0.04293619)100:0.05915047,(PbOr98NFI:0.04213569,PbOr99NCF:0.14931184)64:0.02812249)38:0.02113578)99:0.07970521)78:0.02434923)94:0.05672927)95:0.07595682,(((HsOr117:0.03881537,HsOr116:0.04587692)100:0.16876968,(HsOr101:0.14220357,(HsOr114:0.25639795,((HsOr115:0.15844196,HsOr113:0.10357016)23:0.01002820,(((HsOr108:0.06593605,HsOr106:0.04495526)97:0.05845680,(HsOr105:0.07434026,HsOr107:0.05785445)98:0.05130176)96:0.06242233,((HsOr111:0.12139775,(HsOr110:0.05970858,HsOr109:0.10472206)92:0.06492198)95:0.07004248,(HsOr104:0.07498467,(HsOr102:0.11183552,HsOr103:0.12700659)54:0.02514771)98:0.03571629)76:0.03714753)45:0.02343902)22:0.02802626)99:0.05445101)55:0.01899120)100:0.05300732,(HsOr119:0.12601766,((HsOr97:0.08092284,(HsOr98:0.03124992,HsOr99:0.02667100)98:0.08015083)89:0.04325437,(HsOr94:0.12491221,((HsOr95:0.09028725,(HsOr96:0.08296154,HsOr100:0.11656843)39:0.02206385)29:0.01747628,(HsOr118:0.10118997,(HsOr90:0.09127873,((HsOr91:0.06495891,HsOr92:0.07786935)96:0.04391519,(HsOr93:0.08382574,(HsOr87:0.10985786,(HsOr89:0.09856284,HsOr88:0.07415674)95:0.03704114)38:0.03217441)15:0.01696701)13:0.01076395)46:0.02258521)64:0.02828454)63:0.03372302)63:0.02522730)46:0.02935689)100:0.07475696)95:0.07297546)99:0.20729789,((PbOr76NTE:0.10775203,((CfOr137:0.07432391,HsOr122:0.21511827)64:0.03061716,(LhOr172NTE:0.10982817,PbOr77NTE:0.09816821)75:0.02513949)99:0.08895809)100:0.20286576,((CfOr112:0.15216954,PbOr90NC:0.12063681)100:0.22282380,(((CfOr115:0.06930020,CfOr116:0.10494517)100:0.23942946,(PbOr83NF:0.32237628,((PbOr89FNC:0.20276603,PbOr97NC:0.06805427)98:0.07828060,(LhOr202NTE:0.19436291,(CfOr113:0.22068267,CfOr114:0.09841162)100:0.14846652)43:0.02761035)84:0.05260921)83:0.08820316)88:0.14029650,(((PbOr81NC:0.08171698,(LhOr201NTE:0.03227291,(LhOr197FNC:0.00513561,LhOr199FN:0.01104644)92:0.01602543)99:0.07489963)99:0.26725653,((CfOr119:0.18497639,LhOr194NTE:0.15999236)99:0.05861894,(((CfOr118:0.20506201,LhOr195NTE:0.16869646)98:0.07141757,(LhOr200NTE:0.03901674,(LhOr196NTE:0.03951653,LhOr198FN:0.02615782)100:0.05444756)100:0.27409915)93:0.07934613,((CfOr120:0.24878250,LhOr193NTE:0.20515962)99:0.12583018,((CfOr121:0.17476526,LhOr192NTE:0.14934858)100:0.16153518,(PbOr84NTE:0.17972138,((PbOr85NTE:0.13406947,(PbOr80FN:0.05781417,(PbOr78NIC:0.06942604,PbOr79FN:0.07430769)58:0.01709317)100:0.11766208)95:0.06997814,(PbOr86NC:0.07769725,((CfOr122:0.00690300,CfOr123:0.01531276)100:0.09608237,(LhOr186NTE:0.08680667,(LhOr187FN:0.15810496,LhOr191FN:0.17634991)73:0.04373122)41:0.03077531)34:0.01479559)67:0.02317356)74:0.03150079)100:0.08676767)52:0.01681932)81:0.03143316)71:0.02828814)99:0.20025031)31:0.03848207,((CfOr136:0.03971241,(LhOr173NTE:0.06727531,PbOr92NTE:0.08119817)61:0.03340314)100:0.21855004,((CfOr124:0.09746721,(LhOr185NTE:0.09056679,PbOr88NC:0.06199243)82:0.03487296)99:0.07224520,((PbOr94FIN:0.40488285,(CfOr135:0.14518662,(CfOr129:0.34867427,(CfOr127:0.22990164,(CfOr128:0.24459654,((CfOr132:0.06944267,CfOr133:0.29302190)43:0.03551668,(CfOr131:0.08220711,CfOr134:0.17792131)51:0.03133895)30:0.03143977)100:0.13705932)56:0.02726961)65:0.04860111)36:0.01975300)77:0.04830708,((PbOr93NTE:0.10825611,(CfOr126:0.08499344,LhOr174NTE:0.12499623)74:0.02342711)91:0.02848079,((PbOr87NC:0.03755456,(PbOr95NJ:0.00000094,PbOr96NC:0.00000094)100:0.14446176)100:0.07685087,((LhOr182NTE:0.16785430,LhOr184NTE:0.03526137)99:0.10129861,(CfOr125:0.10871042,(LhOr175NTE:0.17040026,((LhOr181NTE:0.04380203,LhOr183NTE:0.02432219)100:0.17945665,(LhOr178FN:0.10714282,((LhOr176NTE:0.06698675,LhOr177NTE:0.06523479)99:0.05777329,(LhOr179JFN:0.03694175,LhOr180FN:0.07208943)89:0.02802500)45:0.01449371)100:0.16895875)84:0.04417614)100:0.12885700)36:0.01714013)45:0.01759311)93:0.08160842)45:0.02799832)68:0.04994330)100:0.27593684)41:0.04479812)26:0.04463570)29:0.03060751)22:0.05414639)33:0.04686725)64:0.12715988)100:0.28466565)99:0.18813917)96:0.20606782,(((NvOr64:0.52368840,NvOr65:0.40886158)85:0.17084775,(NvOr62:0.23804344,(NvOr71:0.19324872,NvOr72:0.13429105)100:0.37918045)94:0.16950975)100:0.56775450,(((NvOr66:0.31858349,NvOr67:0.27545900)100:0.22698878,(NvOr68:0.38370511,NvOr69:0.38796886)83:0.12274938)100:0.35763127,(((AmOr163:0.39786508,(AmOr164FIX:0.34857076,AmOr118:0.33884727)72:0.07011216)93:0.15455170,((LhOr71:0.10153785,PbOr104:0.18118817)87:0.03590837,(HsOr164:0.04015642,(HsOr166:0.08322144,HsOr165:0.09178708)91:0.04728692)100:0.11817230)100:0.15560141)79:0.09198836,(((PbOr105FIX:0.05501631,(CfOr186:0.11383777,(HsOr163:0.13271294,LhOr72:0.07728194)63:0.03039058)75:0.02428347)100:0.25372741,(AmOr167JOI:0.42275435,(CfOr185:0.07764121,(HsOr162:0.13262777,(PbOr106:0.06560102,LhOr73:0.07154296)67:0.03733848)57:0.02616264)87:0.09775541)96:0.07531428)62:0.05724583,(((AmOr165FIX:0.30740490,AmOr166JOI:0.29901811)100:0.35607734,((((PbOr120:0.19887595,(HsOr146:0.11049577,(PbOr121:0.16598177,(CfOr175:0.09729751,(LhOr94:0.08745892,LhOr95:0.01686512)100:0.10677903)78:0.03999970)56:0.02422242)100:0.14853791)75:0.04538735,(HsOr160:0.09514391,(LhOr75:0.01626874,(PbOr108:0.06003570,CfOr183:0.03704963)47:0.00894848)96:0.07493119)100:0.18212628)51:0.03171740,((HsOr156:0.14901912,(LhOr78:0.11451897,(PbOr111:0.00768476,PbOr112:0.03982416)100:0.12808247)80:0.03914042)100:0.10053788,(((HsOr157:0.01381527,HsOr158:0.06864465)100:0.13288337,(CfOr181:0.10120768,(LhOr77:0.17151352,PbOr110:0.07846505)99:0.03167466)97:0.03213538)97:0.04992007,(HsOr159:0.04618898,(LhOr76:0.09477101,(CfOr182:0.06227442,PbOr109:0.04430594)87:0.02075238)84:0.03020478)77:0.02605918)95:0.06131239)99:0.14632580)47:0.03353267,(((HsOr155:0.09688112,(LhOr79:0.09285276,(CfOr179:0.14338938,CfOr180:0.04379807)98:0.05673238)92:0.03249365)92:0.06875083,(LhOr80:0.05148239,(CfOr178:0.07079758,(HsOr154:0.08517505,PbOr114:0.08151140)65:0.02307557)73:0.01912317)95:0.06288359)100:0.11046476,((HsOr153:0.28275967,(HsOr148:0.11353589,(HsOr152:0.13849425,(HsOr151:0.22755586,(HsOr149:0.15005664,HsOr150:0.17169254)100:0.11398399)100:0.07455061)70:0.02349491)100:0.08747069)89:0.05618819,((CfOr176:0.23362040,((PbOr115:0.14175200,PbOr116:0.12216658)97:0.06478647,(PbOr118:0.15418885,PbOr117FI:0.15475961)100:0.18164510)88:0.06763957)14:0.01897495,((LhOr89:0.25227280,(LhOr84:0.12765872,(LhOr83:0.12516439,LhOr82:0.22596075)72:0.05348292)100:0.12761298)36:0.04507063,((LhOr87:0.20251218,LhOr91:0.13136259)80:0.05336565,(LhOr81:0.13439949,(LhOr86:0.22373145,(LhOr85:0.15796676,LhOr92:0.18728785)10:0.02966748)8:0.02096667)0:0.01067117)4:0.02344000)3:0.01277418)6:0.02535362)99:0.26010908)95:0.10240521)94:0.10977901)34:0.04311595,((HsOr161:0.19238032,(PbOr107:0.09460202,(CfOr184:0.05773135,LhOr74:0.03429981)30:0.02773430)68:0.05282774)99:0.27839672,((PbOr122FIX:0.07450236,(LhOr96:0.05857540,(CfOr174:0.02188366,HsOr145:0.07043959)67:0.01898461)100:0.05219363)100:0.14672093,(((CfOr148:0.05719294,(LhOr116:0.07687087,(HsOr123:0.09876407,PbOr143:0.05355863)57:0.01804492)85:0.02533757)100:0.15332464,((HsOr142:0.04322851,HsOr144:0.02936273)100:0.17651001,((CfOr172:0.12981834,(LhOr97:0.14826704,(PbOr125:0.10061073,(CfOr173:0.08253010,(PbOr123FIX:0.00000094,PbOr124FIX:0.00263546)100:0.15438033)86:0.04973267)67:0.01585418)50:0.01679980)42:0.01280912,((CfOr161:0.01283848,CfOr162:0.00858121)100:0.07033836,(CfOr167:0.03993464,(CfOr166:0.12729183,((CfOr170:0.10293032,(CfOr168:0.06269634,CfOr169:0.07018099)90:0.03409482)80:0.02932315,(CfOr171:0.09457228,(CfOr165:0.06875294,(CfOr163:0.03143753,CfOr164:0.02490461)100:0.11575201)60:0.02566497)43:0.01375126)24:0.01071224)26:0.00827209)32:0.01413887)95:0.05345160)33:0.02808922)100:0.27734138)44:0.04612449,((((CfOr158:0.10306014,PbOr128:0.08029294)86:0.03186924,(LhOr100:0.06041471,(HsOr135:0.09015383,HsOr136:0.03036438)95:0.08049853)75:0.02766058)82:0.05860168,((HsOr141:0.15047511,(HsOr139:0.02171082,(HsOr137:0.02463678,HsOr138:0.03567830)100:0.05883752)100:0.14521511)77:0.03134345,((LhOr98:0.08998961,LhOr99:0.08840122)83:0.03919815,((CfOr159:0.06207459,CfOr160:0.03419139)100:0.11276561,(PbOr126FIX:0.08319119,PbOr127:0.07436171)93:0.03708091)88:0.03464410)94:0.05700730)99:0.11338933)100:0.16868100,((HsOr133:0.09660433,(LhOr102:0.15997927,PbOr130:0.14290018)78:0.04716478)100:0.17026528,((((PbOr131:0.24153432,LhOr104:0.21163726)95:0.07763336,(LhOr103:0.29294689,(HsOr132:0.15349258,(HsOr131:0.03186664,(HsOr167:0.03285348,HsOr168:0.07840920)48:0.00911676)100:0.13065851)100:0.43008210)50:0.04739626)43:0.04946748,(HsOr134:0.23012002,(PbOr129JF:0.14048368,(LhOr101:0.21077192,(CfOr157:0.32862701,(CfOr156:0.12535288,(CfOr154:0.03759087,CfOr155:0.08669705)86:0.03799780)59:0.03513329)77:0.04386738)93:0.05007130)100:0.08673100)68:0.06568106)66:0.06927285,(((CfOr152:0.11771407,PbOr132FI:0.04896931)73:0.03783461,(LhOr105FIX:0.01653980,(LhOr106FIX:0.00000094,LhOr107FIX:0.00269972)80:0.00806685)100:0.11724362)100:0.14000826,((HsOr169:0.18072911,(HsOr170:0.11036100,(CfOr151:0.09166578,(LhOr108:0.07492491,PbOr133:0.08406003)14:0.00944195)32:0.01583854)66:0.03779798)100:0.13299086,(((PbOr142FIX:0.17098512,PbOr144:0.11893035)100:0.21313004,((LhOr113:0.04501585,(LhOr114:0.00600063,LhOr115:0.02740021)66:0.02229529)100:0.19076939,((CfOr143:0.08980853,((CfOr141:0.10570157,CfOr142:0.07219399)81:0.03529274,(CfOr147:0.08779749,(CfOr144:0.09547505,(CfOr145:0.08623551,CfOr146:0.06153288)95:0.05931402)96:0.05458434)66:0.02727768)31:0.01586757)100:0.10387417,((HsOr124:0.09548929,HsOr130:0.10508722)100:0.08133146,((HsOr125:0.00000094,HsOr128:0.01074382)100:0.05407720,((HsOr129:0.03620780,HsOr171:0.04752944)96:0.02480397,((HsOr173:0.01318707,HsOr174:0.01131849)98:0.03207647,(HsOr126:0.00268122,HsOr127:0.00000094)100:0.04577217)89:0.04405363)51:0.01801564)100:0.08987204)100:0.11636325)58:0.04097476)48:0.02486329)100:0.11324505,((LhOr112:0.09500740,(PbOr141:0.11472411,(CfOr140:0.07599354,HsOr175:0.16960791)52:0.03144468)82:0.04284423)100:0.08940358,((HsOr176:0.23227006,(LhOr111:0.20353711,(CfOr139:0.19121173,(PbOr139:0.11072593,PbOr140:0.03793221)95:0.08933502)52:0.04178687)78:0.05027066)100:0.09552462,(PbOr138:0.35849366,(LhOr110:0.24204422,((CfOr149:0.01129683,CfOr153:0.05394671)100:0.22900784,(LhOr109:0.09904514,(CfOr150:0.14386745,(PbOr134:0.06523681,(PbOr135:0.07362024,(PbOr136FIX:0.02255287,PbOr137:0.03651474)100:0.15694484)96:0.04321449)78:0.03234180)89:0.03987783)37:0.01652266)33:0.03072416)48:0.02687204)54:0.03103840)63:0.02521241)57:0.02629257)79:0.06238442)39:0.02395943)100:0.29013114)36:0.03625699)22:0.02722609)87:0.13735268)21:0.04938390)14:0.02783646)8:0.04738744)10:0.04665738)30:0.09842637)100:0.47589795)54:0.13171102)100:0.34473088)25:0.06463062)5:0.03499385)6:0.04987964)37:0.14024130)10:0.08379319)15:0.06981850)42:0.05534344)36:0.11740492)21:0.11510032)49:0.18986203)100:1.31753257);
