# Supplementary material for: Phylogenetic and Transcriptomic Analysis of Chemosensory Receptors in a Pair of Divergent Ant Species Reveals Sex-Specific Signatures of Odor Coding
Source: PLoS Genet. 2012 Aug 30;8(8):e1002930. doi: 10.1371/journal.pgen.1002930 (PMC3431598; doi:10.1371/journal.pgen.1002930)
Supplement: Dataset S3 — Phylogenetic relationships of Hymenoptera Gr genes shown in newick format. Bootstrap values are shown for all nodes. See Figure 3 and Figure S6 for graphical presentation of the same phylogeny. (TXT) [file pgen.1002930.s003.txt]

((NvGr1FIX:0.16290199,(AmGr1:0.12454247,(CfGr1:0.05848219,(HsGr1:0.05575133,PbGr1:0.05065187)77:0.02695077)81:0.07780914)72:0.10264627)100:0.43216753,(AmGr2:0.18045874,(NvGr2:0.35842872,(HsGr2:0.16062507,(CfGr2:0.16383877,PbGr2:0.08890125)33:0.03265200)82:0.12062621)59:0.05571383)92:0.31082974,(((NvGr8:0.60295386,NvGr9:0.68246878)85:0.08355736,(AmGr9:0.83387336,(AmGr8:1.06775197,((PbGr13:0.12233108,(CfGr30:0.10996160,HsGr13:0.15990755)51:0.03734105)46:0.04213321,((PbGr18:0.25776637,(PbGr23:0.18828384,(PbGr20:0.16462464,PbGr21:0.19621613)94:0.05257574)98:0.07297779)48:0.03980918,(PbGr19:0.32091660,(((PbGr43:0.18206656,PbGr44:0.13707835)100:0.18913681,((PbGr39:0.12858895,(PbGr40:0.12376161,PbGr41FIX:0.17478887)51:0.02532128)100:0.18977915,((PbGr32:0.17323226,PbGr33:0.21056819)95:0.05954238,(PbGr34:0.16332324,PbGr35:0.08514223)100:0.28526832)69:0.04800133)68:0.05283180)20:0.02669347,((PbGr31:0.22514355,(PbGr30:0.17626588,(PbGr28:0.23157408,PbGr29:0.13367735)99:0.10444016)59:0.04045548)99:0.19522494,(PbGr17:0.33781142,((PbGr24:0.17127938,PbGr25:0.18497259)65:0.03631570,(PbGr26:0.13192793,(PbGr27:0.17782256,(PbGr14CTE:0.27479052,PbGr15:0.14919766)34:0.02534396)48:0.04328913)48:0.03892227)100:0.21088499)26:0.03230242)35:0.04991351)27:0.03089970)13:0.02197717)40:0.05773954)66:0.18100289)50:0.06270977)75:0.13261043)100:0.69325236,((NvGr3:0.42393513,(AmGr3:0.31399247,((HsGr3:0.11710502,PbGr3JOIN:0.07018979)52:0.01466129,(CfGr3:0.09075714,(CfGr5:0.08619341,(CfGr6:0.06028140,(CfGr4:0.06787869,CfGr7:0.06144031)92:0.03844043)51:0.01054095)77:0.03901341)100:0.08877085)96:0.13416893)98:0.24166121)100:0.82039387,(((NvGr13:0.96173082,(NvGr14:0.71981153,(NvGr11:0.76818751,NvGr12:0.67471872)39:0.11375391)66:0.20969382)100:0.90627148,(((AmGr5:0.19726105,AmGr4:0.30349361)100:0.38015212,((CfGr8:0.20283527,PbGr4:0.11288867)85:0.05433257,(HsGr4:0.24057282,HsGr5:0.16051017)94:0.07736074)99:0.30701566)100:0.44809707,(NvGr15:0.75432577,(((NvGr30:0.47020244,NvGr33:0.54106932)99:0.22228290,(NvGr40:0.74922767,(NvGr43:0.43437256,(NvGr45:0.20227137,(NvGr46:0.20337401,NvGr47:0.21314868)61:0.04256439)100:0.27310627)100:0.14699221)95:0.17670386)73:0.05721199,(((NvGr24:0.42394632,NvGr23:0.45322883)26:0.02031766,(NvGr22:0.40766277,(NvGr18:0.37467824,(NvGr21:0.48011189,(NvGr41:0.25127741,NvGr42:0.08524743)100:0.58256695)64:0.11123464)10:0.01286545)32:0.04631156)100:0.35491769,((NvGr38:0.37444302,(NvGr37:0.28081714,(NvGr20:0.15192493,NvGr39:0.21739574)92:0.09646818)98:0.16479381)100:0.20048180,((NvGr26:0.54253405,NvGr32:0.34035325)100:0.36447706,((NvGr34:0.30313403,NvGr35:0.31808824)99:0.30151103,(NvGr25:0.49813104,(NvGr28:0.45771606,NvGr29:0.51365413)99:0.21919052)98:0.15823148)65:0.05206697)92:0.12006933)64:0.05601733)44:0.03433582)99:0.34226578)69:0.16362560)99:0.34273014)71:0.21607752,(((NvGr6:0.64961079,(AmGr6:0.39897203,(HsGr6:0.14588628,(CfGr9:0.23196671,(PbGr5:0.18068602,PbGr6JOIN:0.19273202)92:0.07726311)75:0.09033620)76:0.13491421)97:0.26002458)100:0.53497643,(((PbGr8:0.25819434,(CfGr22:0.27298925,HsGr10:0.31817981)85:0.12660549)100:0.76386768,(HsGr9:0.30558992,(PbGr9:0.31455623,(CfGr23:0.08276738,CfGr24:0.13762453)100:0.33821746)41:0.00000094)100:0.79714811)99:0.42928860,(((CfGr27:0.05768565,CfGr28:0.10932850)98:0.25972394,(HsGr12:0.43004798,PbGr12CTE:0.30423736)60:0.03907983)100:1.14250295,(NvGr7:0.74403471,(NvGr10:0.41596679,(AmGr10:0.66444398,(HsGr16:0.16310669,(CfGr25:0.08940574,PbGr10:0.11403960)100:0.12696212)100:0.16051665)98:0.22438567)98:0.27010353)94:0.31939626)54:0.26780890)31:0.07775207)100:0.58330751,((HsGr11:0.06087512,(CfGr26:0.10181027,PbGr11:0.08076966)84:0.08777923)100:1.17756073,((NvGr4:0.45672836,NvGr5:0.54269920)100:0.97202673,(((HsGr8:0.35533178,(CfGr31:0.34513720,PbGr47:0.33644233)100:0.25419952)100:0.61080613,((NvGr53:0.67276852,(NvGr58:0.62042746,(NvGr51:0.47565501,NvGr52:0.55863313)100:0.20567536)86:0.09329149)100:0.33492085,(AmGr7:0.68452070,(HsGr7:0.23183381,(CfGr10:0.09651312,PbGr7:0.08496924)99:0.13079993)99:0.15648773)100:0.33438341)98:0.33023445)43:0.11442837,((NvGr48:0.48977877,(NvGr49:0.33716100,NvGr50:0.61236324)73:0.14305389)100:0.60055934,(((CfGr38:0.42220731,((CfGr33:0.28955386,PbGr57FIX:0.21349417)51:0.04504577,(PbGr49:0.31177860,PbGr53:0.29585715)44:0.05129684)49:0.05342389)97:0.14563636,(PbGr50:0.29765311,(CfGr37:0.26802548,(PbGr58CTE:0.28905865,(PbGr51INT:0.30919579,PbGr66:0.30434723)68:0.04126076)66:0.04888178)69:0.04554015)93:0.14793754)100:0.26300657,(((CfGr34:0.24479074,CfGr40:0.28671450)97:0.09741519,(PbGr48:0.25164093,(PbGr56:0.25958723,(PbGr55:0.22099684,(PbGr67:0.13835025,PbGr68:0.10893540)100:0.12437468)100:0.10899142)52:0.06664255)50:0.09821381)100:0.28222341,(((CfGr14:0.20186498,(CfGr15:0.25610963,PbGr70FIX:0.21811201)66:0.06081102)100:0.40670150,(PbGr71JOIN:0.25051656,(CfGr16:0.36639342,HsGr15:0.31605526)70:0.05327253)100:0.41647245)69:0.08247466,((HsGr14:0.45875552,(CfGr21:0.15917016,PbGr65:0.22073880)95:0.09656805)75:0.06592174,((CfGr19:0.31296888,PbGr62FIX:0.30134856)98:0.12880937,(((PbGr64:0.26958982,PbGr63:0.26849231)100:0.12450423,(CfGr20:0.16884808,(CfGr50:0.18016087,((CfGr57:0.09300847,CfGr61:0.09711634)99:0.07736583,((CfGr53:0.12875393,CfGr54:0.13021713)83:0.04320776,(CfGr48:0.21201666,(CfGr55:0.12818541,CfGr51:0.11906504)75:0.02747109)57:0.02500050)37:0.01795424)41:0.02464156)85:0.04620073)100:0.13001052)96:0.07427512,(HsGr17:0.51669294,((CfGr17:0.27044527,PbGr72JOIN:0.21933920)98:0.11601392,((PbGr60:0.24390985,(PbGr59FIX:0.18396504,PbGr61:0.24114928)67:0.04679011)100:0.15542365,(CfGr18:0.17524609,((CfGr42:0.06296613,CfGr47:0.09463889)93:0.04449203,(CfGr45:0.15697035,(CfGr43:0.11866994,(CfGr44:0.19282108,CfGr46:0.13359865)55:0.02915305)52:0.01061708)69:0.02775047)89:0.04087237)100:0.12879083)96:0.07523397)23:0.02675871)34:0.04400977)33:0.02848333)75:0.07922811)100:0.37215551)58:0.13223691)33:0.08281106)100:0.37447647)31:0.08765761)92:0.29172545)62:0.14030988)88:0.28733201)42:0.08537020)59:0.18734217)64:0.26521383)100:1.85295114);
