# Supplementary material for: Phylogenetic and Transcriptomic Analysis of Chemosensory Receptors in a Pair of Divergent Ant Species Reveals Sex-Specific Signatures of Odor Coding
Source: PLoS Genet. 2012 Aug 30;8(8):e1002930. doi: 10.1371/journal.pgen.1002930 (PMC3431598; doi:10.1371/journal.pgen.1002930)
Supplement: Dataset S4 — Phylogenetic relationships of Hymenoptera Ir genes shown in newick format. Bootstrap values are shown for all nodes. See Figure 4 and Figure S8 for graphical presentation of the same phylogeny. (TXT) [file pgen.1002930.s004.txt]

(((Hsal-scaffold1213_-_239589_234562_PbarNMDAR03:0.01822549,((Cflo-scaffold377_-_924157_917712_PbarNMDAR03:0.01134904,PbarNMDAR03:0.01092865)66:0.01235510,(Amel_NP_001011573.1:0.01289435,NvitNMDAR1:0.18978894)63:0.02089139)59:0.02151434)100:0.60775953,((Nvit_XP_001606376.1:0.06756977,(Hsal-scaffold467_+_596268_652949_Amel:0.03105715,(Amel_XP_396271.3:0.01995264,(Cflo-scaffold155_-_1661439_1623313_Amel:0.00826536,PbarNMDAR01:0.00659661)55:0.00176418)50:0.01115908)53:0.05845753)100:0.70818754,(Nvit_XP_001607685.1:0.15182669,(Amel_XP_624931.2:0.05550204,(Hsal-scaffold634_+_136182_141658_PbarNMDAR02:0.11665983,(Cflo-scaffold332_+_614579_620810_PbarNMDAR02:0.02634384,PbarNMDAR02:0.02036347)53:0.01031482)37:0.01854803)38:0.06182761)100:0.92067911)75:0.23009366)94:0.28878035,(((NvitIR8a:0.06701215,(HsIR8a:0.02659635,(PbarIR8a:0.04798786,(AmelIR8a:0.05905280,CfIR8a:0.01739146)39:0.00553854)47:0.01422254)57:0.04526115)100:0.52413512,(HsIR25a.1:0.83649005,(NvitIR25b:0.53588511,(NvitIR25a:0.12526552,(AmelIR25a:0.10067912,(PbarIR25a:0.04707927,(CfIR25a:0.06068565,HsIR25a.2:0.03064141)39:0.01232403)71:0.04385776)51:0.12150610)40:0.15315857)45:0.13960321)89:0.12138959)100:0.35569899,((Nvit_XP_001600998.1:0.07246725,(Amel_XP_394694.3:0.02497390,(Hsal-scaffold404_-_480987_459344_PbarAMPA01:0.00910765,(Cflo-scaffold407_-_436675_416147_PbarAMPA01:0.02673853,PbarAMPA01:0.02877257)98:0.01506569)90:0.03431754)86:0.04350081)100:0.43454925,(((PbarKA01.2:0.00652769,(Hsal-scaffold2261_-_340811_274375_Nvit:0.01368682,(Cflo-scaffold710_+_284706_346540_Nvit:0.02353730,Nvit_XP_001605775.1:0.03478024)45:0.00521627)97:0.02684711)100:0.08947072,(Nvit_XP_001605858.1:0.03253130,(Hsal-scaffold965_+_91535_199019_Nvit:0.01697851,(Amel_XP_394522.2:0.02426508,(Cflo-scaffold18_-_237065_214136_Nvit:0.01062767,PbarKA01.1:0.01375861)77:0.00571303)42:0.00258739)76:0.01745816)82:0.06674389)100:0.23448679,(((PbarKA03:0.02465025,(Amel_XP_394265.3:0.03674241,(Cflo-scaffold13_+_94925_225105_Amel:0.01360282,Hsal-scaffold942_-_1373568_1241857_Amel:0.00000094)63:0.00479958)50:0.01916356)100:0.15905165,(Nvit_XP_001602641.1:0.28612957,(Amel_XP_394264.2:0.06370820,(Cflo-scaffold464_-_366958_360599_Amel:0.18274504,(Hsal-scaffold1917_-_237996_232220_Amel:0.05248818,PbarKA02:0.16514001)44:0.02602379)76:0.07107750)72:0.09961543)100:0.11962549)85:0.08935635,((Nvit_XP_001605549.1:0.54780905,Nvit_XP_001600232.1:0.28549939)91:0.07439316,((Amel_XP_392185.3:0.13480164,(Cflo-scaffold13_+_230297_244359_Amel:0.14372717,(Hsal-scaffold942_-_1235483_1220487_Amel:0.09277526,PbarKA05:0.26160594)61:0.01501248)93:0.05827570)96:0.07223643,(PbarKA04:0.13960205,(Hsal-scaffold942_-_1217768_1209953_PbarKA04:0.11600687,(Cflo-scaffold13_+_249419_253252_PbarKA04:0.00000094,Cflo-scaffold1057_-_127377_125432_Amel:0.06980411)71:0.09460707)65:0.04978704)91:0.31925471)83:0.05120301)100:0.24878456)91:0.17576326)62:0.11836495)98:0.25767016)65:0.10635391,(((((CfIR315.1:0.27692170,PbarIR315.1:0.20801345)93:0.13957031,(CfIR315.2:0.24935787,(PbarIR315.2:0.14796927,PbarIR315.3:0.08074735)99:0.24445254)59:0.05656867)100:1.24362279,((HsIR312:0.17456954,(CfIR312:0.29195669,PbarIR312:0.10608227)48:0.05388575)100:0.69997002,((CfIR314:0.17108459,(HsIR314:0.18866374,PbarIR314:0.13855351)79:0.05930900)100:0.32203799,(HsIR313:0.21862583,(CfIR313:0.23493772,PbarIR313:0.27372770)91:0.15901881)97:0.34742984)99:0.29085271)95:0.31326297)100:0.51265021,((HsIR310:0.25924623,(CfIR310:0.17408058,PbarIR310:0.29968000)49:0.14702793)100:1.54700345,((HsIR318:0.08587396,(CfIR318:0.04149341,PbarIR318:0.03936017)98:0.10439667)100:1.21000640,(((NvitIR75u.1:0.35642800,NvitIR75u.2:0.41365075)49:0.05105729,(AmelIR75u:0.22959345,((CfIR75u.3:0.38588582,(HsIR75u.2:0.23222128,PbarIR75u.2:0.14080983)53:0.02466856)74:0.03789684,(HsIR75u.1:0.14924013,(PbarIR75u.1:0.06526200,(CfIR75u.2:0.11644367,CfIR75u.1:0.11673230)62:0.01527602)69:0.03804164)60:0.02902469)71:0.09223200)89:0.21537853)100:0.71700661,(NvitIR64a:0.83768548,((AmelIR75f.3:0.23064758,(HsIR75f.3:0.18245823,(CfIR75f.3:0.10742888,PbarIR75f.2:0.04463470)67:0.04437766)100:0.27305237)99:0.24822681,((HsIR75f.2:0.08461292,(AmelIR75f.2:0.14656743,CfIR75f.2:0.07857689)80:0.02296700)100:0.55795125,(AmelIR75f.1:0.21656498,(HsIR75f.1:0.17908990,(CfIR75f.1:0.05791019,PbarIR75f.1:0.12096813)96:0.09297746)99:0.14305298)95:0.32488257)50:0.11849431)93:0.72344980)46:0.12216644)76:0.31636681)63:0.14753669)94:0.33877388)98:0.47648892,(((NvitIR93a:0.41767935,(AmelIR93a:0.19189945,(PbarIR93a:0.11077799,(CfIR93a:0.09348299,HsIR93a:0.07711762)68:0.02482165)78:0.11824931)53:0.14206381)100:0.81802005,(NvitIR76b:0.32388371,(AmelIR76b:0.25932887,(HsIR76b:0.11358609,(CfIR76b:0.09586254,PbarIR76b:0.15129510)94:0.06850967)89:0.08934182)100:0.37915966)100:1.00825111)83:0.30826978,(NvitIR21a:1.62159850,(((AmelIR68a:0.23748761,NvitIR68a:0.46433029)57:0.09047458,(HsIR68a:0.17616977,(CfIR68a:0.12680695,PbarIR68a:0.04517654)93:0.12072424)52:0.02173802)100:0.91281922,(((HsIR316:0.29409765,(CfIR316:0.37906940,PbarIR316:0.17486766)56:0.16275213)100:1.29181035,(AmelIR218:0.32590882,(HsIR319:0.16840263,(CfIR319:0.15833586,PbarIR319:0.27313768)64:0.07577834)100:0.30779295)100:0.97506251)83:0.31643459,(((CfIR307:0.48075662,(HsIR307:0.72273354,PbarIR307:0.34635196)66:0.13164703)100:1.13020930,(HsIR311:0.33068214,(CfIR311:0.41336536,PbarIR311:0.30329765)38:0.12840884)100:0.93463528)99:0.52935512,(((HsIR308:0.18300403,(CfIR308:0.19453839,PbarIR308:0.19333280)37:0.10422571)100:0.96351569,(CfIR309:0.24652002,(HsIR309:0.29698924,PbarIR309:0.15631785)64:0.08828607)100:0.93543576)74:0.35402089,(CfIR317.4:0.07882595,((HsIR317:0.41121113,PbarIR317:0.18051707)87:0.20080118,(CfIR317.5:0.09446474,(CfIR317.6:0.12646119,(CfIR317.7:0.20842527,(CfIR317.3:0.17652940,(CfIR317.1:0.00000094,CfIR317.2:0.00000094)100:0.14263324)58:0.03618923)69:0.03731993)46:0.04565722)37:0.04393471)31:0.04866943)100:1.40025297)57:0.13534911)98:0.36935555)57:0.11575215)94:0.29880797)88:0.27637543)63:0.19751492)99:0.49706396);
