# Supplementary material for: Phylogenetic and Transcriptomic Analysis of Chemosensory Receptors in a Pair of Divergent Ant Species Reveals Sex-Specific Signatures of Odor Coding
Source: PLoS Genet. 2012 Aug 30;8(8):e1002930. doi: 10.1371/journal.pgen.1002930 (PMC3431598; doi:10.1371/journal.pgen.1002930)
Supplement: Dataset S5 — Complete results of antennal transcriptome comparisons for all chemosensory receptor genes. Four pairwise comparisons are presented, including major worker vs. minor worker (C. floridanus), major worker vs. male (C. floridanus), minor worker vs. male (C. floridanus), and worker vs. male (H. saltator). (XLSX) [file pgen.1002930.s005.xlsx]

## Sheet: C. floridanus major vs. male
Family	gene_id	status	FPKM: major worker	FPKM: male	log2(fold_change)	test_stat	p_value	q_value	significant		Color code:
OR	CfOrco	OK	735.566	689.223	-0.0938832	0.0935933	0.925432	0.985109	no		Genes showing significant expression difference between majors and males (q_value <0.5)
	CfOr2	OK	10.5588	7.71497	-0.452719	0.377284	0.705963	0.904739	no
	CfOr3	OK	3.36558	2.15203	-0.645153	0.490858	0.623527	0.866479	no
	CfOr4	OK	3.63931	2.61832	-0.475023	0.36646	0.714022	0.906237	no
	CfOr5	OK	5.78737	3.22512	-0.843556	0.665754	0.505568	0.799844	no
	CfOr6	OK	4.50294	3.32492	-0.437547	0.342146	0.732241	0.91241	no
	CfOr7	OK	5.15472	4.63163	-0.154376	0.122816	0.902253	0.979632	no
	CfOr8	OK	7.1368	4.22014	-0.757989	0.608332	0.542967	0.823135	no
	CfOr9	OK	7.30447	8.84995	0.27689	-0.229178	0.81873	0.949977	no
	CfOr10	OK	4.42403	7.26759	0.716114	-0.574491	0.565635	0.835715	no
	CfOr11	OK	29.6604	24.107	-0.299089	0.274535	0.783674	0.935337	no
	CfOr12	OK	8.74506	5.44195	-0.684346	0.558318	0.576628	0.840995	no
	CfOr13	OK	6.91007	3.05526	-1.17741	0.94124	0.346582	0.670656	no
	CfOr14	OK	9.84298	10.3876	0.0777023	-0.0655259	0.947755	0.989413	no
	CfOr15	OK	6.52515	8.73135	0.420193	-0.339193	0.734464	0.913033	no
	CfOr16	OK	13.078	15.2381	0.220548	-0.18925	0.849897	0.960574	no
	CfOr17	OK	4.93548	6.54477	0.407151	-0.328546	0.742499	0.917338	no
	CfOr18	OK	11.2801	12.9752	0.201977	-0.172907	0.862725	0.964136	no
	CfOr19	OK	4.85355	7.54737	0.636935	-0.509908	0.610116	0.860259	no
	CfOr20	OK	8.99327	8.72214	-0.0441629	0.0369247	0.970545	0.99556	no
	CfOr21	OK	7.27976	11.7199	0.686993	-0.572458	0.567012	0.836586	no
	CfOr22	OK	12.7104	10.1427	-0.325559	0.276358	0.782273	0.935258	no
	CfOr24	OK	4.54035	9.90546	1.12542	-0.912332	0.361594	0.684388	no
	CfOr25	OK	9.12439	6.92543	-0.397823	0.329942	0.741444	0.917098	no
	CfOr28	OK	5.68235	5.15049	-0.141779	0.113689	0.909484	0.98027	no
	CfOr29	OK	13.1437	18.2752	0.475516	-0.414438	0.678553	0.894101	no
	CfOr30	OK	7.26192	7.22224	-0.00790372	0.0064556	0.994849	0.999301	no
	CfOr31	OK	7.73251	8.89202	0.201574	-0.167238	0.867183	0.966066	no
	CfOr32	OK	6.88606	7.16784	0.0578597	-0.0472049	0.96235	0.992448	no
	CfOr33	OK	4.83951	6.00442	0.311165	-0.247008	0.804902	0.944774	no
	CfOr34	OK	12.501	10.06	-0.313414	0.263891	0.791864	0.93945	no
	CfOr35	OK	11.8421	12.4235	0.0691484	-0.0591727	0.952815	0.990793	no
	CfOr36	OK	13.2159	9.16497	-0.528076	0.447544	0.654483	0.884984	no
	CfOr37	OK	10.8821	9.14599	-0.250751	0.210159	0.833543	0.954484	no
	CfOr38	OK	8.4245	8.22659	-0.0342968	0.0283454	0.977387	0.996863	no
	CfOr39	OK	9.20413	9.94789	0.112109	-0.0935401	0.925474	0.985109	no
	CfOr40	OK	12.4495	13.3448	0.10019	-0.0858117	0.931616	0.98611	no
	CfOr42	OK	9.54003	9.0736	-0.0723193	0.0604846	0.95177	0.990362	no
	CfOr43	OK	4.85246	4.30215	-0.173656	0.137549	0.890597	0.975139	no
	CfOr44	OK	3.14496	5.50511	0.807729	-0.636293	0.524585	0.810054	no
	CfOr45	OK	3.28839	3.52169	0.0988856	-0.0765343	0.938994	0.987741	no
	CfOr46	OK	19.7999	12.5734	-0.655115	0.571732	0.567504	0.836611	no
	CfOr47	OK	6.50334	4.20296	-0.629773	0.505681	0.613081	0.861137	no
	CfOr48	OK	44.2994	13.012	-1.76744	1.59161	0.111473	0.328227	no
	CfOr49	OK	20.9339	10.3473	-1.01659	0.876733	0.380632	0.701073	no
	CfOr50	OK	9.65678	9.12792	-0.0812557	0.0676068	0.946099	0.98914	no
	CfOr51	OK	23.8814	23.9909	0.0065948	-0.00596434	0.995241	0.999301	no
	CfOr52	OK	7.21184	16.0612	1.15514	-0.966996	0.333546	0.658202	no
	CfOr53	OK	14.4547	21.332	0.561483	-0.494971	0.620621	0.864709	no
	CfOr54	OK	10.1986	7.29981	-0.482433	0.398988	0.689902	0.89869	no
	CfOr56	OK	2.36936	5.52622	1.2218	-0.945579	0.344363	0.668988	no
	CfOr58	OK	5.53344	10.4568	0.918198	-0.754802	0.450368	0.759977	no
	CfOr59	OK	12.0771	25.0153	1.05054	-0.922624	0.356203	0.679148	no
	CfOr60	OK	5.05501	21.1672	2.06605	-1.74089	0.081703	0.275314	no
	CfOr61	OK	10.1477	18.2607	0.847591	-0.730115	0.46532	0.77318	no
	CfOr62	OK	10.6216	6.55141	-0.697126	0.575614	0.564876	0.835713	no
	CfOr63	OK	14.6947	8.81447	-0.737354	0.624152	0.532528	0.815713	no
	CfOr64	OK	4.80886	4.99821	0.0557152	-0.0441002	0.964825	0.992658	no
	CfOr65	OK	17.1624	2.57285	-2.73781	2.23444	0.0254543	0.131212	no
	CfOr66	OK	24.3523	13.9518	-0.803603	0.711955	0.476493	0.781748	no
	CfOr67	OK	77.8204	26.887	-1.53324	1.4301	0.152687	0.411185	no
	CfOr68	OK	9.92081	14.0975	0.506908	-0.428398	0.668361	0.890235	no
	CfOr69	OK	10.1041	15.5866	0.625367	-0.533391	0.593763	0.851462	no
	CfOr70	OK	11.8242	11.4807	-0.0425349	0.0359684	0.971308	0.995608	no
	CfOr71	OK	22.1013	15.3807	-0.523009	0.46088	0.644884	0.879647	no
	CfOr72	OK	7.64909	7.70216	0.00997393	-0.008146	0.993501	0.999246	no
	CfOr73	OK	11.0583	11.6928	0.0804899	-0.0679742	0.945806	0.989123	no
	CfOr74	OK	16.0299	12.4054	-0.369798	0.317416	0.750928	0.921828	no
	CfOr75	OK	12.995	7.56495	-0.780555	0.653962	0.513136	0.802678	no
	CfOr76	OK	10.2205	10.0627	-0.0224547	0.0187901	0.985009	0.997583	no
	CfOr77	OK	13.4027	8.97897	-0.577901	0.488086	0.625489	0.867628	no
	CfOr78	OK	9.06507	6.3297	-0.518182	0.423344	0.672044	0.891373	no
	CfOr79	OK	10.4333	7.6661	-0.444635	0.368704	0.712349	0.905917	no
	CfOr80	OK	8.25444	8.19171	-0.0110055	0.0090382	0.992789	0.999246	no
	CfOr81	OK	6.57239	8.89669	0.436851	-0.356682	0.72133	0.909157	no
	CfOr82	OK	21.8977	20.8477	-0.070887	0.0632462	0.94957	0.989818	no
	CfOr83	OK	7.43407	10.3432	0.476454	-0.39386	0.693684	0.900306	no
	CfOr86	OK	10.7968	7.83309	-0.462949	0.38555	0.69983	0.902499	no
	CfOr87	OK	19.0333	11.0531	-0.78407	0.674031	0.500292	0.795231	no
	CfOr88	OK	13.0902	12.6375	-0.0507724	0.0433904	0.96539	0.993039	no
	CfOr89	OK	14.0442	8.15724	-0.783823	0.659116	0.509821	0.801216	no
	CfOr90	OK	26.6621	11.5879	-1.20216	1.05376	0.291993	0.610552	no
	CfOr91	OK	19.8801	8.65408	-1.19987	1.02807	0.303915	0.624077	no
	CfOr92	OK	10.9323	8.93075	-0.291745	0.244257	0.807032	0.945701	no
	CfOr93	OK	5.43667	7.51925	0.467864	-0.375087	0.707596	0.904739	no
	CfOr94	OK	6.59081	8.23815	0.321865	-0.26289	0.792635	0.939603	no
	CfOr96	OK	2.69058	5.13241	0.931718	-0.723517	0.469362	0.776737	no
	CfOr98	OK	7.03229	5.89717	-0.253972	0.205767	0.836973	0.955582	no
	CfOr99	OK	6.39585	3.62087	-0.820799	0.648421	0.516712	0.804847	no
	CfOr100	OK	8.67927	6.77624	-0.357089	0.29255	0.769866	0.929103	no
	CfOr101	OK	18.1959	7.85656	-1.21164	1.03232	0.301923	0.622009	no
	CfOr102	OK	5.1162	7.14911	0.48269	-0.388347	0.697759	0.902167	no
	CfOr103	OK	68.7395	57.1862	-0.265474	0.256391	0.797649	0.941591	no
	CfOr104	OK	49.2445	21.5871	-1.1898	1.08829	0.276468	0.593174	no
	CfOr106	OK	43.707	33.8268	-0.3697	0.345063	0.730047	0.91139	no
	CfOr107	OK	28.1128	36.9041	0.392554	-0.360423	0.718531	0.907952	no
	CfOr108	OK	8.3707	7.131	-0.231246	0.189499	0.849701	0.960511	no
	CfOr109	OK	20.072	12.9394	-0.633409	0.550767	0.581794	0.843727	no
	CfOr110	OK	11.6137	8.66518	-0.422526	0.353878	0.72343	0.909829	no
	CfOr112	OK	4.21585	8.37427	0.99014	-0.791976	0.428375	0.741824	no
	CfOr113	OK	4.1633	7.84131	0.913368	-0.72664	0.467447	0.77498	no
	CfOr114	OK	7.21502	9.23389	0.355934	-0.291163	0.770927	0.929587	no
	CfOr115	OK	5.58868	7.62478	0.448188	-0.362379	0.717069	0.907065	no
	CfOr116	OK	1.19846	6.69401	2.48169	-1.89649	0.0578959	0.24405	no
	CfOr118	OK	12.4382	12.4644	0.00303412	-0.00255959	0.997958	0.999449	no
	CfOr119	OK	6.61133	4.5272	-0.546322	0.436448	0.662512	0.888332	no
	CfOr120	OK	3.25489	1.01576	-1.68005	1.21229	0.225402	0.52574	no
	CfOr121	OK	4.85834	4.65559	-0.0615001	0.0484249	0.961378	0.992261	no
	CfOr122	OK	10.1335	14.0387	0.470273	-0.398537	0.690234	0.898946	no
	CfOr123	OK	8.12644	8.0955	-0.00550257	0.00452981	0.996386	0.999301	no
	CfOr124	OK	8.6284	13.0311	0.59479	-0.498209	0.618337	0.86378	no
	CfOr125	OK	16.7091	26.1125	0.644103	-0.572261	0.567145	0.836586	no
	CfOr126	OK	8.22724	11.0125	0.420666	-0.350334	0.726088	0.909981	no
	CfOr127	OK	2.68539	4.20581	0.647254	-0.498039	0.618457	0.86378	no
	CfOr128	OK	2.30545	6.52498	1.50092	-1.16186	0.245293	0.551991	no
	CfOr129	OK	23.7962	7.35745	-1.69345	1.4549	0.145696	0.39698	no
	CfOr131	OK	5.71666	8.32787	0.542776	-0.438291	0.661175	0.887738	no
	CfOr132	OK	11.4615	11.6919	0.0287074	-0.0241719	0.980715	0.997198	no
	CfOr133	OK	3.20473	8.04246	1.32743	-1.04473	0.296146	0.615443	no
	CfOr134	OK	8.9978	6.8165	-0.40054	0.323762	0.746118	0.919415	no
	CfOr135	OK	9.39655	32.4732	1.78905	-1.54951	0.12126	0.349012	no
	CfOr136	OK	5.72453	15.1684	1.40584	-1.15802	0.246856	0.553568	no
	CfOr137	OK	6.75674	11.3695	0.750765	-0.611691	0.540742	0.821602	no
	CfOr138	OK	2.03283	10.5331	2.37337	-1.86598	0.0620443	0.25418	no
	CfOr139	OK	23.8251	18.0353	-0.401657	0.356974	0.721111	0.909054	no
	CfOr140	OK	27.7378	27.7958	0.00301627	-0.0027627	0.997796	0.999415	no
	CfOr141	OK	18.0145	13.8885	-0.375263	0.324085	0.745874	0.919285	no
	CfOr142	OK	11.0691	11.6177	0.0697892	-0.058328	0.953487	0.990837	no
	CfOr143	OK	26.5105	17.5989	-0.591081	0.524838	0.599696	0.854742	no
	CfOr144	OK	7.05547	4.83295	-0.545839	0.435502	0.663198	0.888477	no
	CfOr145	OK	32.429	13.381	-1.27711	1.13558	0.256134	0.564663	no
	CfOr146	OK	17.6688	5.75775	-1.61763	1.36089	0.173548	0.445139	no
	CfOr147	OK	10.1536	7.92939	-0.356703	0.295217	0.767828	0.928903	no
	CfOr148	OK	7.93586	12.1614	0.615852	-0.517206	0.605012	0.8577	no
	CfOr149	OK	40.6074	27.5306	-0.560705	0.516758	0.605325	0.857825	no
	CfOr150	OK	18.2882	17.156	-0.092196	0.079937	0.936287	0.987627	no
	CfOr151	OK	11.7728	9.70466	-0.278711	0.235316	0.813963	0.947604	no
	CfOr152	OK	6.60952	5.86706	-0.171908	0.13804	0.890209	0.975031	no
	CfOr153	OK	23.1289	14.6815	-0.655693	0.577833	0.563377	0.834805	no
	CfOr154	OK	6.96483	5.86024	-0.249128	0.199811	0.841629	0.957279	no
	CfOr155	OK	9.93991	11.2014	0.172372	-0.144266	0.885291	0.973269	no
	CfOr156	OK	7.6184	7.60866	-0.00184613	0.00150339	0.9988	0.999706	no
	CfOr157	OK	7.96198	5.05221	-0.656212	0.527598	0.597778	0.853332	no
	CfOr158	OK	10.976	12.4744	0.184617	-0.156382	0.875732	0.969678	no
	CfOr159	OK	17.4073	17.0281	-0.0317775	0.0278176	0.977808	0.996991	no
	CfOr160	OK	18.4291	20.8325	0.17685	-0.157164	0.875116	0.969482	no
	CfOr161	OK	10.0505	8.73723	-0.202012	0.168016	0.866571	0.965728	no
	CfOr162	OK	7.41044	8.4833	0.195066	-0.159964	0.87291	0.968333	no
	CfOr163	OK	12.2173	8.50888	-0.521881	0.438259	0.661199	0.887738	no
	CfOr164	OK	12.6635	9.92812	-0.351085	0.297386	0.766172	0.928189	no
	CfOr165	OK	9.49282	9.08217	-0.0637988	0.0531235	0.957634	0.99168	no
	CfOr166	OK	10.216	11.4481	0.164273	-0.138212	0.890073	0.975031	no
	CfOr167	OK	14.0836	8.93562	-0.656373	0.556775	0.577681	0.841782	no
	CfOr168	OK	5.56842	6.45787	0.213789	-0.171541	0.863798	0.964766	no
	CfOr169	OK	5.11489	7.55635	0.562987	-0.451206	0.651841	0.88374	no
	CfOr170	OK	8.37589	6.58068	-0.348006	0.284613	0.77594	0.932071	no
	CfOr171	OK	10.5867	9.72767	-0.122089	0.102517	0.918347	0.983205	no
	CfOr172	OK	6.94818	8.52136	0.294448	-0.241756	0.80897	0.945963	no
	CfOr173	OK	16.6162	13.1444	-0.338146	0.293682	0.769001	0.92905	no
	CfOr174	OK	8.93646	21.1819	1.24506	-1.07205	0.283699	0.601962	no
	CfOr175	OK	5.47494	14.1029	1.36508	-1.12763	0.259477	0.569063	no
	CfOr176	OK	17.0601	13.3286	-0.356102	0.306933	0.758894	0.925044	no
	CfOr178	OK	8.85325	12.1554	0.457317	-0.38316	0.701601	0.902934	no
	CfOr179	OK	21.8603	28.7073	0.393102	-0.35273	0.724291	0.909829	no
	CfOr180	OK	24.4806	12.9214	-0.921877	0.809463	0.418249	0.733111	no
	CfOr181	OK	19.4594	16.1661	-0.267494	0.233678	0.815235	0.948134	no
	CfOr182	OK	8.76304	18.6326	1.08833	-0.922843	0.356089	0.679029	no
	CfOr183	OK	10.7694	17.9196	0.734609	-0.63067	0.528256	0.812556	no
	CfOr184	OK	12.0164	28.5863	1.25031	-1.10334	0.269878	0.584426	no
	CfOr185	OK	7.78703	13.6356	0.808234	-0.673132	0.500863	0.795725	no
	CfOr186	OK	2.31578	6.30605	1.44524	-1.12568	0.2603	0.570396	no
	CfOr187	OK	12.1598	5.83153	-1.06018	0.855042	0.392528	0.712138	no
	CfOr188	OK	3.25482	7.2777	1.16091	-0.93698	0.348769	0.672815	no
	CfOr189	OK	10.5175	20.1219	0.935973	-0.811048	0.417338	0.732542	no
	CfOr190	OK	15.7186	41.7139	1.40806	-1.28085	0.200248	0.488205	no
	CfOr191	OK	9.25386	9.99326	0.110899	-0.0929522	0.925942	0.985109	no
	CfOr192	OK	79.3908	47.4758	-0.741778	0.703791	0.481563	0.785206	no
	CfOr193	OK	20.7233	9.8836	-1.06815	0.924848	0.355045	0.678306	no
	CfOr194	OK	13.596	2.8629	-2.24763	1.77856	0.0753124	0.269967	no
	CfOr195	OK	20.5102	24.0391	0.229041	-0.20482	0.837713	0.955895	no
	CfOr196	OK	12.2801	0.948182	-3.69502	2.79867	0.0051313	0.0365227	yes
	CfOr197	OK	6.33496	6.60173	0.0595094	-0.0481624	0.961587	0.992261	no
	CfOr198	OK	3.39664	2.49685	-0.444	0.338246	0.735178	0.913664	no
	CfOr199	OK	19.7504	23.4856	0.249898	-0.220168	0.82574	0.952357	no
	CfOr200	OK	10.8449	5.60047	-0.953391	0.77705	0.437129	0.749164	no
	CfOr201	OK	27.0986	5.71507	-2.24538	1.90998	0.0561359	0.239713	no
	CfOr202	OK	2.88004	2.12301	-0.439973	0.329265	0.741955	0.917338	no
	CfOr204	OK	5.84229	2.79931	-1.06147	0.826781	0.408361	0.7245	no
	CfOr205	OK	11.441	7.42271	-0.624198	0.517183	0.605028	0.8577	no
	CfOr207	OK	25.5694	12.18	-1.0699	0.937494	0.348505	0.6725	no
	CfOr208	OK	18.0822	10.9301	-0.726262	0.623683	0.532836	0.815713	no
	CfOr209	OK	38.0046	5.52702	-2.7816	2.3904	0.0168301	0.0950359	no
	CfOr211	OK	0.207452	3.55524	4.09909	-2.90436	0.00368005	0.0278537	yes
	CfOr212	OK	9.20797	7.7054	-0.257013	0.209761	0.833854	0.954484	no
	CfOr213	OK	3.63912	6.33972	0.80083	-0.62723	0.530509	0.813753	no
	CfOr214	OK	18.2909	14.2524	-0.359922	0.311112	0.755715	0.923755	no
	CfOr215	OK	96.9528	38.5975	-1.32877	1.26205	0.206932	0.49845	no
	CfOr217	OK	13.8146	8.97449	-0.622291	0.527961	0.597526	0.85325	no
	CfOr218	OK	3.30952	9.25297	1.4833	-1.1867	0.235346	0.538415	no
	CfOr219	OK	15.7473	13.7651	-0.194082	0.166286	0.867932	0.966387	no
	CfOr220	OK	6.43456	5.14406	-0.322932	0.257283	0.79696	0.941113	no
	CfOr222	OK	23.9933	8.20594	-1.54789	1.33035	0.183403	0.46088	no
	CfOr223	OK	11.9326	6.88879	-0.79259	0.653247	0.513597	0.802677	no
	CfOr224	OK	9.63686	3.83006	-1.3312	1.06898	0.285078	0.603054	no
	CfOr225	OK	11.6476	27.8488	1.25759	-1.10089	0.270946	0.585647	no
	CfOr226	OK	21.6624	36.8912	0.768084	-0.698897	0.484616	0.786937	no
	CfOr227	OK	6.79012	4.86924	-0.479742	0.385062	0.700191	0.9026	no
	CfOr228	OK	7.98953	5.04531	-0.663166	0.533702	0.593548	0.851462	no
	CfOr229	OK	21.8639	9.93538	-1.13791	0.989445	0.322445	0.646012	no
	CfOr230	OK	14.5853	12.503	-0.222239	0.191269	0.848315	0.959768	no
	CfOr231	OK	17.6744	10.4453	-0.758805	0.654095	0.513051	0.802678	no
	CfOr232	OK	8.74797	7.16151	-0.288684	0.238208	0.81172	0.947024	no
	CfOr233	OK	17.5833	15.8416	-0.150487	0.131064	0.895725	0.976912	no
	CfOr234	OK	5.43455	5.34148	-0.0249196	0.0197962	0.984206	0.997583	no
	CfOr236	OK	8.63724	9.47545	0.133625	-0.110051	0.912369	0.981144	no
	CfOr238	OK	13.3524	20.2743	0.60255	-0.518406	0.604175	0.857188	no
	CfOr239	OK	7.12008	8.0843	0.183229	-0.148761	0.881742	0.972204	no
	CfOr240	OK	14.7314	27.1881	0.884082	-0.775189	0.438228	0.749785	no
	CfOr241	OK	11.8385	17.4927	0.563263	-0.479953	0.631261	0.870471	no
	CfOr242	OK	19.4148	16.0398	-0.275501	0.237058	0.812612	0.94719	no
	CfOr243	OK	22.5461	14.2727	-0.659618	0.572916	0.566701	0.836531	no
	CfOr244	OK	11.0231	11.1216	0.0128279	-0.0107025	0.991461	0.99899	no
	CfOr245	OK	5.54048	3.59081	-0.625702	0.487245	0.626085	0.867628	no
	CfOr246	OK	10.3259	9.30776	-0.149763	0.12426	0.901109	0.979448	no
	CfOr247	OK	9.88995	8.21588	-0.267549	0.220617	0.825391	0.952311	no
	CfOr248	OK	9.43526	7.61606	-0.309018	0.251836	0.801168	0.942973	no
	CfOr249	OK	18.2555	12.2337	-0.577467	0.496173	0.619772	0.864472	no
	CfOr250	OK	3.76548	3.78203	0.00632846	-0.00490076	0.99609	0.999301	no
	CfOr251	OK	14.1394	13.2778	-0.0907056	0.0775493	0.938187	0.987741	no
	CfOr252	OK	18.7363	6.18213	-1.59966	1.3462	0.178237	0.452177	no
	CfOr254	OK	6.09585	3.22112	-0.920264	0.720324	0.471325	0.777954	no
	CfOr255	OK	50.1606	30.042	-0.739572	0.683481	0.494303	0.792192	no
	CfOr257	OK	20.0237	0.796562	-4.65177	3.50629	0.000454404	0.00532469	yes
	CfOr258	OK	23.617	2.15851	-3.45172	2.83637	0.00456301	0.0332273	yes
	CfOr259	OK	19.3021	1.88893	-3.35311	2.71279	0.00667188	0.0452057	yes
	CfOr261	OK	16.7872	2.89563	-2.53541	2.08544	0.0370291	0.175872	no
	CfOr262	OK	15.4005	0.587233	-4.71291	3.49689	0.000470707	0.0054626	yes
	CfOr263	OK	10.4222	0.356179	-4.87091	3.80977	0.000139097	0.00208064	yes
	CfOr265	OK	14.8459	59.1964	1.99545	-1.84115	0.0655998	0.259288	no
	CfOr266	OK	26.9856	50.9121	0.915818	-0.864655	0.387228	0.706823	no
	CfOr267	OK	15.4886	130.891	3.07908	-3.01614	0.00256012	0.0207645	yes
	CfOr268	OK	22.2533	19.2899	-0.206176	0.183062	0.854749	0.961928	no
	CfOr271	OK	8.57561	14.681	0.775634	-0.65516	0.512365	0.802626	no
	CfOr272	OK	15.484	18.6814	0.270824	-0.238118	0.81179	0.947024	no
	CfOr274	OK	6.88234	15.9766	1.21499	-1.01205	0.311513	0.633105	no
	CfOr275	OK	8.7222	14.0981	0.69274	-0.586031	0.557855	0.831513	no
	CfOr276	OK	23.704	11.5919	-1.03201	0.904104	0.36594	0.687916	no
	CfOr278	OK	0.459487	0	-1.79769e+308	-1.79769e+308	0.0677473	0.262454	no
	CfOr279	OK	13.3914	9.48066	-0.498251	0.420766	0.673926	0.891707	no
	CfOr280	OK	7.895	3.36304	-1.23117	0.982052	0.326074	0.650528	no
	CfOr281	OK	7.58922	3.80052	-0.997755	0.798436	0.424618	0.738512	no
	CfOr282	OK	21.2646	16.0692	-0.404152	0.357862	0.720446	0.908837	no
	CfOr283	OK	9.69973	6.439	-0.591107	0.487378	0.62599	0.867628	no
	CfOr284	OK	12.9875	6.48651	-1.0016	0.83841	0.401801	0.719377	no
	CfOr285	OK	8.64277	4.05146	-1.09305	0.882361	0.377582	0.699188	no
	CfOr286	OK	19.573	9.89193	-0.984541	0.846434	0.397311	0.715818	no
	CfOr287	OK	8.91776	4.87676	-0.870757	0.710066	0.477663	0.782409	no
	CfOr288	OK	19.1517	2.89499	-2.72585	2.19806	0.0279446	0.141355	no
	CfOr289	OK	9.39497	0.556601	-4.07717	2.88738	0.00388466	0.0291526	yes
	CfOr290	OK	28.5687	2.20135	-3.69798	3.06687	0.00216313	0.0181688	yes
	CfOr291	OK	17.2739	6.77121	-1.35111	1.14466	0.252349	0.560012	no
	CfOr292	OK	11.1227	7.00764	-0.666502	0.552853	0.580364	0.842819	no
	CfOr293	OK	10.8663	0.650373	-4.06245	2.88366	0.00393087	0.0294161	yes
	CfOr294	OK	12.9472	0.616614	-4.39213	3.1405	0.0016866	0.0148227	yes
	CfOr295	OK	14.3196	0.107456	-7.05811	2.36834	0.0178683	0.0993742	no
	CfOr297	OK	5.79985	3.90322	-0.571353	0.451366	0.651726	0.88374	no
	CfOr299	OK	4.82727	30.0158	2.63644	-2.22755	0.0259108	0.133254	no
	CfOr300	OK	0.567094	9.90463	4.12644	-3.12383	0.00178516	0.0154978	yes
	CfOr301	OK	46.5887	2.32771	-4.323	3.61132	0.00030464	0.00388392	yes
	CfOr302	OK	10.2586	1.54791	-2.72844	2.11089	0.0347822	0.16726	no
	CfOr303	OK	19.4137	1.13695	-4.09383	3.22653	0.00125299	0.0117026	yes
	CfOr304	OK	24.482	0.0730806	-8.38802	1.91324	0.0557168	0.239176	no
	CfOr306	OK	4.21443	0	-1.79769e+308	-1.79769e+308	0.0448416	0.205067	no
	CfOr308	OK	21.6476	0.983829	-4.45965	3.43301	0.000596914	0.00658799	yes
	CfOr310	OK	27.5795	0.491243	-5.81102	3.98854	6.64799e-05	0.00117324	yes
	CfOr311	OK	10.9319	0.0777738	-7.13504	1.62281	0.10463	0.317161	no
	CfOr312	OK	16.4145	0.48876	-5.0697	4.02099	5.79539e-05	0.00104641	yes
	CfOr313	OK	2.04163	0.555922	-1.87677	1.38346	0.166524	0.43248	no
	CfOr314	OK	8.46555	1.04121	-3.02334	2.25725	0.0239926	0.125384	no
	CfOr315	OK	7.82526	1.50111	-2.3821	1.82882	0.0674261	0.262387	no
	CfOr316	OK	7.28251	1.00285	-2.86034	2.13698	0.0325994	0.158722	no
	CfOr317	OK	7.01304	0.987591	-2.82805	2.11506	0.0344245	0.166022	no
	CfOr318	OK	15.8608	0.833945	-4.24937	3.24566	0.00117178	0.0111324	yes
	CfOr322	OK	13.607	0.999409	-3.76714	2.8841	0.00392535	0.0293913	yes
	CfOr323	OK	10.1579	0.420555	-4.59416	3.57612	0.000348737	0.00431542	yes
	CfOr325	OK	22.0623	0	-1.79769e+308	-1.79769e+308	0.0214384	0.114658	no
	CfOr326	OK	6.48718	0.473946	-3.7748	2.47927	0.0131653	0.078571	no
	CfOr327	OK	46.2217	1.04234	-5.47067	4.31997	1.56052e-05	0.000386572	yes
	CfOr328	OK	13.9693	0.780392	-4.16192	3.16405	0.00155591	0.0138859	yes
	CfOr329	OK	24.5447	1.17536	-4.38423	3.44442	0.000572282	0.00635214	yes
	CfOr330	OK	15.6722	8.88055	-0.819491	0.698388	0.484935	0.787272	no
	CfOr331	OK	15.3616	1.93818	-2.98655	2.37935	0.0173432	0.0970238	no
	CfOr332	OK	11.6556	0	-1.79769e+308	-1.79769e+308	0.0295822	0.148056	no
	CfOr333	OK	17.2218	0	-1.79769e+308	-1.79769e+308	0.0236664	0.124022	no
	CfOr334	OK	24.3822	0.4555	-5.74223	3.93437	8.34154e-05	0.00139057	yes
	CfOr335	OK	20.5731	0	-1.79769e+308	-1.79769e+308	0.0217079	0.115633	no
	CfOr336	OK	6.54171	0	-1.79769e+308	-1.79769e+308	0.0383346	0.180543	no
	CfOr337	OK	3.235	1.03365	-1.64602	1.19151	0.233455	0.535694	no
	CfOr339	OK	7.64566	0.961812	-2.99081	2.22831	0.02586	0.133044	no
	CfOr340	OK	7.48193	0.756271	-3.30644	2.45991	0.0138973	0.0819674	no
	CfOr341	OK	4.87206	3.5422	-0.459884	0.360161	0.718727	0.907952	no
	CfOr343	OK	7.91849	0.18181	-5.44472	3.30116	0.000962861	0.00953722	yes
	CfOr344	OK	7.96307	0	-1.79769e+308	-1.79769e+308	0.0349326	0.167801	no
	CfOr345	OK	28.7491	84.0839	1.54831	-1.51089	0.130817	0.367781	no
	CfOr347	OK	27.1692	9.55976	-1.50692	1.28873	0.197491	0.484336	no
	CfOr349	OK	14.4063	12.2066	-0.239041	0.203623	0.838648	0.956004	no
	CfOr350	OK	2.16795	8.16057	1.91234	-1.48389	0.137839	0.381772	no
	CfOr352	OK	11.791	10.5555	-0.159697	0.134449	0.893048	0.976209	no
	CfOr353	OK	9.97511	6.42221	-0.635264	0.519437	0.603456	0.856733	no
	CfOr354	OK	31.3239	8.79367	-1.83273	1.59254	0.111263	0.327755	no
	CfOr355	OK	14.71	6.87487	-1.09739	0.917123	0.359078	0.681493	no
	CfOr356	OK	19.6271	6.62154	-1.56761	1.32961	0.183648	0.461125	no
	CfOr357	OK	16.7889	8.06171	-1.05835	0.89378	0.371439	0.693141	no
	CfOr358	OK	15.0532	3.39466	-2.14873	1.74873	0.0803381	0.273373	no
	CfOr359	OK	14.9132	5.6909	-1.38986	1.15892	0.246488	0.553116	no
	CfOr360	OK	14.9272	23.7416	0.669473	-0.590229	0.555037	0.83005	no
	CfOr361	OK	15.6555	5.18182	-1.59514	1.32924	0.18377	0.461125	no
	CfOr362	OK	10.0813	3.58753	-1.49061	1.20518	0.228132	0.529499	no
	CfOr363	OK	21.1492	3.76936	-2.48822	2.08233	0.037312	0.176977	no
	CfOr364	OK	12.5086	1.99264	-2.65016	2.10092	0.0356479	0.170495	no
	CfOr365	OK	9.4414	8.8579	-0.0920352	0.0767017	0.938861	0.987741	no
	CfOr366	OK	9.86669	10.7962	0.129881	-0.109337	0.912935	0.981391	no
	CfOr367	OK	21.2775	1.01199	-4.39407	3.39739	0.00068033	0.00726545	yes
	CfOr368	OK	11.5459	1.0886	-3.40684	2.55785	0.0105322	0.065348	no
	CfOr369	OK	36.5898	1.64129	-4.47854	3.64339	0.000269066	0.00352016	yes
	CfOr370	OK	30.1969	1.3228	-4.51273	3.61818	0.000296676	0.00380625	yes
	CfOr371	OK	27.4412	1.14772	-4.57949	3.65667	0.000255512	0.00339333	yes
	CfOr374	OK	9.73004	0.779684	-3.64148	2.72975	0.00633816	0.0433658	yes
	CfOr375	OK	34.9791	0.817994	-5.41826	4.25241	2.11479e-05	0.000485743	yes
	CfOr376	OK	18.4689	1.07503	-4.10265	3.15397	0.00161065	0.0142804	yes
	CfOr377	OK	11.3099	1.41188	-3.0019	2.3354	0.0195225	0.106712	no
	CfOr378	OK	11.8184	1.29105	-3.19441	2.46959	0.013527	0.0803193	no
	CfOr379	OK	2.96812	0.626505	-2.24415	1.53145	0.125658	0.357525	no
	CfOr380	OK	16.4622	0.40617	-5.34093	4.24681	2.16831e-05	0.000493756	yes
	CfOr381	OK	11.8595	0	-1.79769e+308	-1.79769e+308	0.0297277	0.14856	no
	CfOr382	OK	18.444	0.405952	-5.5057	4.42344	9.71408e-06	0.000273335	yes
	CfOr383	OK	10.5516	0.423781	-4.63801	3.61617	0.000298997	0.00383046	yes
	CfOr385	OK	18.5046	0.643661	-4.84544	3.50002	0.00046522	0.00542266	yes
	CfOr386	OK	10.5966	0.483601	-4.45364	2.9725	0.00295382	0.0234133	yes
	CfOr388	OK	6.10955	16.2058	1.40737	-1.16775	0.242909	0.548427	no
	CfOr389	OK	14.4899	21.7214	0.584068	-0.50947	0.610423	0.860388	no
	CfOr390	OK	14.6656	14.4231	-0.0240568	0.0208862	0.983336	0.997583	no
	CfOr391	OK	10.8119	35.8702	1.73017	-1.53172	0.125593	0.357415	no
	CfOr392	OK	21.4202	26.9484	0.331227	-0.296978	0.766484	0.928283	no
	CfOr393	OK	19.0986	14.4234	-0.405063	0.353154	0.723973	0.909829	no
	CfOr394	OK	7.24058	2.06286	-1.81146	1.39554	0.162852	0.426117	no
	CfOr395	OK	8.97081	2.3903	-1.90805	1.49812	0.134101	0.374867	no
	CfOr396	OK	13.3717	4.48227	-1.57688	1.29589	0.195013	0.480393	no
	CfOr397	OK	16.3506	6.2294	-1.39218	1.16102	0.245632	0.552317	no
	CfOr398	OK	10.7245	3.60779	-1.57173	1.2619	0.206983	0.498483	no
	CfOr399	OK	12.4477	3.37748	-1.88186	1.52647	0.126894	0.360198	no
	CfOr400	OK	15.8436	5.02582	-1.65647	1.36496	0.172266	0.442953	no
	CfOr402	OK	14.799	6.41696	-1.20554	1.00797	0.313467	0.635082	no
	CfOr403	OK	5.35749	3.69871	-0.534537	0.426825	0.669507	0.890235	no
GR	CfGr1	OK	19.6692	14.4072	-0.449147	0.390257	0.696346	0.901502	no
	CfGr2	OK	8.99801	12.9111	0.520939	-0.439128	0.660569	0.887334	no
	CfGr3	OK	7.74486	15.4876	0.999799	-0.870212	0.384185	0.705208	no
	CfGr4	OK	0.405854	1.51303	1.89841	-1.36049	0.173675	0.445292	no
	CfGr5	OK	0.356379	0.785684	1.14054	-0.806693	0.419843	0.734321	no
	CfGr6	OK	4.0679	6.18271	0.603955	-0.484939	0.62772	0.86848	no
	CfGr7	OK	0.38761	0.622305	0.683016	-0.445183	0.656188	0.886037	no
	CfGr8	OK	23.0109	19.1252	-0.266844	0.241965	0.808807	0.945963	no
	CfGr9	OK	1.34023	3.59204	1.42233	-1.07652	0.281695	0.599499	no
	CfGr10	OK	9.60039	18.6651	0.959181	-0.839506	0.401185	0.718793	no
	CfGr14	NOTEST	0	0	0	0	1	1	no
	CfGr15	OK	16.3396	30.4615	0.898615	-0.795327	0.426423	0.740292	no
	CfGr16	NOTEST	0	0	0	0	1	1	no
	CfGr17	NOTEST	0	0	0	0	1	1	no
	CfGr18	NOTEST	0	0	0	0	1	1	no
	CfGr19	NOTEST	0	0	0	0	1	1	no
	CfGr20	NOTEST	0.075028	0	-1.79769e+308	-1.79769e+308	0.101017	1	no
	CfGr21	NOTEST	0	0.186163	1.79769e+308	1.79769e+308	0.158655	1	no
	CfGr22	OK	4.97177	9.03167	0.861233	-0.695583	0.48669	0.787504	no
	CfGr23	OK	2.09654	5.95572	1.50627	-1.15989	0.246092	0.55279	no
	CfGr24	OK	3.35774	4.17704	0.314989	-0.24267	0.808261	0.945847	no
	CfGr25	OK	0.629896	0.170383	-1.88633	1.09259	0.274575	0.590738	no
	CfGr26	OK	5.48324	2.14509	-1.35399	1.05574	0.291086	0.609442	no
	CfGr27	OK	1.71768	0.828696	-1.05155	0.746808	0.45518	0.764575	no
	CfGr28	OK	1.29744	0.203945	-2.66941	1.56251	0.118167	0.342161	no
	CfGr30	OK	4.79514	4.43473	-0.112727	0.0896658	0.928553	0.985668	no
	CfGr31	NOTEST	0.168241	0.196002	0.220338	-0.12411	0.901228	1	no
	CfGr33	NOTEST	0	0.400133	1.79769e+308	1.79769e+308	0.0786496	1	no
	CfGr34	NOTEST	0	0.245101	1.79769e+308	1.79769e+308	0.158655	1	no
	CfGr37	NOTEST	0	0	0	0	1	1	no
	CfGr38	NOTEST	0.24218	0	-1.79769e+308	-1.79769e+308	0.0773645	1	no
	CfGr40	NOTEST	0.027936	0	-1.79769e+308	-1.79769e+308	0.158655	1	no
	CfGr42	NOTEST	0.0464115	0	-1.79769e+308	-1.79769e+308	0.0786496	1	no
	CfGr43	NOTEST	0.0241431	0	-1.79769e+308	-1.79769e+308	0.158655	1	no
	CfGr44	NOTEST	0	0	0	0	1	1	no
	CfGr45	NOTEST	0.0117981	0	-1.79769e+308	-1.79769e+308	0.308538	1	no
	CfGr46	NOTEST	0	0	0	0	1	1	no
	CfGr47	NOTEST	0	0	0	0	1	1	no
	CfGr48	NOTEST	0.0215487	0.0561173	1.38085	-0.229191	0.81872	1	no
	CfGr50	NOTEST	0.0536906	0	-1.79769e+308	-1.79769e+308	0.0786496	1	no
	CfGr51	OK	0.45101	0	-1.79769e+308	-1.79769e+308	0.0687326	0.262966	no
	CfGr53	NOTEST	0.21838	0	-1.79769e+308	-1.79769e+308	0.0786496	1	no
	CfGr54	OK	0.288073	0.700868	1.28271	-0.826701	0.408407	0.7245	no
	CfGr55	OK	1.0165	0	-1.79769e+308	-1.79769e+308	0.0599005	0.249312	no
	CfGr57	OK	0.761732	0.335626	-1.18243	0.734599	0.462584	0.770566	no
	CfGr61	NOTEST	0.0305709	0.259828	3.08732	-1.51319	0.130232	1	no
IR	CfIR25a	OK	14.4686	57.9367	2.00155	-2.08733	0.0368584	0.175209	no
	CfIR307	NOTEST	0.0273573	0	-1.79769e+308	-1.79769e+308	0.0786496	1	no
	CfIR308	OK	2.30871	3.327	0.527138	-0.418255	0.675761	0.891929	no
	CfIR309	OK	3.76454	8.7643	1.21916	-0.976575	0.32878	0.653856	no
	CfIR310	NOTEST	0.0306986	0	-1.79769e+308	-1.79769e+308	0.158655	1	no
	CfIR311	NOTEST	0.152067	0.694212	2.19067	-1.52659	0.126862	1	no
	CfIR312	OK	0.500366	0.487216	-0.0384234	0.026981	0.978475	0.997132	no
	CfIR313	OK	3.48175	2.72917	-0.351353	0.2748	0.78347	0.935258	no
	CfIR314	OK	1.22411	0.415678	-1.55819	1.13544	0.256192	0.564663	no
	CfIR315.1	OK	1.12152	3.11198	1.47237	-1.16939	0.242248	0.547402	no
	CfIR315.2	OK	3.64375	2.10352	-0.792616	0.613508	0.53954	0.82068	no
	CfIR316	OK	2.09102	3.12409	0.579227	-0.456704	0.647884	0.881742	no
	CfIR317.1	NOTEST	0.0596808	0.270934	2.1826	-1.20986	0.226333	1	no
	CfIR317.2	NOTEST	0.102122	1.54649	3.92062	-2.21889	0.0264944	1	no
	CfIR317.3	NOTEST	0	0.0455306	1.79769e+308	1.79769e+308	0.369441	1	no
	CfIR317.4	NOTEST	0	0	0	0	1	1	no
	CfIR317.5	NOTEST	0.0269579	0.106413	1.9809	-1.12109	0.262248	1	no
	CfIR317.6	NOTEST	0.0292755	0	-1.79769e+308	-1.79769e+308	0.130295	1	no
	CfIR317.7	NOTEST	0.095222	0.72318	2.92499	-1.98154	0.0475304	1	no
	CfIR318	OK	0.883128	2.51053	1.5073	-1.16446	0.244236	0.550394	no
	CfIR319	OK	18.5521	27.0107	0.54195	-0.456839	0.647787	0.881742	no
	CfIR68a	OK	1.09257	2.65199	1.27935	-0.981032	0.326577	0.650943	no
	CfIR75f.1	OK	2.70627	4.69207	0.793919	-0.639042	0.522796	0.808658	no
	CfIR75f.2	OK	4.02047	4.10047	0.0284244	-0.0231344	0.981543	0.997232	no
	CfIR75f.3	OK	17.4833	15.7516	-0.150485	0.13846	0.889877	0.975031	no
	CfIR75u.1	OK	18.1915	27.5226	0.597357	-0.559191	0.576031	0.840995	no
	CfIR75u.2	OK	2.62279	11.9316	2.18561	-1.79292	0.0729859	0.269076	no
	CfIR75u.3	OK	20.8598	24.4124	0.22689	-0.213594	0.830864	0.95395	no
	CfIR76b	OK	2.31128	3.82535	0.726902	-0.575729	0.564798	0.835713	no
	CfIR8a	OK	20.792	130.93	2.6547	-2.88428	0.00392312	0.0293912	yes
	CfIR93a	OK	5.6616	14.3314	1.3399	-1.2174	0.223451	0.523863	no

## Sheet: C. floridanus minor vs. male
Family	gene_id	status	FPKM: minor worker	FPKM: male	log2(fold_change)	test_stat	p_value	q_value	significant		Color code:
OR	CfOrco	OK	1226.28	712.649	-0.783028	0.76638	0.443451	0.734446	no		Genes showing significant expression difference between minors and males (q_value <0.5)
	CfOr2	OK	14.1214	7.96992	-0.825247	0.671055	0.502185	0.774947	no
	CfOr3	OK	5.83227	2.22376	-1.39105	1.04199	0.297414	0.598159	no
	CfOr4	OK	7.16306	2.70547	-1.4047	1.06788	0.285576	0.584413	no
	CfOr5	OK	8.9279	3.33218	-1.42185	1.09823	0.272105	0.567794	no
	CfOr6	OK	5.05882	3.43413	-0.558857	0.42362	0.671843	0.875228	no
	CfOr7	OK	10.6617	4.78562	-1.15567	0.913761	0.360842	0.663783	no
	CfOr8	OK	11.4074	4.35858	-1.38804	1.0937	0.274089	0.570085	no
	CfOr9	OK	10.4126	9.14771	-0.186847	0.151026	0.879956	0.957357	no
	CfOr10	OK	6.9715	7.50842	0.10704	-0.0841303	0.932953	0.979349	no
	CfOr11	OK	46.2467	24.8982	-0.89331	0.801013	0.423124	0.718149	no
	CfOr12	OK	12.3777	5.61838	-1.13951	0.909283	0.363201	0.666658	no
	CfOr13	OK	10.7986	3.15686	-1.77428	1.39143	0.164096	0.408416	no
	CfOr14	OK	14.6566	10.7345	-0.449301	0.371609	0.710184	0.891152	no
	CfOr15	OK	9.17597	9.01951	-0.024813	0.0195346	0.984415	0.995211	no
	CfOr16	OK	22.1191	15.7452	-0.490381	0.415647	0.677669	0.877038	no
	CfOr17	OK	6.79171	6.76355	-0.00599361	0.00471283	0.99624	0.998639	no
	CfOr18	OK	24.943	13.4048	-0.89589	0.766867	0.443161	0.734245	no
	CfOr19	OK	11.3933	7.79834	-0.546948	0.43706	0.662068	0.869275	no
	CfOr20	OK	14.1136	9.01363	-0.646907	0.531622	0.594988	0.833282	no
	CfOr21	OK	11.9921	12.1124	0.0143955	-0.0118076	0.990579	0.997085	no
	CfOr22	OK	17.4707	10.4793	-0.737389	0.61154	0.540842	0.798994	no
	CfOr24	OK	7.20303	10.2334	0.506614	-0.402343	0.687432	0.880666	no
	CfOr25	OK	13.9979	7.15427	-0.968338	0.788792	0.430233	0.724377	no
	CfOr28	OK	8.53502	5.3216	-0.681535	0.534846	0.592756	0.8328	no
	CfOr29	OK	20.2462	18.8849	-0.100422	0.0859897	0.931475	0.978687	no
	CfOr30	OK	9.78934	7.46281	-0.391494	0.311521	0.755405	0.907766	no
	CfOr31	OK	15.2973	9.19397	-0.734514	0.606081	0.544461	0.801896	no
	CfOr32	OK	8.46811	7.4092	-0.192723	0.152401	0.878871	0.957339	no
	CfOr33	OK	8.59833	6.20428	-0.470793	0.368359	0.712605	0.891587	no
	CfOr34	OK	17.6526	10.397	-0.763719	0.62919	0.529225	0.792209	no
	CfOr35	OK	16.5718	12.8389	-0.368207	0.308284	0.757866	0.908814	no
	CfOr36	OK	25.0359	9.47358	-1.40202	1.17852	0.238588	0.52257	no
	CfOr37	OK	19.6251	9.45274	-1.05389	0.87471	0.381732	0.683608	no
	CfOr38	OK	16.9219	8.50166	-0.993079	0.81703	0.413911	0.710237	no
	CfOr39	OK	17.7613	10.2823	-0.788581	0.65347	0.513453	0.783103	no
	CfOr40	OK	29.2306	13.7925	-1.0836	0.930338	0.352196	0.655746	no
	CfOr42	OK	20.8872	9.37458	-1.15579	0.9662	0.333944	0.63745	no
	CfOr43	OK	12.2994	4.44424	-1.46858	1.16669	0.243335	0.528632	no
	CfOr44	OK	3.92748	5.68971	0.534753	-0.41031	0.681578	0.87774	no
	CfOr45	OK	7.72415	3.63999	-1.08544	0.834398	0.404057	0.70235	no
	CfOr46	OK	25.8847	12.9987	-0.993739	0.845375	0.397901	0.697015	no
	CfOr47	OK	10.3825	4.34408	-1.25703	0.990738	0.321814	0.624939	no
	CfOr48	OK	78.5253	13.4461	-2.54597	2.25143	0.0243582	0.122625	no
	CfOr49	OK	33.4657	10.6934	-1.64596	1.39529	0.162928	0.406281	no
	CfOr50	OK	18.7556	9.43072	-0.99188	0.820017	0.412206	0.70926	no
	CfOr51	OK	45.6623	24.795	-0.880951	0.785729	0.432026	0.725718	no
	CfOr52	OK	12.951	16.5969	0.357853	-0.296173	0.767098	0.912113	no
	CfOr53	OK	25.0383	22.0289	-0.184745	0.160616	0.872396	0.955388	no
	CfOr54	OK	16.9482	7.54078	-1.16835	0.952969	0.340606	0.643875	no
	CfOr56	OK	4.30796	5.71045	0.406601	-0.309769	0.756737	0.908181	no
	CfOr58	OK	7.80193	10.8003	0.469165	-0.375921	0.706976	0.889513	no
	CfOr59	OK	25.9333	25.8428	-0.00504057	0.00441029	0.996481	0.998639	no
	CfOr60	OK	9.46775	21.862	1.20733	-1.00419	0.315288	0.618268	no
	CfOr61	OK	14.0953	18.8605	0.420153	-0.353129	0.723991	0.894238	no
	CfOr62	OK	16.5142	6.76807	-1.28689	1.04462	0.296198	0.596722	no
	CfOr63	OK	25.7637	9.10435	-1.50071	1.25602	0.20911	0.479846	no
	CfOr64	OK	6.90617	5.16281	-0.41973	0.324575	0.745503	0.903632	no
	CfOr65	OK	28.3467	2.65734	-3.41513	2.7458	0.00603644	0.0390563	yes
	CfOr66	OK	33.1452	14.4055	-1.20218	1.03919	0.298716	0.599439	no
	CfOr67	OK	130.499	27.7847	-2.23168	2.03543	0.0418081	0.18818	no
	CfOr68	OK	23.8843	14.5685	-0.713211	0.605119	0.5451	0.802476	no
	CfOr69	OK	16.4292	16.0997	-0.0292273	0.0245582	0.980407	0.993478	no
	CfOr70	OK	18.4418	11.8594	-0.636946	0.529413	0.596519	0.834219	no
	CfOr71	OK	43.8588	15.8903	-1.46472	1.27927	0.200801	0.468417	no
	CfOr72	OK	15.441	7.96158	-0.955641	0.776529	0.437437	0.729377	no
	CfOr73	OK	20.9515	12.0797	-0.794474	0.66565	0.505635	0.777795	no
	CfOr74	OK	28.1171	12.8148	-1.13363	0.961524	0.336289	0.639315	no
	CfOr75	OK	24.6539	7.81146	-1.65815	1.37836	0.168091	0.415828	no
	CfOr76	OK	17.1999	10.3963	-0.726335	0.599671	0.548726	0.805472	no
	CfOr77	OK	20.9189	9.27302	-1.1737	0.974754	0.329683	0.633194	no
	CfOr78	OK	16.2768	6.53804	-1.31589	1.06353	0.287543	0.58706	no
	CfOr79	OK	16.7866	7.91758	-1.08417	0.885281	0.376005	0.678083	no
	CfOr80	OK	14.478	8.46273	-0.774668	0.628401	0.529741	0.792594	no
	CfOr81	OK	9.09123	9.18917	0.0154594	-0.0123025	0.990184	0.997085	no
	CfOr82	OK	38.2513	21.5277	-0.829312	0.728898	0.466064	0.750438	no
	CfOr83	OK	11.733	10.6814	-0.13547	0.109935	0.912461	0.971545	no
	CfOr86	OK	19.3422	8.09156	-1.25726	1.0372	0.299641	0.600051	no
	CfOr87	OK	35.0141	11.4189	-1.61651	1.37469	0.169226	0.417768	no
	CfOr88	OK	22.6861	13.0561	-0.797082	0.673197	0.500822	0.77403	no
	CfOr89	OK	20.9548	8.43061	-1.31357	1.08481	0.278008	0.574225	no
	CfOr90	OK	44.4361	11.9735	-1.89189	1.63036	0.103025	0.296373	no
	CfOr91	OK	30.8909	8.94165	-1.78857	1.50517	0.13228	0.352129	no
	CfOr92	OK	15.7549	9.22284	-0.772515	0.633119	0.526656	0.791219	no
	CfOr93	OK	8.87621	7.76826	-0.192352	0.151325	0.879719	0.957357	no
	CfOr94	OK	10.3567	8.51323	-0.282787	0.226596	0.820738	0.934649	no
	CfOr96	OK	3.46844	5.30315	0.612561	-0.464326	0.642414	0.857825	no
	CfOr98	OK	8.9842	6.09186	-0.560507	0.441355	0.658956	0.867484	no
	CfOr99	OK	11.1612	3.74119	-1.57692	1.22841	0.219294	0.495227	no
	CfOr100	OK	15.9546	7.00136	-1.18826	0.964864	0.334613	0.638215	no
	CfOr101	OK	32.8665	8.1137	-2.01819	1.70053	0.0890312	0.275393	no
	CfOr102	OK	6.00235	7.38952	0.299952	-0.233777	0.815158	0.931772	no
	CfOr103	OK	114.727	59.1482	-0.955801	0.900267	0.367978	0.670507	no
	CfOr104	OK	78.1561	22.3178	-1.80816	1.61974	0.105289	0.301136	no
	CfOr106	OK	79.2647	34.9738	-1.1804	1.0781	0.28099	0.578049	no
	CfOr107	OK	47.6679	38.1402	-0.321704	0.289366	0.772302	0.913633	no
	CfOr108	OK	14.309	7.37041	-0.957109	0.774083	0.438882	0.730483	no
	CfOr109	OK	36.8815	13.3726	-1.46361	1.25827	0.208293	0.478876	no
	CfOr110	OK	20.7052	8.95826	-1.2087	1.00206	0.316314	0.619796	no
	CfOr112	OK	5.08609	8.65321	0.766679	-0.595518	0.551497	0.807346	no
	CfOr113	OK	6.63651	8.10413	0.288233	-0.224806	0.82213	0.935118	no
	CfOr114	OK	11.835	9.54513	-0.310221	0.24947	0.802998	0.927269	no
	CfOr115	OK	7.49556	7.87692	0.0715943	-0.0563249	0.955083	0.985579	no
	CfOr116	OK	2.73375	6.91472	1.33879	-1.01579	0.30973	0.611304	no
	CfOr118	OK	16.0401	12.8745	-0.317166	0.260313	0.794623	0.923801	no
	CfOr119	OK	10.5227	4.67488	-1.1705	0.917306	0.358982	0.66241	no
	CfOr120	OK	4.02759	1.04954	-1.94016	1.3836	0.166482	0.413097	no
	CfOr121	OK	8.13107	4.81069	-0.757203	0.585174	0.558431	0.811645	no
	CfOr122	OK	13.6474	14.5017	0.0875931	-0.0723714	0.942306	0.982542	no
	CfOr123	OK	11.9435	8.36338	-0.514072	0.414091	0.678807	0.877348	no
	CfOr124	OK	12.5518	13.4668	0.101505	-0.0831446	0.933737	0.979609	no
	CfOr125	OK	20.2672	26.9805	0.412772	-0.355281	0.722379	0.893908	no
	CfOr126	OK	13.9948	11.3827	-0.298054	0.244781	0.806626	0.928748	no
	CfOr127	OK	5.57971	4.34611	-0.360466	0.274035	0.784058	0.919569	no
	CfOr128	OK	3.71769	6.74296	0.858977	-0.653351	0.51353	0.783129	no
	CfOr129	OK	24.6928	7.60167	-1.6997	1.40968	0.158635	0.398817	no
	CfOr131	OK	7.54161	8.6101	0.191159	-0.150153	0.880644	0.957592	no
	CfOr132	OK	17.8355	12.0845	-0.56159	0.464659	0.642176	0.857698	no
	CfOr133	OK	2.85208	8.31383	1.5435	-1.17401	0.240392	0.524818	no
	CfOr134	OK	14.7599	7.04405	-1.0672	0.848863	0.395958	0.695585	no
	CfOr135	OK	24.1147	33.552	0.476483	-0.415039	0.678114	0.877038	no
	CfOr136	OK	7.57275	15.6616	1.04834	-0.83969	0.401082	0.699968	no
	CfOr137	OK	9.26359	11.7483	0.342806	-0.271894	0.785704	0.920493	no
	CfOr138	OK	1.74248	10.8854	2.64318	-2.00426	0.045042	0.19941	no
	CfOr139	OK	42.7653	18.6301	-1.1988	1.05094	0.293285	0.594242	no
	CfOr140	OK	26.7364	28.7179	0.103144	-0.0904381	0.927939	0.9769	no
	CfOr141	OK	38.3487	14.3505	-1.41807	1.21985	0.222523	0.500039	no
	CfOr142	OK	18.6645	12.0007	-0.637175	0.525205	0.599441	0.836	no
	CfOr143	OK	49.1844	18.1804	-1.43581	1.25912	0.207986	0.478442	no
	CfOr144	OK	11.058	4.99289	-1.14714	0.898079	0.369143	0.671265	no
	CfOr145	OK	63.0619	13.8231	-2.18968	1.92087	0.0547481	0.229517	no
	CfOr146	OK	41.574	5.94656	-2.80555	2.35916	0.0183163	0.0974167	no
	CfOr147	OK	14.5081	8.18977	-0.824969	0.668011	0.504127	0.776205	no
	CfOr148	OK	9.06176	12.5657	0.471632	-0.382363	0.702192	0.887385	no
	CfOr149	OK	83.8606	28.4577	-1.55917	1.41213	0.157911	0.398817	no
	CfOr150	OK	27.7595	17.7381	-0.646125	0.550254	0.582145	0.826074	no
	CfOr151	OK	17.258	10.0231	-0.783936	0.648863	0.516427	0.784949	no
	CfOr152	OK	8.99393	6.0605	-0.569515	0.445634	0.655862	0.865294	no
	CfOr153	OK	40.1122	15.1744	-1.40241	1.21785	0.22328	0.500699	no
	CfOr154	OK	13.083	6.05538	-1.11141	0.882607	0.377449	0.679657	no
	CfOr155	OK	22.9798	11.5734	-0.989557	0.829745	0.406683	0.704483	no
	CfOr156	OK	15.071	7.86337	-0.938551	0.759607	0.44749	0.737032	no
	CfOr157	OK	12.5054	5.21881	-1.26076	0.994508	0.319976	0.623053	no
	CfOr158	OK	12.4708	12.8846	0.0470851	-0.0385409	0.969256	0.988746	no
	CfOr159	OK	28.9288	17.5917	-0.717614	0.618974	0.535933	0.795693	no
	CfOr160	OK	22.6196	21.5219	-0.071767	0.0618858	0.950654	0.985359	no
	CfOr161	OK	14.5827	9.02625	-0.692063	0.563471	0.573114	0.821721	no
	CfOr162	OK	12.6688	8.7627	-0.531837	0.429984	0.667207	0.872087	no
	CfOr163	OK	21.487	8.79547	-1.28863	1.07021	0.284526	0.582992	no
	CfOr164	OK	21.6676	10.2624	-1.07816	0.901645	0.367246	0.670135	no
	CfOr165	OK	16.9417	9.38656	-0.851908	0.70166	0.482891	0.763217	no
	CfOr166	OK	14.0671	11.8279	-0.250138	0.20532	0.837322	0.942385	no
	CfOr167	OK	15.8056	9.23498	-0.775252	0.636458	0.524478	0.790431	no
	CfOr168	OK	8.33068	6.67423	-0.319832	0.250958	0.801847	0.926744	no
	CfOr169	OK	8.65246	7.80284	-0.149111	0.117499	0.906465	0.968232	no
	CfOr170	OK	10.3057	6.80023	-0.599787	0.475885	0.634157	0.853695	no
	CfOr171	OK	17.4582	10.0487	-0.796902	0.659501	0.509574	0.780643	no
	CfOr172	OK	9.0278	8.80526	-0.0360096	0.0287219	0.977086	0.992094	no
	CfOr173	OK	29.3287	13.5781	-1.11103	0.953512	0.340331	0.643634	no
	CfOr174	OK	12.086	21.8944	0.857223	-0.718286	0.472581	0.754711	no
	CfOr175	OK	7.96812	14.5646	0.870156	-0.701611	0.482922	0.763217	no
	CfOr176	OK	16.3278	13.7663	-0.246186	0.203619	0.838651	0.942726	no
	CfOr178	OK	10.9711	12.5579	0.194894	-0.158285	0.874232	0.956277	no
	CfOr179	OK	41.5602	29.6568	-0.486842	0.431492	0.66611	0.871001	no
	CfOr180	OK	42.5405	13.3447	-1.67257	1.44686	0.147937	0.380945	no
	CfOr181	OK	33.9797	16.7093	-1.02402	0.883509	0.376961	0.67934	no
	CfOr182	OK	17.1738	19.2489	0.164564	-0.138743	0.889653	0.960465	no
	CfOr183	OK	14.5234	18.5193	0.350653	-0.29345	0.769178	0.912611	no
	CfOr184	OK	17.5655	29.5309	0.74948	-0.645931	0.518324	0.786317	no
	CfOr185	OK	11.0343	14.0989	0.353579	-0.287429	0.773784	0.914289	no
	CfOr186	OK	2.82785	6.51795	1.20471	-0.914879	0.360255	0.663578	no
	CfOr187	OK	19.7957	6.02683	-1.71571	1.36182	0.173254	0.425145	no
	CfOr188	OK	3.7002	7.52813	1.02469	-0.80068	0.423317	0.718234	no
	CfOr189	OK	18.5295	20.7857	0.165766	-0.14196	0.887112	0.959399	no
	CfOr190	OK	27.6234	43.0985	0.641747	-0.574135	0.565877	0.816802	no
	CfOr191	OK	13.8181	10.322	-0.420839	0.345686	0.729578	0.896076	no
	CfOr192	OK	137.734	49.0475	-1.48963	1.37898	0.167902	0.415673	no
	CfOr193	OK	36.9125	10.2141	-1.85355	1.58401	0.113192	0.314254	no
	CfOr194	OK	21.9499	2.95977	-2.89066	2.24676	0.0246556	0.123646	no
	CfOr195	OK	36.6271	24.846	-0.559899	0.493556	0.62162	0.847867	no
	CfOr196	OK	19.5623	0.980011	-4.31914	3.26579	0.0010916	0.0102423	yes
	CfOr197	OK	18.3614	6.82114	-1.42859	1.17086	0.241656	0.526645	no
	CfOr198	OK	8.96604	2.58042	-1.79687	1.36973	0.170771	0.420472	no
	CfOr199	OK	31.9925	24.2699	-0.398566	0.34535	0.729831	0.896077	no
	CfOr200	OK	19.9717	5.78658	-1.78717	1.44402	0.148734	0.38232	no
	CfOr201	OK	67.4321	5.90693	-3.51296	2.97455	0.00293421	0.0218091	yes
	CfOr202	OK	5.96867	2.19442	-1.44357	1.06813	0.285462	0.584376	no
	CfOr204	OK	10.371	2.89418	-1.84134	1.4139	0.15739	0.398817	no
	CfOr205	OK	20.91	7.67135	-1.44664	1.18787	0.234883	0.517863	no
	CfOr207	OK	47.4677	12.5864	-1.91508	1.65581	0.0977604	0.290419	no
	CfOr208	OK	31.9357	11.2986	-1.49903	1.27185	0.203425	0.472265	no
	CfOr209	OK	80.4558	5.71008	-3.81661	3.24023	0.00119434	0.0109319	yes
	CfOr211	OK	0.656313	3.67545	2.48547	-1.76626	0.0773516	0.264435	no
	CfOr212	OK	15.2112	7.96592	-0.933219	0.750171	0.453151	0.741365	no
	CfOr213	OK	7.92393	6.54591	-0.275622	0.213805	0.8307	0.93903	no
	CfOr214	OK	28.5065	14.7251	-0.953013	0.809376	0.418299	0.713556	no
	CfOr215	OK	185.952	39.8921	-2.22075	2.05708	0.0396785	0.180393	no
	CfOr217	OK	21.1264	9.27131	-1.1882	0.990409	0.321974	0.625085	no
	CfOr218	OK	4.83951	9.55958	0.982086	-0.767652	0.442694	0.734039	no
	CfOr219	OK	27.1212	14.2234	-0.931152	0.787987	0.430704	0.724701	no
	CfOr220	OK	12.1765	5.316	-1.19568	0.942868	0.345748	0.649246	no
	CfOr222	OK	39.8141	8.47877	-2.23135	1.88789	0.0590412	0.241421	no
	CfOr223	OK	17.8018	7.1216	-1.32175	1.06883	0.285148	0.584027	no
	CfOr224	OK	18.1612	3.9601	-2.19725	1.74724	0.0805953	0.265947	no
	CfOr225	OK	17.8595	28.7792	0.688336	-0.589928	0.555239	0.809481	no
	CfOr226	OK	34.0949	38.1366	0.161619	-0.143839	0.885628	0.958813	no
	CfOr227	OK	14.2627	5.03401	-1.50246	1.20021	0.230058	0.511245	no
	CfOr228	OK	18.0694	5.21403	-1.79308	1.44227	0.149227	0.383061	no
	CfOr229	OK	40.9486	10.2666	-1.99586	1.71435	0.0864652	0.27225	no
	CfOr230	OK	26.339	12.9117	-1.02852	0.875912	0.381078	0.68281	no
	CfOr231	OK	27.6779	10.7877	-1.35935	1.15095	0.249751	0.537841	no
	CfOr232	OK	16.2776	7.39587	-1.1381	0.931358	0.351668	0.655056	no
	CfOr233	OK	29.6172	16.3646	-0.855858	0.735422	0.462083	0.746784	no
	CfOr234	OK	7.41113	5.519	-0.425286	0.32898	0.742171	0.90231	no
	CfOr236	OK	13.1369	9.79199	-0.423954	0.342398	0.732051	0.896838	no
	CfOr238	OK	22.2133	20.9576	-0.0839497	0.0712499	0.943199	0.982753	no
	CfOr239	OK	11.9787	8.35354	-0.520014	0.415873	0.677503	0.877038	no
	CfOr240	OK	21.5872	28.1089	0.380854	-0.326681	0.743909	0.903165	no
	CfOr241	OK	18.7982	18.0739	-0.0566875	0.0475515	0.962074	0.986549	no
	CfOr242	OK	31.2377	16.5681	-0.914879	0.77471	0.438511	0.730053	no
	CfOr243	OK	38.6007	14.7539	-1.38753	1.18813	0.234781	0.517863	no
	CfOr244	OK	16.3477	11.497	-0.50783	0.415259	0.677952	0.877038	no
	CfOr245	OK	11.9621	3.71261	-1.68796	1.30415	0.192183	0.456613	no
	CfOr246	OK	18.6141	9.62265	-0.951889	0.78191	0.434268	0.726799	no
	CfOr247	OK	17.4173	8.49374	-1.03605	0.844988	0.398117	0.697171	no
	CfOr248	OK	19.9881	7.87361	-1.34404	1.09253	0.274601	0.57063	no
	CfOr249	OK	27.518	12.6454	-1.12176	0.945877	0.344211	0.647139	no
	CfOr250	OK	8.36423	3.90725	-1.09808	0.843111	0.399166	0.698394	no
	CfOr251	OK	22.8205	13.7166	-0.734407	0.618564	0.536204	0.795768	no
	CfOr252	OK	31.2923	6.39299	-2.29124	1.90234	0.0571268	0.236027	no
	CfOr254	OK	9.63432	3.33048	-1.53245	1.1754	0.239836	0.524339	no
	CfOr255	OK	79.0937	31.061	-1.34846	1.21784	0.223285	0.500699	no
	CfOr257	OK	20.589	0.823483	-4.64399	3.44045	0.000580757	0.00624099	yes
	CfOr258	OK	34.3817	2.23025	-3.94636	3.19135	0.00141611	0.0124483	yes
	CfOr259	OK	30.3809	1.95185	-3.96025	3.15207	0.0016212	0.013797	yes
	CfOr261	OK	33.5057	2.99072	-3.48584	2.84097	0.00449765	0.0308703	yes
	CfOr262	OK	26.5782	0.606815	-5.45284	4.05052	5.1104e-05	0.000911309	yes
	CfOr263	OK	17.0305	0.367836	-5.53292	4.32238	1.54356e-05	0.000353263	yes
	CfOr265	OK	20.0366	61.2029	1.61096	-1.44464	0.148559	0.382022	no
	CfOr266	OK	36.6797	52.6057	0.520238	-0.47614	0.633975	0.853679	no
	CfOr267	OK	19.2988	135.279	2.80936	-2.66957	0.0075949	0.0473831	yes
	CfOr268	OK	26.5226	19.9269	-0.412504	0.355152	0.722476	0.893908	no
	CfOr271	OK	15.6668	15.1727	-0.0462357	0.0387017	0.969128	0.988746	no
	CfOr272	OK	28.0243	19.2983	-0.538201	0.467879	0.639871	0.856658	no
	CfOr274	OK	10.9192	16.5089	0.596379	-0.487775	0.625709	0.849197	no
	CfOr275	OK	16.6874	14.5689	-0.195861	0.164529	0.869315	0.954245	no
	CfOr276	OK	41.9815	11.9801	-1.80911	1.56164	0.118372	0.32407	no
	CfOr278	OK	0.57642	0	-1.79769e+308	-1.79769e+308	0.0726407	0.262548	no
	CfOr279	OK	16.151	9.79623	-0.721324	0.591294	0.554323	0.80894	no
	CfOr280	OK	8.65984	3.4743	-1.31762	1.01364	0.310754	0.612726	no
	CfOr281	OK	9.16658	3.92794	-1.22261	0.947935	0.343162	0.645909	no
	CfOr282	OK	24.6778	16.6062	-0.571494	0.490286	0.623931	0.848394	no
	CfOr283	OK	12.9689	6.65538	-0.962464	0.773664	0.439129	0.730499	no
	CfOr284	OK	17.9949	6.70111	-1.42512	1.16734	0.243073	0.528325	no
	CfOr285	OK	11.9373	4.18517	-1.51212	1.19115	0.233594	0.516468	no
	CfOr286	OK	31.7914	10.2219	-1.63698	1.38493	0.166075	0.412164	no
	CfOr287	OK	12.1365	5.03741	-1.26859	1.00929	0.312837	0.615009	no
	CfOr288	OK	26.5384	2.99254	-3.14864	2.497	0.0125248	0.0714945	no
	CfOr289	OK	17.4526	0.575071	-4.92356	3.49996	0.000465335	0.00526428	yes
	CfOr290	OK	34.0867	2.27441	-3.90565	3.15287	0.00161675	0.0137682	yes
	CfOr291	OK	22.1738	6.997	-1.66405	1.37455	0.169272	0.417802	no
	CfOr292	OK	14.1841	7.23941	-0.97033	0.783274	0.433466	0.726458	no
	CfOr293	OK	12.9648	0.671882	-4.27025	2.99076	0.00278288	0.0210428	yes
	CfOr294	OK	15.7967	0.637311	-4.63148	3.27404	0.00106023	0.00999806	yes
	CfOr295	OK	16.2479	0.111066	-7.19269	2.40624	0.0161175	0.0876819	no
	CfOr297	OK	9.34155	4.03175	-1.21226	0.939756	0.347343	0.650969	no
	CfOr299	OK	7.33146	31.0233	2.08118	-1.71306	0.0867024	0.272785	no
	CfOr300	OK	1.11484	10.2365	3.1988	-2.39188	0.0167623	0.0905872	no
	CfOr301	OK	55.1098	2.40672	-4.51717	3.66753	0.000244907	0.00314814	yes
	CfOr302	OK	12.5464	1.60009	-2.97105	2.23628	0.0253335	0.126416	no
	CfOr303	OK	23.6286	1.17381	-4.33126	3.31534	0.000915327	0.00886148	yes
	CfOr304	OK	32.9133	0.0755049	-8.76789	1.99846	0.0456667	0.201256	no
	CfOr306	OK	5.38478	0	-1.79769e+308	-1.79769e+308	0.05012	0.21599	no
	CfOr308	OK	26.4189	1.01618	-4.70034	3.5772	0.000347294	0.0041704	yes
	CfOr310	OK	40.9061	0.507487	-6.3328	4.32907	1.49739e-05	0.000345666	yes
	CfOr311	OK	9.65901	0.0803769	-6.90895	1.56721	0.117065	0.321577	no
	CfOr312	OK	20.3559	0.504927	-5.33323	4.17996	2.9156e-05	0.000581871	yes
	CfOr313	OK	3.24229	0.574787	-2.49592	1.82892	0.0674116	0.257828	no
	CfOr314	OK	10.1566	1.07597	-3.23871	2.37938	0.0173416	0.0931406	no
	CfOr315	OK	11.294	1.55005	-2.86517	2.1576	0.0309587	0.148432	no
	CfOr316	OK	8.93596	1.0361	-3.10847	2.2292	0.0258007	0.128016	no
	CfOr317	OK	8.03722	1.0198	-2.97841	2.13666	0.0326258	0.154612	no
	CfOr318	OK	24.384	0.861721	-4.82257	3.54192	0.00039722	0.00464631	yes
	CfOr322	OK	21.8562	1.03275	-4.40347	3.27754	0.00104716	0.00989622	yes
	CfOr323	OK	14.4138	0.434472	-5.05205	3.89987	9.62428e-05	0.00151774	yes
	CfOr325	OK	34.0506	0	-1.79769e+308	-1.79769e+308	0.0225394	0.115151	no
	CfOr326	OK	8.03636	0.489499	-4.03717	2.62002	0.00879248	0.0533468	no
	CfOr327	OK	59.3654	1.07695	-5.7846	4.5295	5.91236e-06	0.000165004	yes
	CfOr328	OK	15.499	0.806601	-4.26418	3.07901	0.00207693	0.0167292	yes
	CfOr329	OK	30.6315	1.21474	-4.6563	3.61803	0.000296852	0.00366556	yes
	CfOr330	OK	27.8154	9.17948	-1.5994	1.34748	0.177826	0.432955	no
	CfOr331	OK	20.8493	2.00167	-3.38072	2.63488	0.0084168	0.0515524	no
	CfOr332	OK	15.2588	0	-1.79769e+308	-1.79769e+308	0.0335445	0.157849	no
	CfOr333	OK	24.8703	0	-1.79769e+308	-1.79769e+308	0.0255332	0.127122	no
	CfOr334	OK	31.6673	0.470897	-6.07144	4.12892	3.64467e-05	0.000700514	yes
	CfOr335	OK	26.1835	0	-1.79769e+308	-1.79769e+308	0.0252588	0.12614	no
	CfOr336	OK	8.18134	0	-1.79769e+308	-1.79769e+308	0.0445166	0.197384	no
	CfOr337	OK	4.68013	1.06792	-2.13174	1.52949	0.126144	0.340572	no
	CfOr339	OK	9.48103	0.993724	-3.25413	2.38871	0.0169075	0.0912212	no
	CfOr340	OK	9.42383	0.781424	-3.59214	2.547	0.0108654	0.0636033	no
	CfOr341	OK	8.70255	3.65926	-1.24989	0.964653	0.334719	0.638277	no
	CfOr343	OK	13.3507	0.187863	-6.15109	3.72568	0.000194787	0.00262865	yes
	CfOr344	OK	11.8378	0	-1.79769e+308	-1.79769e+308	0.0377093	0.173489	no
	CfOr345	OK	36.7912	86.968	1.24112	-1.17423	0.240303	0.524818	no
	CfOr347	OK	45.8772	9.87954	-2.21526	1.86806	0.0617531	0.247991	no
	CfOr349	OK	21.8864	12.6136	-0.795055	0.665021	0.506037	0.777956	no
	CfOr350	OK	3.5809	8.4295	1.23512	-0.942091	0.346146	0.649416	no
	CfOr352	OK	16.0502	10.9077	-0.557242	0.458066	0.646905	0.860407	no
	CfOr353	OK	16.1363	6.63678	-1.28176	1.03265	0.301768	0.602627	no
	CfOr354	OK	46.4598	9.08219	-2.35487	2.0033	0.0451449	0.199672	no
	CfOr355	OK	21.9083	7.10317	-1.62494	1.33293	0.182554	0.441509	no
	CfOr356	OK	28.0238	6.83811	-2.03498	1.69008	0.0910125	0.276011	no
	CfOr357	OK	24.9497	8.32605	-1.58332	1.31216	0.189466	0.452764	no
	CfOr358	OK	27.5398	3.50772	-2.97291	2.39119	0.0167941	0.0906838	no
	CfOr359	OK	26.1906	5.87936	-2.15531	1.77558	0.0758018	0.264435	no
	CfOr360	OK	23.8222	24.5261	0.0420094	-0.0363808	0.970979	0.989632	no
	CfOr361	OK	21.5557	5.35166	-2.01001	1.63935	0.101141	0.296226	no
	CfOr362	OK	11.5501	3.70626	-1.63987	1.2822	0.199772	0.467073	no
	CfOr363	OK	27.3789	3.89431	-2.81363	2.29568	0.021694	0.111573	no
	CfOr364	OK	17.3528	2.05858	-3.07545	2.38806	0.0169375	0.0912971	no
	CfOr365	OK	20.561	9.15405	-1.16743	0.971958	0.331071	0.634616	no
	CfOr366	OK	23.9297	11.1578	-1.10076	0.930066	0.352337	0.655774	no
	CfOr367	OK	26.6714	1.04557	-4.67294	3.57526	0.000349878	0.00419373	yes
	CfOr368	OK	14.6822	1.12545	-3.7055	2.74729	0.00600897	0.0389171	yes
	CfOr369	OK	70.9966	1.69546	-5.388	4.33479	1.45897e-05	0.00033919	yes
	CfOr370	OK	41.4655	1.36614	-4.92374	3.84699	0.000119579	0.00179904	yes
	CfOr371	OK	37.3825	1.18522	-4.97913	3.86504	0.000111071	0.00169047	yes
	CfOr374	OK	11.7832	0.805182	-3.87127	2.76186	0.00574727	0.0374465	yes
	CfOr375	OK	46.3719	0.84464	-5.77877	4.32952	1.49436e-05	0.000345578	yes
	CfOr376	OK	24.2076	1.11094	-4.44561	3.3874	0.000705594	0.00728353	yes
	CfOr377	OK	14.3169	1.4587	-3.29496	2.49971	0.0124294	0.071136	no
	CfOr378	OK	17.4775	1.33498	-3.71061	2.80618	0.00501333	0.0335821	yes
	CfOr379	OK	4.26021	0.647962	-2.71694	1.83996	0.0657736	0.255691	no
	CfOr380	OK	19.3274	0.419834	-5.52468	4.33068	1.48647e-05	0.000344362	yes
	CfOr381	OK	14.3277	0	-1.79769e+308	-1.79769e+308	0.0352368	0.164108	no
	CfOr382	OK	24.9423	0.419447	-5.89396	4.6945	2.67255e-06	8.65868e-05	yes
	CfOr383	OK	13.8756	0.437915	-4.98575	3.84122	0.000122426	0.00182589	yes
	CfOr385	OK	25.0348	0.665087	-5.23425	3.75496	0.000173367	0.00239169	yes
	CfOr386	OK	17.8813	0.499568	-5.16163	3.44544	0.000570124	0.00616462	yes
	CfOr388	OK	10.5511	16.7414	0.666035	-0.544442	0.586138	0.829192	no
	CfOr389	OK	20.3377	22.4305	0.141304	-0.12052	0.904072	0.966544	no
	CfOr390	OK	19.9209	14.8982	-0.419145	0.355451	0.722252	0.893891	no
	CfOr391	OK	19.1834	37.0633	0.950135	-0.829217	0.406982	0.704628	no
	CfOr392	OK	35.3394	27.8519	-0.343502	0.302353	0.762383	0.910337	no
	CfOr393	OK	19.3979	14.9046	-0.380148	0.319135	0.749624	0.9049	no
	CfOr394	OK	12.6687	2.13293	-2.57036	1.94938	0.0512497	0.219577	no
	CfOr395	OK	13.7371	2.46883	-2.47618	1.91714	0.0552202	0.230845	no
	CfOr396	OK	21.0886	4.63137	-2.18695	1.7684	0.0769938	0.264435	no
	CfOr397	OK	26.1415	6.43706	-2.02187	1.65928	0.0970593	0.288729	no
	CfOr398	OK	11.5565	3.72863	-1.63199	1.26285	0.206642	0.476269	no
	CfOr399	OK	20.3566	3.48972	-2.54431	2.03061	0.0422948	0.189848	no
	CfOr400	OK	21.2325	5.1909	-2.03222	1.63648	0.101739	0.296226	no
	CfOr402	OK	18.7496	6.63116	-1.49952	1.22236	0.221571	0.498392	no
	CfOr403	OK	6.68546	3.82049	-0.807272	0.62513	0.531886	0.79384	no
GR	CfGr1	OK	27.0255	14.8896	-0.860014	0.729838	0.465489	0.750159	no
	CfGr2	OK	13.0307	13.3423	0.0340846	-0.0281149	0.97757	0.99228	no
	CfGr3	OK	15.6899	16.0293	0.030879	-0.0267259	0.978678	0.992863	no
	CfGr4	OK	0.533584	1.56357	1.55105	-1.08665	0.27719	0.573929	no
	CfGr5	OK	0.566625	0.813262	0.521327	-0.362216	0.717191	0.891652	no
	CfGr6	OK	4.08998	6.40013	0.646008	-0.500555	0.616684	0.845666	no
	CfGr7	OK	0.575402	0.643303	0.160929	-0.104253	0.916968	0.973099	no
	CfGr8	OK	29.85	19.7948	-0.59261	0.522068	0.601623	0.837194	no
	CfGr9	OK	5.73326	3.71141	-0.627388	0.478429	0.632345	0.853176	no
	CfGr10	OK	12.5394	19.3166	0.623374	-0.530481	0.595779	0.833596	no
	CfGr14	NOTEST	0	0	0	0	1	1	no
	CfGr15	OK	21.0453	31.4756	0.580736	-0.49929	0.617575	0.845734	no
	CfGr16	NOTEST	0.0668309	0	-1.79769e+308	-1.79769e+308	0.0786496	1	no
	CfGr17	NOTEST	0	0	0	0	1	1	no
	CfGr18	NOTEST	0	0	0	0	1	1	no
	CfGr19	NOTEST	0	0	0	0	1	1	no
	CfGr20	NOTEST	0.0320194	0	-1.79769e+308	-1.79769e+308	0.158655	1	no
	CfGr21	NOTEST	0.0289854	0.19237	2.73048	-1.33829	0.180802	1	no
	CfGr22	OK	6.35369	9.33978	0.555794	-0.436003	0.662835	0.869584	no
	CfGr23	OK	3.71489	6.15573	0.72861	-0.552666	0.580492	0.825612	no
	CfGr24	OK	4.52457	4.31891	-0.0671159	0.0505035	0.959721	0.986266	no
	CfGr25	OK	1.74117	0.17603	-3.30616	1.92487	0.0542454	0.228061	no
	CfGr26	OK	5.37024	2.21988	-1.27451	0.958435	0.337843	0.640574	no
	CfGr27	OK	2.82026	0.856447	-1.71939	1.17771	0.238911	0.523015	no
	CfGr28	OK	3.67257	0.210843	-4.12254	2.42649	0.0152455	0.0837383	no
	CfGr30	OK	5.45438	4.58319	-0.251065	0.19336	0.846677	0.946088	no
	CfGr31	NOTEST	0.298392	0.202578	-0.558728	0.315165	0.752636	1	no
	CfGr33	NOTEST	0.0355114	0.413432	3.5413	-2.00421	0.0450481	1	no
	CfGr34	NOTEST	0.0912639	0.253227	1.47231	-0.842229	0.39966	1	no
	CfGr37	NOTEST	0.0363892	0	-1.79769e+308	-1.79769e+308	0.158655	1	no
	CfGr38	OK	0.430204	0	-1.79769e+308	-1.79769e+308	0.0772033	0.264435	no
	CfGr40	NOTEST	0.0372707	0	-1.79769e+308	-1.79769e+308	0.158655	1	no
	CfGr42	NOTEST	0.0618944	0	-1.79769e+308	-1.79769e+308	0.0786496	1	no
	CfGr43	NOTEST	0.160589	0	-1.79769e+308	-1.79769e+308	0.0907246	1	no
	CfGr44	NOTEST	0	0	0	0	1	1	no
	CfGr45	NOTEST	0.0630858	0	-1.79769e+308	-1.79769e+308	0.0786496	1	no
	CfGr46	NOTEST	0	0	0	0	1	1	no
	CfGr47	NOTEST	0	0	0	0	1	1	no
	CfGr48	NOTEST	0.0172386	0.0580175	1.75085	-0.271368	0.786108	1	no
	CfGr50	NOTEST	0.0715302	0	-1.79769e+308	-1.79769e+308	0.0786496	1	no
	CfGr51	OK	0.597831	0	-1.79769e+308	-1.79769e+308	0.0731941	0.262548	no
	CfGr53	NOTEST	0.181439	0	-1.79769e+308	-1.79769e+308	0.0907246	1	no
	CfGr54	NOTEST	0	0.72449	1.79769e+308	1.79769e+308	0.110336	1	no
	CfGr55	OK	1.63587	0	-1.79769e+308	-1.79769e+308	0.0622066	0.248541	no
	CfGr57	OK	1.30791	0.346898	-1.91468	1.18601	0.235619	0.519107	no
	CfGr61	NOTEST	0.0921533	0.268711	1.54395	-0.799863	0.42379	1	no
IR	CfIR25a	OK	12.9268	59.8769	2.21163	-2.21375	0.0268461	0.1324	no
	CfIR307	NOTEST	0	0	0	0	1	1	no
	CfIR308	OK	2.92403	3.43818	0.233685	-0.180399	0.856839	0.949714	no
	CfIR309	OK	4.24673	9.05292	1.09203	-0.847935	0.396474	0.69573	no
	CfIR310	NOTEST	0	0	0	0	1	1	no
	CfIR311	NOTEST	0.134241	0.717579	2.41831	-1.62668	0.103804	1	no
	CfIR312	OK	1.01869	0.503457	-1.01677	0.714635	0.474835	0.756555	no
	CfIR313	OK	3.09029	2.82207	-0.130984	0.0986757	0.921396	0.975066	no
	CfIR314	OK	0.899326	0.429461	-1.06632	0.757796	0.448573	0.738017	no
	CfIR315.1	OK	1.36462	3.21711	1.23727	-0.9552	0.339477	0.642402	no
	CfIR315.2	OK	3.05132	2.17701	-0.487088	0.362867	0.716704	0.891587	no
	CfIR316	OK	2.98121	3.2282	0.11483	-0.0884293	0.929535	0.977794	no
	CfIR317.1	NOTEST	0	0.280296	1.79769e+308	1.79769e+308	0.152351	1	no
	CfIR317.2	OK	0.405947	1.59956	1.97831	-1.26954	0.204249	0.473254	no
	CfIR317.3	NOTEST	0.131358	0	-1.79769e+308	-1.79769e+308	0.158655	1	no
	CfIR317.4	NOTEST	0.0399878	0	-1.79769e+308	-1.79769e+308	0.0786496	1	no
	CfIR317.5	NOTEST	0	0.110016	1.79769e+308	1.79769e+308	0.158655	1	no
	CfIR317.6	NOTEST	0.0343881	0	-1.79769e+308	-1.79769e+308	0.0786496	1	no
	CfIR317.7	NOTEST	0	0.74782	1.79769e+308	1.79769e+308	0.0898562	1	no
	CfIR318	OK	1.07988	2.59618	1.26552	-0.953958	0.340105	0.643485	no
	CfIR319	OK	16.9041	27.9809	0.727068	-0.634503	0.525752	0.790985	no
	CfIR68a	OK	2.54442	2.74204	0.107912	-0.0819898	0.934655	0.980075	no
	CfIR75f.1	OK	3.50407	4.84851	0.46851	-0.366772	0.713789	0.891587	no
	CfIR75f.2	OK	5.67039	4.23973	-0.419474	0.333236	0.738956	0.900829	no
	CfIR75f.3	OK	19.6072	16.2772	-0.268535	0.238502	0.811492	0.930415	no
	CfIR75u.1	OK	28.2378	28.4883	0.0127428	-0.011622	0.990727	0.997085	no
	CfIR75u.2	OK	3.29255	12.3412	1.9062	-1.51877	0.128821	0.346364	no
	CfIR75u.3	OK	34.6241	25.2338	-0.456419	0.419216	0.675058	0.875789	no
	CfIR76b	OK	3.61435	3.95852	0.131226	-0.101816	0.918903	0.973809	no
	CfIR8a	OK	21.4527	135.343	2.6574	-2.81453	0.00488485	0.0329746	yes
	CfIR93a	OK	8.52801	14.8149	0.796767	-0.706235	0.480042	0.760898	no

## Sheet: Cfloridanus major vs. minor
Family	gene_id	status	FPKM: major worker	FPKM: minor worker	log2(fold_change)	test_stat	p_value	q_value	significant		Color code:
OR	CfOrco	OK	807.404	1303.74	0.691289	-1.51996	0.128522	0.578283	no		Genes showing significant expression difference between majors and minors (q_value <0.5)
	CfOr2	OK	11.5801	14.9904	0.372396	-0.954629	0.339765	0.850273	no
	CfOr3	OK	3.69043	6.19192	0.746601	-1.69884	0.0893494	0.488274	no
	CfOr4	OK	3.99036	7.60553	0.930531	-2.14294	0.0321179	0.275924	no
	CfOr5	OK	6.34685	9.47586	0.578218	-1.36927	0.170915	0.649143	no
	CfOr6	OK	4.94012	5.37009	0.120401	-0.27559	0.782863	0.985962	no
	CfOr7	OK	5.65309	11.3204	1.00181	-2.38768	0.0169553	0.188812	no
	CfOr8	OK	7.8288	12.1126	0.62965	-1.52691	0.126784	0.575003	no
	CfOr9	OK	8.01091	11.0552	0.464693	-1.13713	0.255484	0.778254	no
	CfOr10	OK	4.85191	7.40158	0.609282	-1.41379	0.157425	0.625507	no
	CfOr11	OK	32.5359	49.079	0.593073	-1.94839	0.0513682	0.359925	no
	CfOr12	OK	9.59368	13.1415	0.453974	-1.12487	0.260644	0.78343	no
	CfOr13	OK	7.57988	11.4612	0.596507	-1.46705	0.142362	0.609296	no
	CfOr14	OK	10.7908	15.5576	0.527815	-1.36471	0.172344	0.651747	no
	CfOr15	OK	7.15498	9.74234	0.445321	-1.044	0.296486	0.814268	no
	CfOr16	OK	14.3373	23.4782	0.711552	-1.93933	0.0524614	0.364911	no
	CfOr17	OK	5.41297	7.21097	0.413774	-0.968477	0.332806	0.845874	no
	CfOr18	OK	12.3727	26.4861	1.09808	-3.04032	0.00236324	0.0529329	no
	CfOr19	OK	5.3244	12.0974	1.18401	-2.7961	0.00517241	0.0861837	no
	CfOr20	OK	9.85982	14.9802	0.603426	-1.54603	0.122096	0.562886	no
	CfOr21	OK	7.98192	12.7299	0.673409	-1.65896	0.0971246	0.505716	no
	CfOr22	OK	13.9383	18.5552	0.412763	-1.09592	0.273113	0.800552	no
	CfOr24	OK	4.98281	7.64929	0.618366	-1.44185	0.149344	0.621817	no
	CfOr25	OK	10.0147	14.8647	0.569773	-1.4596	0.144399	0.612464	no
	CfOr28	OK	6.23554	9.06402	0.539636	-1.28009	0.200515	0.705268	no
	CfOr29	OK	14.4185	21.5006	0.57645	-1.59248	0.111276	0.542582	no
	CfOr30	OK	7.96531	10.3904	0.383443	-0.923603	0.355693	0.861927	no
	CfOr31	OK	8.48382	16.2399	0.936759	-2.38926	0.0168822	0.18832	no
	CfOr32	OK	7.55557	8.98887	0.2506	-0.595964	0.551199	0.957522	no
	CfOr33	OK	5.30946	9.1229	0.780927	-1.82238	0.0683978	0.426953	no
	CfOr34	OK	13.7123	18.7395	0.450611	-1.18402	0.236407	0.755222	no
	CfOr35	OK	12.988	17.5882	0.437431	-1.16497	0.24403	0.765615	no
	CfOr36	OK	14.4977	26.5836	0.874712	-2.44292	0.0145689	0.170364	no
	CfOr37	OK	11.9372	20.8291	0.803139	-2.13662	0.0326292	0.27851	no
	CfOr38	OK	9.24121	17.9609	0.958709	-2.46732	0.013613	0.161523	no
	CfOr39	OK	10.0956	18.8542	0.901155	-2.33458	0.0195654	0.209355	no
	CfOr40	OK	13.6586	31.0182	1.18331	-3.32729	0.000876957	0.0265958	yes
	CfOr42	OK	10.4653	22.1617	1.08245	-2.87381	0.00405552	0.0738971	no
	CfOr43	OK	5.32155	13.05	1.29413	-3.1211	0.00180176	0.044587	yes
	CfOr44	OK	3.44996	4.17066	0.273698	-0.616382	0.537642	0.952514	no
	CfOr45	OK	3.60731	8.20185	1.18503	-2.7152	0.00662357	0.102069	no
	CfOr46	OK	21.7228	27.4835	0.339359	-0.99073	0.321818	0.838388	no
	CfOr47	OK	7.13062	11.0148	0.627339	-1.523	0.12776	0.576923	no
	CfOr48	OK	48.5897	83.3256	0.77811	-2.75961	0.00578712	0.0926881	no
	CfOr49	OK	22.939	35.5208	0.630859	-1.86827	0.0617245	0.403465	no
	CfOr50	OK	10.5895	19.902	0.910282	-2.3605	0.0182502	0.199284	no
	CfOr51	OK	26.1905	48.4939	0.888757	-2.80426	0.00504327	0.0846649	no
	CfOr52	OK	7.90968	13.7495	0.797683	-1.95715	0.0503293	0.355315	no
	CfOr53	OK	15.8581	26.5957	0.745968	-2.13201	0.0330061	0.280897	no
	CfOr54	OK	11.1855	17.9906	0.685617	-1.7871	0.0739207	0.448447	no
	CfOr56	OK	2.59841	4.57177	0.815125	-1.80189	0.0715622	0.438815	no
	CfOr58	OK	6.07052	8.28294	0.448323	-1.06059	0.288877	0.810157	no
	CfOr59	OK	13.2481	27.5415	1.05582	-2.94548	0.00322458	0.064357	no
	CfOr60	OK	5.54532	10.0505	0.85792	-2.05209	0.0401611	0.31466	no
	CfOr61	OK	11.14	14.9743	0.426737	-1.09527	0.2734	0.800799	no
	CfOr62	OK	11.6493	17.5193	0.588705	-1.52667	0.126843	0.575003	no
	CfOr63	OK	16.1153	27.3419	0.762684	-2.15233	0.0313718	0.271291	no
	CfOr64	OK	5.27261	7.32855	0.475009	-1.1017	0.270592	0.798096	no
	CfOr65	OK	18.8207	30.072	0.676104	-1.95265	0.0508613	0.357574	no
	CfOr66	OK	26.7118	35.1726	0.396977	-1.22486	0.220627	0.732584	no
	CfOr67	OK	85.3443	138.446	0.697959	-2.59484	0.00946348	0.128772	no
	CfOr68	OK	10.8818	25.3447	1.21977	-3.2756	0.00105439	0.0299905	yes
	CfOr69	OK	11.0826	17.4358	0.653754	-1.70829	0.0875833	0.484382	no
	CfOr70	OK	12.9652	19.5665	0.593744	-1.57336	0.115635	0.550384	no
	CfOr71	OK	24.2376	46.5369	0.94113	-2.89901	0.00374347	0.0704752	no
	CfOr72	OK	8.38768	16.3824	0.9658	-2.40845	0.0160205	0.182002	no
	CfOr73	OK	12.1241	22.2304	0.874653	-2.32957	0.019829	0.210487	no
	CfOr74	OK	17.574	29.8421	0.76391	-2.18097	0.0291859	0.259616	no
	CfOr75	OK	14.2498	26.1556	0.876178	-2.41839	0.0155894	0.178429	no
	CfOr76	OK	11.209	18.2514	0.703353	-1.82556	0.0679159	0.425294	no
	CfOr77	OK	14.6996	22.2041	0.595047	-1.61769	0.105728	0.527926	no
	CfOr78	OK	9.9397	17.268	0.796828	-2.01761	0.043632	0.327212	no
	CfOr79	OK	11.4422	17.8149	0.638721	-1.65695	0.0975289	0.506297	no
	CfOr80	OK	9.05143	15.3661	0.76353	-1.90701	0.0565197	0.380799	no
	CfOr81	OK	7.20687	9.64573	0.420518	-1.00115	0.316754	0.834963	no
	CfOr82	OK	24.01	40.589	0.75745	-2.33044	0.0197829	0.21034	no
	CfOr83	OK	8.15636	12.4505	0.610204	-1.49402	0.13517	0.592699	no
	CfOr86	OK	11.842	20.5285	0.793723	-2.11983	0.03402	0.285208	no
	CfOr87	OK	20.876	37.1463	0.831377	-2.44964	0.0142998	0.16829	no
	CfOr88	OK	14.352	24.0751	0.746289	-2.06223	0.0391854	0.310808	no
	CfOr89	OK	15.397	22.238	0.530378	-1.4374	0.150605	0.624132	no
	CfOr90	OK	29.2218	47.1589	0.690485	-2.14847	0.0316765	0.273525	no
	CfOr91	OK	21.7906	32.7812	0.589162	-1.73638	0.0824975	0.470814	no
	CfOr92	OK	11.9921	16.7221	0.479669	-1.23837	0.21558	0.724818	no
	CfOr93	OK	5.96505	9.41894	0.659032	-1.53756	0.124155	0.567976	no
	CfOr94	OK	7.22731	10.987	0.604268	-1.45785	0.144883	0.612974	no
	CfOr96	OK	2.95069	3.68007	0.318677	-0.701068	0.483261	0.933944	no
	CfOr98	OK	7.71295	9.53085	0.305321	-0.732261	0.464009	0.930067	no
	CfOr99	OK	7.01067	11.8408	0.75614	-1.81321	0.0697995	0.431594	no
	CfOr100	OK	9.51664	16.9269	0.830791	-2.11317	0.0345859	0.288233	no
	CfOr101	OK	19.9502	34.8818	0.806072	-2.38999	0.0168487	0.188157	no
	CfOr102	OK	5.61141	6.37767	0.184667	-0.427646	0.668909	0.973424	no
	CfOr103	OK	75.3776	121.741	0.691612	-2.54051	0.0110692	0.144217	no
	CfOr104	OK	54.0156	82.9086	0.618145	-2.1887	0.0286189	0.257287	no
	CfOr106	OK	47.9427	84.1333	0.811367	-2.85124	0.00435495	0.0769549	no
	CfOr107	OK	30.8319	50.5986	0.714675	-2.25386	0.0242052	0.233621	no
	CfOr108	OK	9.17838	15.1877	0.726595	-1.81443	0.0696116	0.430879	no
	CfOr109	OK	22.0145	39.1493	0.830533	-2.48384	0.0129975	0.157272	no
	CfOr110	OK	12.7353	21.9724	0.786864	-2.10473	0.035315	0.292327	no
	CfOr112	OK	4.62423	5.398	0.223212	-0.509472	0.610422	0.960291	no
	CfOr113	OK	4.5668	7.04303	0.625014	-1.43538	0.151179	0.624132	no
	CfOr114	OK	7.91007	12.5651	0.667664	-1.60735	0.107977	0.533736	no
	CfOr115	OK	6.13012	7.95806	0.376502	-0.883338	0.377054	0.880075	no
	CfOr116	OK	1.3145	2.90227	1.14267	-2.32801	0.0199116	0.211174	no
	CfOr118	OK	13.6446	17.0376	0.32039	-0.820923	0.41169	0.902263	no
	CfOr119	OK	7.24814	11.1682	0.623718	-1.4921	0.135674	0.594468	no
	CfOr120	OK	3.56907	4.27588	0.260675	-0.577332	0.563715	0.958569	no
	CfOr121	OK	5.32794	8.63075	0.69591	-1.61436	0.106448	0.529953	no
	CfOr122	OK	11.1153	14.4857	0.382089	-0.963566	0.335263	0.846694	no
	CfOr123	OK	8.91312	12.6779	0.508318	-1.24466	0.213257	0.722114	no
	CfOr124	OK	9.46297	13.3286	0.494164	-1.22469	0.220694	0.732584	no
	CfOr125	OK	18.3281	21.5233	0.231841	-0.645527	0.518586	0.944564	no
	CfOr126	OK	9.02569	14.8558	0.718915	-1.79629	0.0724482	0.442068	no
	CfOr127	OK	2.94521	5.92378	1.00815	-2.26014	0.0238124	0.230963	no
	CfOr128	OK	2.52757	3.94469	0.64216	-1.38947	0.164691	0.6378	no
	CfOr129	OK	26.0865	26.2094	0.00677924	-0.0199055	0.984119	0.996154	no
	CfOr131	OK	6.26708	8.00282	0.352716	-0.823933	0.409978	0.90102	no
	CfOr132	OK	12.5653	18.9284	0.591109	-1.53979	0.123613	0.566461	no
	CfOr133	OK	3.5139	3.02664	-0.215353	0.468205	0.639638	0.966994	no
	CfOr134	OK	9.86575	15.6688	0.66739	-1.63608	0.101822	0.51695	no
	CfOr135	OK	10.304	25.6027	1.31309	-3.45245	0.000555514	0.0185759	yes
	CfOr136	OK	6.27835	8.0373	0.356325	-0.829521	0.40681	0.898299	no
	CfOr137	OK	7.41118	9.84346	0.409461	-0.961758	0.336171	0.847066	no
	CfOr138	OK	2.22964	1.84986	-0.269401	0.557581	0.57713	0.960096	no
	CfOr139	OK	26.1266	45.3978	0.797104	-2.48132	0.0130896	0.157342	no
	CfOr140	OK	30.4381	28.3905	-0.100471	0.306338	0.759347	0.98365	no
	CfOr141	OK	19.7586	40.7063	1.04277	-3.05346	0.00226215	0.0515492	no
	CfOr142	OK	12.1405	19.8132	0.706637	-1.81488	0.0695417	0.430677	no
	CfOr143	OK	29.0855	52.2087	0.843992	-2.64283	0.00822159	0.117349	no
	CfOr144	OK	7.73798	11.7357	0.600878	-1.43484	0.151332	0.624132	no
	CfOr145	OK	35.5654	66.9262	0.912096	-3.00518	0.00265422	0.057628	no
	CfOr146	OK	19.3803	44.1155	1.1867	-3.54402	0.00039407	0.0142251	yes
	CfOr147	OK	11.1377	15.3988	0.467361	-1.17914	0.238344	0.756903	no
	CfOr148	OK	8.7094	9.62986	0.144943	-0.353496	0.723717	0.97928	no
	CfOr149	OK	44.5528	89.0555	0.99919	-3.49728	0.000470033	0.0162706	yes
	CfOr150	OK	20.0595	29.4709	0.555007	-1.56666	0.117195	0.553484	no
	CfOr151	OK	12.9158	18.317	0.504041	-1.33765	0.181011	0.670461	no
	CfOr152	OK	7.25207	9.54974	0.397068	-0.941382	0.346509	0.854795	no
	CfOr153	OK	25.3699	42.5842	0.747197	-2.31769	0.0204663	0.215124	no
	CfOr154	OK	7.63545	13.8854	0.862783	-2.0978	0.0359225	0.294939	no
	CfOr155	OK	10.8996	24.3961	1.16237	-3.09129	0.00199288	0.0468686	yes
	CfOr156	OK	8.35464	15.9982	0.937257	-2.33446	0.0195719	0.209355	no
	CfOr157	OK	8.7299	13.2708	0.604218	-1.47145	0.141171	0.607723	no
	CfOr158	OK	12.0387	13.2389	0.137113	-0.345924	0.7294	0.979977	no
	CfOr159	OK	19.0958	30.7157	0.685718	-1.99767	0.0457528	0.335751	no
	CfOr160	OK	20.222	24.0133	0.247908	-0.720564	0.471178	0.933342	no
	CfOr161	OK	11.022	15.4803	0.490049	-1.2443	0.213389	0.722126	no
	CfOr162	OK	8.12844	13.4492	0.726465	-1.78035	0.0750193	0.451757	no
	CfOr163	OK	13.3986	22.813	0.767771	-2.07277	0.0381939	0.306486	no
	CfOr164	OK	13.8906	23.0047	0.727817	-1.98509	0.0471343	0.341543	no
	CfOr165	OK	10.4119	17.991	0.789037	-2.02882	0.0424761	0.321403	no
	CfOr166	OK	11.207	14.9373	0.414516	-1.05207	0.292766	0.812665	no
	CfOr167	OK	15.4451	16.7845	0.119977	-0.320123	0.748875	0.982543	no
	CfOr168	OK	6.10771	8.84497	0.534226	-1.2537	0.209951	0.718846	no
	CfOr169	OK	5.61111	9.18553	0.711076	-1.6616	0.0965932	0.505402	no
	CfOr170	OK	9.18551	10.9456	0.252918	-0.614339	0.538992	0.953088	no
	CfOr171	OK	11.6157	18.5394	0.674516	-1.77221	0.0763603	0.456614	no
	CfOr172	OK	7.62514	9.5931	0.331233	-0.794149	0.427109	0.911837	no
	CfOr173	OK	18.2302	31.1529	0.773036	-2.24731	0.0246202	0.23607	no
	CfOr174	OK	9.80799	12.8427	0.388921	-0.981947	0.326126	0.84174	no
	CfOr175	OK	6.00484	8.46275	0.495001	-1.16506	0.243995	0.765615	no
	CfOr176	OK	18.709	17.3292	-0.110527	0.29769	0.76594	0.984125	no
	CfOr178	OK	9.71294	11.6482	0.262132	-0.642725	0.520403	0.945287	no
	CfOr179	OK	23.9709	44.1275	0.880392	-2.68679	0.00721418	0.108204	no
	CfOr180	OK	26.8458	45.1714	0.750712	-2.32616	0.0200103	0.21203	no
	CfOr181	OK	21.3345	36.0596	0.757194	-2.25284	0.0242695	0.233859	no
	CfOr182	OK	9.6084	18.2299	0.923942	-2.37187	0.0176982	0.195178	no
	CfOr183	OK	11.8146	15.4195	0.384181	-0.989258	0.322537	0.83898	no
	CfOr184	OK	13.1846	18.6469	0.50008	-1.337	0.181224	0.67065	no
	CfOr185	OK	8.54323	11.7121	0.455146	-1.10713	0.268236	0.794942	no
	CfOr186	OK	2.53929	3.00206	0.24153	-0.51989	0.60314	0.960291	no
	CfOr187	OK	13.3336	21.0159	0.656417	-1.64927	0.0990914	0.510062	no
	CfOr188	OK	3.5729	3.93514	0.139318	-0.319096	0.749653	0.982775	no
	CfOr189	OK	11.5403	19.6774	0.769856	-2.06292	0.0391199	0.310539	no
	CfOr190	OK	17.2393	29.3339	0.766867	-2.20829	0.0272241	0.252239	no
	CfOr191	OK	10.153	14.6721	0.53117	-1.35753	0.174613	0.656829	no
	CfOr192	OK	87.0933	146.16	0.746916	-2.75554	0.00585951	0.0933518	no
	CfOr193	OK	22.7326	39.1756	0.785191	-2.37165	0.0177089	0.195178	no
	CfOr194	OK	14.9099	23.2933	0.643648	-1.65443	0.0980399	0.507794	no
	CfOr195	OK	22.4897	38.8809	0.789796	-2.39192	0.0167605	0.187527	no
	CfOr196	OK	13.4639	20.7614	0.624805	-1.65805	0.0973067	0.505963	no
	CfOr197	OK	6.94505	19.4908	1.48874	-3.76753	0.000164872	0.00684767	yes
	CfOr198	OK	3.72446	9.51585	1.3533	-3.13393	0.00172481	0.0430438	yes
	CfOr199	OK	21.6586	33.9596	0.648882	-1.88898	0.0588942	0.390555	no
	CfOr200	OK	11.8943	21.2022	0.833951	-2.15302	0.0313174	0.271291	no
	CfOr201	OK	29.7113	71.5563	1.26807	-4.09878	4.15331e-05	0.00218865	yes
	CfOr202	OK	3.15877	6.33486	1.00395	-2.24633	0.0246831	0.23607	no
	CfOr204	OK	6.40674	11.0095	0.781086	-1.84929	0.0644159	0.413627	no
	CfOr205	OK	12.5478	22.1926	0.822651	-2.16667	0.0302601	0.265372	no
	CfOr207	OK	28.0502	50.4101	0.845704	-2.64935	0.00806469	0.115669	no
	CfOr208	OK	19.8327	33.9049	0.773613	-2.23527	0.0253999	0.241013	no
	CfOr209	OK	41.6736	85.3849	1.03485	-3.47997	0.000501476	0.0172578	yes
	CfOr211	OK	0.227413	0.69668	1.61518	-2.42216	0.0154284	0.176984	no
	CfOr212	OK	10.0971	16.1492	0.677532	-1.67952	0.09305	0.49904	no
	CfOr213	OK	3.9902	8.41449	1.07642	-2.45869	0.0139446	0.164766	no
	CfOr214	OK	20.0628	30.2667	0.593211	-1.6915	0.0907418	0.492765	no
	CfOr215	OK	106.353	197.353	0.891921	-3.30834	0.000938514	0.0278347	yes
	CfOr217	OK	15.1534	22.4209	0.5652	-1.54081	0.123362	0.566163	no
	CfOr218	OK	3.6317	5.13777	0.500499	-1.13881	0.254783	0.77672	no
	CfOr219	OK	17.2687	28.7897	0.737398	-2.05592	0.03979	0.312912	no
	CfOr220	OK	7.05822	12.9205	0.872285	-2.09961	0.0357632	0.294385	no
	CfOr222	OK	26.3001	42.2544	0.684034	-2.08432	0.0371313	0.300822	no
	CfOr223	OK	13.0821	18.899	0.530717	-1.3584	0.174337	0.656627	no
	CfOr224	OK	10.5695	19.2838	0.867484	-2.21087	0.0270449	0.250973	no
	CfOr225	OK	12.7768	18.9603	0.569455	-1.50083	0.133399	0.587551	no
	CfOr226	OK	23.7533	36.1933	0.607595	-1.80053	0.0717777	0.439681	no
	CfOr227	OK	7.4482	15.1406	1.02346	-2.52868	0.0114492	0.147379	no
	CfOr228	OK	8.76556	19.1868	1.1302	-2.85129	0.00435427	0.0769549	no
	CfOr229	OK	23.973	43.4605	0.858293	-2.65553	0.00791827	0.114404	no
	CfOr230	OK	15.9968	27.9672	0.805953	-2.29681	0.0216298	0.222433	no
	CfOr231	OK	19.3884	29.3777	0.599526	-1.747	0.0806371	0.465971	no
	CfOr232	OK	9.59474	17.281	0.848872	-2.17843	0.0293744	0.260117	no
	CfOr233	OK	19.2714	31.425	0.705452	-2.04037	0.0413139	0.31761	no
	CfOr234	OK	5.95732	7.86404	0.400606	-0.931957	0.351359	0.859259	no
	CfOr236	OK	9.46986	13.9468	0.558514	-1.37088	0.170413	0.64868	no
	CfOr238	OK	14.6322	23.579	0.688354	-1.83899	0.0659161	0.418771	no
	CfOr239	OK	7.80911	12.7176	0.703592	-1.70018	0.0890975	0.488031	no
	CfOr240	OK	16.1524	22.9145	0.504509	-1.36125	0.173436	0.654696	no
	CfOr241	OK	12.9847	19.9538	0.619844	-1.61461	0.106395	0.529908	no
	CfOr242	OK	21.2889	33.1598	0.639331	-1.79589	0.0725116	0.442111	no
	CfOr243	OK	24.7082	40.9605	0.729244	-2.1798	0.029272	0.25981	no
	CfOr244	OK	12.0807	17.3442	0.521744	-1.32569	0.184943	0.676118	no
	CfOr245	OK	6.07243	12.6953	1.06395	-2.51863	0.0117813	0.15018	no
	CfOr246	OK	11.3216	19.7598	0.803491	-2.06481	0.0389413	0.309955	no
	CfOr247	OK	10.8443	18.485	0.769415	-1.96097	0.0498827	0.354281	no
	CfOr248	OK	10.3461	21.2193	1.03629	-2.6275	0.00860142	0.121014	no
	CfOr249	OK	20.019	29.21	0.545087	-1.55214	0.120629	0.559252	no
	CfOr250	OK	4.12672	8.87586	1.10489	-2.5458	0.0109029	0.14268	no
	CfOr251	OK	15.4982	24.2158	0.643847	-1.7616	0.0781369	0.459822	no
	CfOr252	OK	20.5505	33.2067	0.692302	-2.00394	0.0450769	0.334016	no
	CfOr254	OK	6.68529	10.2269	0.613312	-1.4435	0.14888	0.621817	no
	CfOr255	OK	55.0084	83.9305	0.609544	-2.12941	0.03322	0.281839	no
	CfOr257	OK	21.9639	21.8528	-0.00731693	0.0206593	0.983517	0.996154	no
	CfOr258	OK	25.8981	36.5073	0.495336	-1.52215	0.127973	0.577197	no
	CfOr259	OK	21.1685	32.254	0.607555	-1.80705	0.0707544	0.434766	no
	CfOr261	OK	18.4113	35.5529	0.949374	-2.8369	0.00455545	0.0794277	no
	CfOr262	OK	16.8847	28.2129	0.740637	-2.11727	0.0342367	0.286211	no
	CfOr263	OK	11.4264	18.0799	0.662018	-1.7175	0.0858871	0.4791	no
	CfOr265	OK	16.2853	21.2727	0.385435	-1.05926	0.28948	0.810488	no
	CfOr266	OK	29.5902	38.9491	0.39647	-1.22855	0.219242	0.730937	no
	CfOr267	OK	16.986	20.4901	0.270585	-0.754145	0.450762	0.925632	no
	CfOr268	OK	24.4072	28.1733	0.207023	-0.611976	0.540553	0.954411	no
	CfOr271	OK	9.40564	16.6227	0.82156	-2.10303	0.0354629	0.29314	no
	CfOr272	OK	16.9806	29.7503	0.809014	-2.35622	0.0184621	0.200854	no
	CfOr274	OK	7.54779	11.5852	0.618159	-1.50105	0.133343	0.587525	no
	CfOr275	OK	9.56657	17.7053	0.888104	-2.29426	0.0217757	0.223061	no
	CfOr276	OK	25.9886	44.5396	0.777211	-2.41815	0.0155997	0.178429	no
	CfOr278	OK	0.503842	0.61177	0.280016	-0.456108	0.648312	0.97068	no
	CfOr279	OK	14.6826	17.1397	0.223229	-0.589495	0.555529	0.958569	no
	CfOr280	OK	8.65666	9.18907	0.086108	-0.206249	0.836597	0.988702	no
	CfOr281	OK	8.32026	9.73088	0.225941	-0.542063	0.587775	0.960291	no
	CfOr282	OK	23.3286	26.2035	0.16766	-0.496863	0.619286	0.962405	no
	CfOr283	OK	10.6426	13.7609	0.370723	-0.933114	0.350761	0.859259	no
	CfOr284	OK	14.2493	19.0991	0.422609	-1.14117	0.253797	0.775754	no
	CfOr285	OK	9.48167	12.6707	0.418286	-1.03361	0.301317	0.819339	no
	CfOr286	OK	21.4686	33.7556	0.652899	-1.91999	0.0548594	0.375833	no
	CfOr287	OK	9.78251	12.8848	0.397391	-0.994573	0.319944	0.837016	no
	CfOr288	OK	21.0082	28.1742	0.423421	-1.17734	0.239059	0.757748	no
	CfOr289	OK	10.3055	18.524	0.845983	-2.18517	0.0288767	0.259048	no
	CfOr290	OK	31.3373	36.1785	0.20725	-0.650697	0.515242	0.944253	no
	CfOr291	OK	18.9438	23.5301	0.312781	-0.883946	0.376725	0.880045	no
	CfOr292	OK	12.1997	15.0533	0.30324	-0.7708	0.440826	0.92007	no
	CfOr293	OK	11.9142	13.7625	0.208057	-0.521548	0.601985	0.960291	no
	CfOr294	OK	14.2021	16.7647	0.239316	-0.626583	0.530932	0.949287	no
	CfOr295	OK	15.703	17.2371	0.134476	-0.35651	0.721459	0.97928	no
	CfOr297	OK	6.3591	9.91333	0.640546	-1.51246	0.130417	0.580922	no
	CfOr299	OK	5.29468	7.78237	0.555667	-1.29596	0.19499	0.695577	no
	CfOr300	OK	0.621708	1.18335	0.928573	-1.65916	0.0970834	0.505716	no
	CfOr301	OK	51.0729	58.4938	0.195727	-0.660337	0.509037	0.941355	no
	CfOr302	OK	11.2478	13.3167	0.243589	-0.603055	0.546472	0.955453	no
	CfOr303	OK	21.2976	25.102	0.237108	-0.683446	0.494325	0.936718	no
	CfOr304	OK	26.8481	34.9381	0.379981	-1.14975	0.250245	0.772463	no
	CfOr306	OK	4.62086	5.71388	0.306311	-0.69713	0.485722	0.934097	no
	CfOr308	OK	23.738	28.0394	0.240255	-0.707816	0.479059	0.933944	no
	CfOr310	OK	30.2361	43.4102	0.521765	-1.62173	0.104862	0.525155	no
	CfOr311	OK	11.9856	10.2551	-0.224954	0.55059	0.581914	0.960291	no
	CfOr312	OK	17.9983	21.6012	0.26325	-0.713426	0.475582	0.933944	no
	CfOr313	OK	2.23958	3.43967	0.61904	-1.31068	0.189965	0.684479	no
	CfOr314	OK	9.28381	10.782	0.215842	-0.522185	0.601541	0.960291	no
	CfOr315	OK	8.58168	11.9937	0.482949	-1.17078	0.241688	0.761785	no
	CfOr316	OK	7.98509	9.48915	0.248971	-0.588203	0.556396	0.958569	no
	CfOr317	OK	7.69129	8.53421	0.150032	-0.353969	0.723362	0.97928	no
	CfOr318	OK	17.3886	25.8907	0.574294	-1.60747	0.107952	0.533736	no
	CfOr322	OK	14.9195	23.2109	0.637604	-1.7066	0.0878962	0.485199	no
	CfOr323	OK	11.1405	15.3018	0.457892	-1.14684	0.251449	0.773748	no
	CfOr325	OK	24.1877	36.1487	0.579671	-1.72277	0.0849298	0.476932	no
	CfOr326	OK	7.11182	8.53075	0.262454	-0.614145	0.539119	0.953088	no
	CfOr327	OK	50.6821	63.0279	0.314512	-1.05881	0.289686	0.810488	no
	CfOr328	OK	15.3202	16.4578	0.103336	-0.271852	0.785735	0.985962	no
	CfOr329	OK	26.9127	32.5006	0.272176	-0.822903	0.410563	0.901174	no
	CfOr330	OK	17.1817	29.5115	0.780409	-2.24088	0.0250337	0.238304	no
	CfOr331	OK	16.8415	22.1349	0.394301	-1.07053	0.284379	0.806	no
	CfOr332	OK	12.7822	16.1978	0.341662	-0.879374	0.379199	0.880075	no
	CfOr333	OK	18.8899	26.412	0.483579	-1.37732	0.168415	0.645643	no
	CfOr334	OK	26.7501	33.6118	0.329423	-0.998158	0.318203	0.836289	no
	CfOr335	OK	22.5663	27.8007	0.300953	-0.872955	0.382687	0.881642	no
	CfOr336	OK	7.17543	8.68544	0.275534	-0.648943	0.516375	0.944253	no
	CfOr337	OK	3.54777	4.96902	0.486049	-1.09544	0.273326	0.800779	no
	CfOr339	OK	8.38681	10.065	0.263159	-0.633495	0.526411	0.948323	no
	CfOr340	OK	8.20743	10.008	0.286144	-0.689374	0.490588	0.936279	no
	CfOr341	OK	5.34528	9.23857	0.789404	-1.84697	0.0647511	0.414716	no
	CfOr343	OK	8.6842	14.1754	0.706926	-1.73525	0.0826969	0.471345	no
	CfOr344	OK	8.73208	12.5711	0.525719	-1.28484	0.198849	0.703438	no
	CfOr345	OK	31.5274	39.0605	0.309107	-0.967466	0.333311	0.845874	no
	CfOr347	OK	29.7893	48.7044	0.709261	-2.13951	0.0323941	0.277087	no
	CfOr349	OK	15.8002	23.2356	0.556393	-1.51395	0.130038	0.580595	no
	CfOr350	OK	2.37747	3.80196	0.677317	-1.46405	0.143179	0.6106	no
	CfOr352	OK	12.9314	17.0434	0.398339	-1.04421	0.296388	0.814268	no
	CfOr353	OK	10.9371	17.1215	0.646576	-1.6499	0.0989636	0.510062	no
	CfOr354	OK	34.3434	49.319	0.522112	-1.64917	0.0991122	0.510062	no
	CfOr355	OK	16.1296	23.2634	0.52835	-1.45413	0.145912	0.615561	no
	CfOr356	OK	21.53	29.7513	0.466602	-1.36278	0.172952	0.653079	no
	CfOr357	OK	18.4124	26.487	0.524605	-1.47718	0.139626	0.60416	no
	CfOr358	OK	16.5042	29.2274	0.824489	-2.29064	0.0219843	0.223902	no
	CfOr359	OK	16.3602	27.8005	0.764919	-2.17011	0.0299983	0.263467	no
	CfOr360	OK	16.3699	25.2785	0.626863	-1.75876	0.0786189	0.459822	no
	CfOr361	OK	17.1733	22.8778	0.413777	-1.1504	0.249977	0.772463	no
	CfOr362	OK	11.0559	12.2583	0.148936	-0.3722	0.709744	0.978079	no
	CfOr363	OK	23.1927	29.0655	0.325641	-0.958516	0.337802	0.848568	no
	CfOr364	OK	13.7195	18.4282	0.425682	-1.12442	0.260834	0.78343	no
	CfOr365	OK	10.3568	21.8326	1.07591	-2.85365	0.00432201	0.0768328	no
	CfOr366	OK	10.8243	25.408	1.23102	-3.33369	0.000857008	0.0265515	yes
	CfOr367	OK	23.3321	28.3061	0.2788	-0.811823	0.416893	0.906523	no
	CfOr368	OK	12.6582	15.5826	0.299861	-0.745138	0.456188	0.92706	no
	CfOr369	OK	40.1315	75.355	0.908968	-3.04787	0.00230471	0.0523265	no
	CfOr370	OK	33.1134	44.0176	0.410667	-1.27338	0.202884	0.709715	no
	CfOr371	OK	30.0976	39.6689	0.398359	-1.23408	0.217175	0.727242	no
	CfOr374	OK	10.6692	12.5034	0.228865	-0.565719	0.571585	0.959429	no
	CfOr375	OK	38.3685	49.2273	0.359534	-1.16393	0.244452	0.765876	no
	CfOr376	OK	20.2586	25.7027	0.343384	-0.971964	0.331068	0.844585	no
	CfOr377	OK	12.4064	15.2018	0.293151	-0.745792	0.455793	0.92706	no
	CfOr378	OK	12.9673	18.5563	0.517032	-1.33082	0.183248	0.673582	no
	CfOr379	OK	3.2553	4.52233	0.474276	-1.05266	0.292497	0.812665	no
	CfOr380	OK	18.057	20.5135	0.184013	-0.502162	0.615554	0.961147	no
	CfOr381	OK	13.0065	15.2091	0.225695	-0.574986	0.565301	0.958569	no
	CfOr382	OK	20.228	26.472	0.388117	-1.13592	0.255989	0.778786	no
	CfOr383	OK	11.573	14.7274	0.34774	-0.870828	0.383848	0.882709	no
	CfOr385	OK	20.2905	26.5799	0.389535	-1.10148	0.27069	0.798096	no
	CfOr386	OK	11.6199	18.9809	0.707953	-1.82602	0.0678471	0.425089	no
	CfOr388	OK	6.70157	11.2021	0.741203	-1.77036	0.076667	0.457674	no
	CfOr389	OK	15.8943	21.5899	0.441853	-1.2076	0.227201	0.744227	no
	CfOr390	OK	16.0871	21.1475	0.394586	-1.09669	0.272779	0.800344	no
	CfOr391	OK	11.8582	20.3729	0.780763	-2.09457	0.0362092	0.296609	no
	CfOr392	OK	23.4974	37.5215	0.675216	-2.02427	0.0429422	0.323892	no
	CfOr393	OK	20.9476	20.591	-0.0247712	0.0688262	0.945128	0.995656	no
	CfOr394	OK	7.94061	13.4551	0.760835	-1.83905	0.0659076	0.418771	no
	CfOr395	OK	9.83541	14.5858	0.568512	-1.40765	0.159233	0.625945	no
	CfOr396	OK	14.6601	22.3845	0.610608	-1.64601	0.0997608	0.51199	no
	CfOr397	OK	17.9296	27.753	0.630302	-1.77236	0.0763352	0.456614	no
	CfOr398	OK	11.761	12.2698	0.0611003	-0.149052	0.881512	0.99254	no
	CfOr399	OK	13.6534	21.6017	0.661889	-1.78782	0.0738049	0.448375	no
	CfOr400	OK	17.3706	22.5373	0.375673	-1.0292	0.303387	0.820314	no
	CfOr402	OK	16.2299	19.894	0.293677	-0.800808	0.423243	0.910411	no
	CfOr403	OK	5.88113	7.10313	0.272363	-0.642058	0.520835	0.945287	no
GR	CfGr1	OK	21.5712	28.6796	0.410917	-1.18103	0.237593	0.756145	no
	CfGr2	OK	9.86948	13.8304	0.486797	-1.22838	0.219303	0.730937	no
	CfGr3	OK	8.49965	16.6663	0.971458	-2.63188	0.00849144	0.120217	no
	CfGr4	OK	0.445236	0.566399	0.347249	-0.57104	0.567973	0.959156	no
	CfGr5	OK	0.391068	0.602087	0.622555	-1.07899	0.280594	0.803876	no
	CfGr6	OK	4.46386	4.34558	-0.0387412	0.0886475	0.929362	0.995156	no
	CfGr7	OK	0.42517	0.610708	0.522444	-0.810069	0.417901	0.906732	no
	CfGr8	OK	25.2447	31.7197	0.329399	-1.02914	0.303413	0.820314	no
	CfGr9	OK	1.46969	6.08637	2.05007	-4.3964	1.10059e-05	0.00065613	yes
	CfGr10	OK	10.5402	13.3297	0.338738	-0.896924	0.369759	0.874069	no
	CfGr14	NOTEST	0	0	0	0	1	1	no
	CfGr15	OK	17.9133	22.3314	0.318046	-0.866991	0.385947	0.88447	no
	CfGr16	NOTEST	0	0.0709386	1.79769e+308	1.79769e+308	0.0786496	1	no
	CfGr17	NOTEST	0	0	0	0	1	1	no
	CfGr18	NOTEST	0	0	0	0	1	1	no
	CfGr19	NOTEST	0	0	0	0	1	1	no
	CfGr20	NOTEST	0.0822797	0.0339759	-1.27602	0.744966	0.456292	1	no
	CfGr21	NOTEST	0	0.030775	1.79769e+308	1.79769e+308	0.158655	1	no
	CfGr22	OK	5.45365	6.74608	0.306828	-0.710367	0.477476	0.933944	no
	CfGr23	OK	2.29958	3.9451	0.778693	-1.66842	0.095233	0.502966	no
	CfGr24	OK	3.68347	4.80394	0.383154	-0.852952	0.393686	0.890584	no
	CfGr25	OK	0.691212	1.84898	1.41953	-2.68036	0.00735431	0.109747	no
	CfGr26	OK	6.01761	5.70731	-0.0763789	0.17867	0.858197	0.990921	no
	CfGr27	OK	1.88404	2.99551	0.668976	-1.39493	0.163036	0.634348	no
	CfGr28	OK	1.42321	3.90233	1.45518	-3.03373	0.00241551	0.0537883	no
	CfGr30	OK	5.26116	5.78999	0.138179	-0.31966	0.749226	0.982543	no
	CfGr31	NOTEST	0.18437	0.316771	0.780834	-1.05762	0.290229	1	no
	CfGr33	NOTEST	0	0.0376803	1.79769e+308	1.79769e+308	0.158655	1	no
	CfGr34	NOTEST	0	0.0969076	1.79769e+308	1.79769e+308	0.0719504	1	no
	CfGr37	NOTEST	0	0.0386289	1.79769e+308	1.79769e+308	0.158655	1	no
	CfGr38	OK	0.265454	0.456796	0.783087	-1.09235	0.274678	0.801634	no
	CfGr40	NOTEST	0.0306351	0.0395739	0.369363	-0.181036	0.85634	1	no
	CfGr42	NOTEST	0.0508862	0.065682	0.368225	-0.255234	0.798542	1	no
	CfGr43	NOTEST	0.0264781	0.170432	2.68633	-1.69979	0.0891711	1	no
	CfGr44	NOTEST	0	0	0	0	1	1	no
	CfGr45	NOTEST	0.0129348	0.0669326	2.37145	-0.774877	0.438412	1	no
	CfGr46	NOTEST	0	0	0	0	1	1	no
	CfGr47	NOTEST	0	0	0	0	1	1	no
	CfGr48	NOTEST	0.0236242	0.0182949	-0.368827	0.10961	0.912719	1	no
	CfGr50	NOTEST	0.058871	0.0759202	0.366926	-0.254334	0.799238	1	no
	CfGr51	OK	0.49435	0.634239	0.359494	-0.576459	0.564305	0.958569	no
	CfGr53	NOTEST	0.239439	0.192582	-0.314188	0.382009	0.702455	1	no
	CfGr54	OK	0.315847	0	-1.79769e+308	-1.79769e+308	0.00194621	0.0461231	yes
	CfGr55	OK	1.11467	1.73543	0.638677	-1.24278	0.213948	0.722588	no
	CfGr57	OK	0.835338	1.38774	0.732305	-1.36936	0.170887	0.649143	no
	CfGr61	NOTEST	0.033527	0.0977837	1.54427	-0.800031	0.423693	1	no
IR	CfIR25a	OK	15.8647	13.7325	-0.208228	0.706214	0.480055	0.933944	no
	CfIR307	NOTEST	0.0300431	0	-1.79769e+308	-1.79769e+308	0.0786496	1	no
	CfIR308	OK	2.53416	3.10466	0.292924	-0.670966	0.502242	0.939969	no
	CfIR309	OK	4.12922	4.50733	0.126404	-0.286674	0.774362	0.985962	no
	CfIR310	NOTEST	0.0336851	0	-1.79769e+308	-1.79769e+308	0.158655	1	no
	CfIR311	NOTEST	0.16691	0.142475	-0.228365	0.32576	0.744606	1	no
	CfIR312	OK	0.549126	1.08096	0.977099	-1.92817	0.0538334	0.372157	no
	CfIR313	OK	3.82086	3.2859	-0.217611	0.493916	0.621366	0.962406	no
	CfIR314	OK	1.34287	0.954188	-0.492973	0.922891	0.356064	0.862327	no
	CfIR315.1	OK	1.22932	1.44917	0.237367	-0.537902	0.590645	0.960291	no
	CfIR315.2	OK	3.99545	3.24223	-0.301372	0.682745	0.494768	0.936718	no
	CfIR316	OK	2.29537	3.16383	0.462944	-1.0576	0.290238	0.810812	no
	CfIR317.1	NOTEST	0.0654767	0	-1.79769e+308	-1.79769e+308	0.0590851	1	no
	CfIR317.2	OK	0.112192	0.431799	1.94438	-1.16718	0.243137	0.764109	no
	CfIR317.3	NOTEST	0	0.139922	1.79769e+308	1.79769e+308	0.158655	1	no
	CfIR317.4	NOTEST	0	0.0424831	1.79769e+308	1.79769e+308	0.0786496	1	no
	CfIR317.5	NOTEST	0.0295863	0	-1.79769e+308	-1.79769e+308	0.0786496	1	no
	CfIR317.6	NOTEST	0.032131	0.0364699	0.182741	-0.111518	0.911205	1	no
	CfIR317.7	NOTEST	0.104468	0	-1.79769e+308	-1.79769e+308	0.0111071	1	no
	CfIR318	OK	0.96971	1.14643	0.241518	-0.513382	0.607684	0.960291	no
	CfIR319	OK	20.3571	17.8709	-0.187919	0.559907	0.575543	0.959664	no
	CfIR68a	OK	1.19901	2.70393	1.17322	-2.55197	0.0107116	0.140658	no
	CfIR75f.1	OK	2.97174	3.71985	0.323938	-0.750909	0.452707	0.925967	no
	CfIR75f.2	OK	4.40941	6.02604	0.450624	-1.07982	0.280224	0.803876	no
	CfIR75f.3	OK	19.1918	20.814	0.117069	-0.37492	0.70772	0.978079	no
	CfIR75u.1	OK	19.965	30.0053	0.587745	-1.90717	0.0564986	0.380799	no
	CfIR75u.2	OK	2.87913	3.49996	0.281704	-0.645001	0.518927	0.944564	no
	CfIR75u.3	OK	22.9044	36.7337	0.681478	-2.33505	0.019541	0.209355	no
	CfIR76b	OK	2.53532	3.84052	0.599135	-1.37371	0.169532	0.646465	no
	CfIR8a	OK	22.8085	22.7874	-0.00133667	0.004913	0.99608	0.998703	no
	CfIR93a	OK	6.20717	9.06029	0.545622	-1.60949	0.10751	0.533736	no

## Sheet: H. saltator worker vs. male
Family	gene_id	status	FPKM: worker	FPKM: male	log2(fold_change)	test_stat	p_value	q_value	significant		Color code:
OR	HsOrco	OK	436.049	277.842	-0.650224	0.792424	0.428114	0.703114	no		Genes showing significant expression difference between workers and males (q_value <0.5)
	HsOr3	OK	8.9394	7.51196	-0.250988	0.218787	0.826816	0.95006	no
	HsOr4	OK	2.34846	11.4782	2.2891	-1.99931	0.0455743	0.171828	no
	HsOr5	OK	12.8733	29.4761	1.19517	-1.07366	0.282977	0.543547	no
	HsOr6	OK	3.80853	11.293	1.56812	-1.36653	0.171772	0.384861	no
	HsOr7	OK	6.40798	17.8626	1.479	-1.29684	0.194686	0.421225	no
	HsOr8	OK	12.253	11.1046	-0.141977	0.12367	0.901576	0.973987	no
	HsOr9	OK	8.03494	14.5153	0.853216	-0.744214	0.456747	0.729495	no
	HsOr10	OK	12.1367	10.7717	-0.172122	0.149898	0.880845	0.966228	no
	HsOr11	OK	11.9736	15.5669	0.378629	-0.33038	0.741113	0.91239	no
	HsOr12	OK	8.23362	10.5041	0.351351	-0.306006	0.7596	0.920132	no
	HsOr13	OK	44.6648	12.4608	-1.84174	1.70252	0.0886584	0.243249	no
	HsOr14	OK	12.0319	8.42073	-0.514849	0.448715	0.653638	0.867018	no
	HsOr15	OK	12.2677	15.1133	0.300957	-0.263066	0.7925	0.935658	no
	HsOr16	OK	16.6518	16.5363	-0.0100452	0.00884539	0.992942	0.998526	no
	HsOr17	OK	26.4792	17.1809	-0.624051	0.558151	0.576742	0.821193	no
	HsOr18	OK	35.3427	16.4457	-1.1037	1.01107	0.311981	0.579954	no
	HsOr19	OK	35.2133	67.1295	0.930826	-0.918933	0.358131	0.632491	no
	HsOr20	OK	12.7586	59.5515	2.22266	-2.08162	0.0373774	0.161584	no
	HsOr22	OK	13.1935	44.8934	1.76667	-1.63254	0.102565	0.267329	no
	HsOr23	OK	16.0324	35.1766	1.13363	-1.01924	0.308087	0.574868	no
	HsOr24	OK	58.163	38.8426	-0.582463	0.566169	0.571279	0.818492	no
	HsOr25	OK	16.6824	33.3501	0.999364	-0.897756	0.369316	0.644469	no
	HsOr26	OK	16.9066	26.672	0.657743	-0.584722	0.558735	0.810258	no
	HsOr27	OK	21.0931	37.1188	0.815377	-0.742881	0.457554	0.730106	no
	HsOr28	OK	21.6731	32.3536	0.578024	-0.521226	0.602209	0.837906	no
	HsOr29	OK	14.4638	32.752	1.17914	-1.05307	0.292311	0.556161	no
	HsOr30	OK	86.7511	51.0446	-0.765124	0.781186	0.434693	0.709569	no
	HsOr31	OK	12.2371	43.4754	1.82894	-1.65554	0.0978158	0.258561	no
	HsOr32	OK	17.9538	131.455	2.87221	-2.82919	0.00466655	0.0389264	yes
	HsOr34	OK	11.4342	34.2309	1.58194	-1.42887	0.153043	0.358787	no
	HsOr35	OK	14.5726	121.302	3.05727	-2.97284	0.00295059	0.0289211	yes
	HsOr36	OK	20.4851	130.842	2.67518	-2.63825	0.00833344	0.0587082	no
	HsOr37	OK	11.5398	219.42	4.24901	-4.20974	2.55666e-05	0.00115985	yes
	HsOr38	OK	10.6667	23.1211	1.1161	-0.989539	0.3224	0.592989	no
	HsOr39	OK	8.82307	7.59944	-0.215387	0.187663	0.851141	0.958977	no
	HsOr40	OK	6.51259	8.61901	0.40429	-0.352554	0.724423	0.90432	no
	HsOr41	OK	10.9418	8.40328	-0.380824	0.331729	0.740094	0.911564	no
	HsOr42	OK	18.9319	9.80696	-0.94894	0.83522	0.403594	0.680238	no
	HsOr43	OK	8.85568	5.26629	-0.749816	0.653243	0.5136	0.775675	no
	HsOr44	OK	16.7748	15.937	-0.0739133	0.0649204	0.948237	0.988759	no
	HsOr45	OK	12.8513	3.44369	-1.89989	1.65939	0.0970364	0.256975	no
	HsOr46	OK	9.24461	7.26368	-0.347913	0.303237	0.761709	0.92101	no
	HsOr47	OK	23.0372	5.50622	-2.06483	1.83007	0.0672389	0.202045	no
	HsOr48	OK	7.85926	6.12999	-0.358508	0.31254	0.75463	0.91733	no
	HsOr49	OK	11.6687	11.433	-0.0294473	0.0256383	0.979546	0.995768	no
	HsOr50	OK	15.4497	18.138	0.23143	-0.202865	0.839241	0.955311	no
	HsOr51	OK	7.29332	9.60574	0.397321	-0.346257	0.729149	0.907345	no
	HsOr52	OK	7.3293	18.6575	1.34801	-1.18963	0.234192	0.479664	no
	HsOr53	OK	15.3217	62.3396	2.02457	-1.90405	0.0569031	0.184183	no
	HsOr54	OK	22.2465	9.40072	-1.24273	1.1049	0.269204	0.525914	no
	HsOr55	OK	16.0997	15.8342	-0.0239954	0.0210257	0.983225	0.996235	no
	HsOr56	OK	18.5212	7.72895	-1.26084	1.11023	0.2669	0.522886	no
	HsOr57	OK	22.3599	19.4689	-0.199741	0.177741	0.858926	0.960626	no
	HsOr58	OK	15.5913	39.4488	1.33924	-1.22173	0.221809	0.462002	no
	HsOr59	OK	15.0697	15.1265	0.00543591	-0.00474182	0.996217	0.999017	no
	HsOr60	OK	5.23405	8.3822	0.6794	-0.591985	0.553861	0.80646	no
	HsOr61	OK	3.09925	11.5712	1.90055	-1.6596	0.0969953	0.256922	no
	HsOr62	OK	5.45134	26.1495	2.2621	-2.02902	0.0424567	0.167507	no
	HsOr63	OK	7.75469	37.3072	2.26631	-2.05286	0.040086	0.163834	no
	HsOr65	OK	4.57139	11.9481	1.38608	-1.20809	0.227014	0.469886	no
	HsOr66	OK	15.4031	12.1606	-0.340999	0.298528	0.7653	0.923606	no
	HsOr67	OK	36.2284	12.7188	-1.51016	1.37591	0.168849	0.38014	no
	HsOr68	OK	25.3287	10.6617	-1.24833	1.11409	0.26524	0.520961	no
	HsOr70	OK	23.1249	7.83504	-1.56143	1.38686	0.165485	0.375257	no
	HsOr71	OK	23.6045	9.51169	-1.31129	1.16807	0.242777	0.491283	no
	HsOr72	OK	13.0231	4.33812	-1.58593	1.38364	0.166469	0.376822	no
	HsOr73	OK	21.4561	3.88598	-2.46504	2.18527	0.0288693	0.14135	no
	HsOr74	OK	26.1133	3.4905	-2.90328	2.60612	0.00915743	0.0627315	no
	HsOr75	OK	12.0798	4.43138	-1.44677	1.26172	0.207049	0.440233	no
	HsOr76	OK	18.3607	3.76716	-2.28507	2.0095	0.0444844	0.17018	no
	HsOr77	OK	11.1043	3.88661	-1.51453	1.32165	0.186284	0.407751	no
	HsOr78	OK	2.40002	3.89012	0.696768	-0.609128	0.542439	0.797989	no
	HsOr79	OK	6.70506	0.124655	-5.74924	4.2684	1.96883e-05	0.000964289	yes
	HsOr80	OK	12.1498	0.192136	-5.98266	4.77823	1.76841e-06	0.000179087	yes
	HsOr81	OK	10.9339	0.932806	-3.55109	3.04856	0.0022994	0.0245232	yes
	HsOr82	OK	44.3676	7.0278	-2.65836	2.45416	0.0141216	0.0853007	no
	HsOr83	OK	66.0062	0.936053	-6.13987	5.66937	1.4332e-08	5.64621e-06	yes
	HsOr84	OK	16.3501	0.971873	-4.07239	3.51354	0.000442172	0.00783429	yes
	HsOr85	OK	10.0472	0.339795	-4.88598	4.03181	5.53491e-05	0.00194786	yes
	HsOr86	OK	21.5615	8.81585	-1.29029	1.13967	0.254424	0.507429	no
	HsOr87	OK	8.01628	0.944431	-3.08541	2.64801	0.00809668	0.057488	no
	HsOr88	OK	9.56916	2.26458	-2.07915	1.81453	0.0695956	0.206903	no
	HsOr89	OK	18.006	3.68827	-2.28746	2.0083	0.0446115	0.170497	no
	HsOr90	OK	22.6312	2.67133	-3.08269	2.73492	0.00623962	0.0479316	yes
	HsOr91	OK	15.3114	3.90016	-1.973	1.72566	0.0844079	0.235763	no
	HsOr92	OK	16.1345	6.04553	-1.41621	1.23883	0.215409	0.45275	no
	HsOr93	OK	31.5041	8.07675	-1.96369	1.76747	0.0771489	0.223394	no
	HsOr94	OK	14.5683	1.94776	-2.90295	2.53347	0.0112939	0.0730925	no
	HsOr95	OK	18.4779	1.88296	-3.29472	2.89246	0.00382239	0.0343485	yes
	HsOr96	OK	11.2385	1.42435	-2.98007	2.58373	0.00977369	0.065666	no
	HsOr97	OK	17.7285	2.50553	-2.82288	2.47653	0.0132666	0.0821031	no
	HsOr98	OK	16.8552	2.16311	-2.96202	2.59641	0.00942025	0.063962	no
	HsOr99	OK	18.9411	1.99817	-3.24477	2.85148	0.00435166	0.0374297	yes
	HsOr100	OK	23.2562	2.78709	-3.06078	2.71744	0.0065789	0.0497673	yes
	HsOr101	OK	9.94503	13.0927	0.396715	-0.345422	0.729777	0.907662	no
	HsOr102	OK	15.3541	1.78208	-3.10699	2.71336	0.00666052	0.0502384	no
	HsOr103	OK	9.46986	2.2669	-2.06262	1.79958	0.0719273	0.211897	no
	HsOr104	OK	11.2248	2.48088	-2.17777	1.90107	0.0572923	0.184949	no
	HsOr105	OK	16.621	1.93523	-3.10243	2.72116	0.0065053	0.0493319	yes
	HsOr106	OK	19.9932	2.0824	-3.26319	2.87834	0.00399776	0.0353546	yes
	HsOr107	OK	20.7073	2.0874	-3.31036	2.92899	0.00340062	0.0320258	yes
	HsOr108	OK	24.9393	6.11184	-2.02874	1.80499	0.071076	0.210032	no
	HsOr109	OK	8.51577	2.5425	-1.74389	1.52307	0.12774	0.314595	no
	HsOr110	OK	12.059	2.46128	-2.29263	2.00253	0.0452277	0.171136	no
	HsOr111	OK	20.1388	12.0658	-0.739049	0.651029	0.515028	0.776911	no
	HsOr113	OK	7.35052	1.6305	-2.17253	1.89072	0.0586621	0.187384	no
	HsOr114	OK	8.44869	2.97595	-1.50538	1.31451	0.188674	0.411987	no
	HsOr115	OK	20.2429	1.41036	-3.84327	3.37548	0.000736858	0.0112088	yes
	HsOr116	OK	11.1517	2.44479	-2.18948	1.91203	0.0558722	0.184183	no
	HsOr117	OK	9.19782	11.1886	0.282665	-0.246109	0.805598	0.941212	no
	HsOr118	OK	14.9062	6.3007	-1.24233	1.08391	0.278407	0.538094	no
	HsOr119	OK	13.3506	3.93724	-1.76165	1.53805	0.124036	0.307918	no
	HsOr120	OK	14.963	5.37469	-1.47715	1.28902	0.197392	0.425057	no
	HsOr121	OK	3.82544	0.117402	-5.0261	3.8604	0.000113202	0.00316534	yes
	HsOr122	OK	14.4741	0.608549	-4.57195	3.89017	0.000100172	0.00291218	yes
	HsOr123	OK	1.70083	0.1305	-3.70412	2.75293	0.00590648	0.0460161	yes
	HsOr124	OK	12.7952	0.80618	-3.98836	3.40672	0.000657478	0.0102967	yes
	HsOr125	OK	11.1111	0.857353	-3.69597	3.16129	0.00157072	0.0190505	yes
	HsOr126	OK	2.98997	0.316305	-3.24075	2.67626	0.00744494	0.0543779	no
	HsOr127	OK	3.15461	0.308193	-3.35556	2.73144	0.00630575	0.0482949	yes
	HsOr128	OK	9.56713	0.977119	-3.29148	2.82536	0.00472275	0.0392387	yes
	HsOr129	OK	12.8452	0.851014	-3.9159	3.35858	0.000783452	0.0117205	yes
	HsOr130	OK	11.1162	2.27654	-2.28775	1.99618	0.045914	0.172318	no
	HsOr131	OK	23.3297	7.8473	-1.5719	1.38916	0.164784	0.373998	no
	HsOr132	OK	32.9164	11.5306	-1.51334	1.36361	0.172691	0.386299	no
	HsOr133	OK	8.8641	1.43311	-2.62883	2.28776	0.0221515	0.117512	no
	HsOr134	OK	11.1731	1.69361	-2.72186	2.36753	0.0179071	0.100901	no
	HsOr135	OK	12.5476	1.48487	-3.079	2.67863	0.00739247	0.0541661	no
	HsOr136	OK	22.0322	1.45077	-3.92472	3.46401	0.000532196	0.00892546	yes
	HsOr137	OK	14.7849	1.15622	-3.67664	3.18638	0.00144064	0.0178819	yes
	HsOr138	OK	21.3357	1.30546	-4.03063	3.53356	0.000410008	0.00742699	yes
	HsOr139	OK	69.7802	1.28722	-5.76049	5.41455	6.14422e-08	1.41033e-05	yes
	HsOr141	OK	48.2534	0.887984	-5.76395	5.25013	1.51992e-07	2.92186e-05	yes
	HsOr142	OK	4.80665	1.66451	-1.52993	1.33263	0.182654	0.402268	no
	HsOr144	OK	9.48277	4.06404	-1.2224	1.06557	0.286619	0.547838	no
	HsOr145	OK	4.62361	1.29053	-1.84106	1.60355	0.108814	0.279141	no
	HsOr146	OK	4.8277	1.61082	-1.58354	1.38116	0.167229	0.37804	no
	HsOr148	OK	10.7697	1.75862	-2.61447	2.2782	0.0227147	0.119273	no
	HsOr149	OK	13.8419	2.98722	-2.21217	1.93539	0.0529427	0.181219	no
	HsOr150	OK	7.14864	7.12948	-0.00387275	0.00337896	0.997304	0.999017	no
	HsOr151	OK	12.0532	3.12684	-1.94665	1.70017	0.0890993	0.243249	no
	HsOr152	OK	25.9464	1.49181	-4.1204	3.65174	0.000260471	0.00552521	yes
	HsOr153	OK	5.91223	1.21945	-2.27748	1.97232	0.0485731	0.175371	no
	HsOr154	OK	13.3573	1.22237	-3.44988	2.99751	0.00272197	0.0275266	yes
	HsOr155	OK	31.6845	1.71245	-4.20965	3.78896	0.000151276	0.0038407	yes
	HsOr156	OK	52.3623	3.71696	-3.81633	3.54596	0.000391186	0.00723082	yes
	HsOr157	OK	13.0555	2.40304	-2.44173	2.13527	0.0327393	0.154305	no
	HsOr158	OK	13.0489	2.03963	-2.67755	2.33767	0.0194046	0.107038	no
	HsOr159	OK	4.08166	0.654112	-2.64155	2.25753	0.023975	0.123895	no
	HsOr160	OK	6.30025	1.59148	-1.98504	1.7326	0.083167	0.233399	no
	HsOr161	OK	11.5579	2.06289	-2.48615	2.17235	0.0298291	0.144988	no
	HsOr162	OK	15.7423	5.22004	-1.59251	1.39084	0.164274	0.373226	no
	HsOr163	OK	31.5747	6.63688	-2.25019	1.90216	0.0571498	0.184722	no
	HsOr164	OK	10.9077	4.39644	-1.31094	1.14272	0.253157	0.505557	no
	HsOr165	OK	35.386	3.60166	-3.29644	3.0042	0.00266281	0.0271022	yes
	HsOr166	OK	21.251	2.37917	-3.159	2.80245	0.00507167	0.041312	yes
	HsOr167	OK	25.5869	6.76099	-1.9201	1.70666	0.0878859	0.242439	no
	HsOr168	OK	23.1208	10.534	-1.13414	0.999954	0.317333	0.586923	no
	HsOr169	OK	9.71267	1.49393	-2.70075	2.34981	0.0187831	0.10451	no
	HsOr170	OK	3.68166	1.87289	-0.975091	0.852236	0.394083	0.670298	no
	HsOr171	OK	11.5564	1.5036	-2.9422	2.55187	0.0107146	0.0701786	no
	HsOr173	OK	7.3409	6.20503	-0.242519	0.211497	0.832499	0.953094	no
	HsOr174	OK	7.03961	8.45409	0.264154	-0.23045	0.817742	0.946279	no
	HsOr175	OK	9.75222	5.58905	-0.803127	0.699957	0.483954	0.751867	no
	HsOr176	OK	16.9853	3.32414	-2.35323	2.064	0.0390176	0.162427	no
	HsOr177	OK	2.26893	1.99499	-0.185633	0.162466	0.870939	0.963672	no
	HsOr178	OK	21.1245	4.02938	-2.39029	2.1129	0.0346091	0.160333	no
	HsOr179	OK	11.6026	4.8836	-1.24843	0.984867	0.324689	0.595312	no
	HsOr180	OK	11.8669	7.73924	-0.616681	0.537502	0.590921	0.829252	no
	HsOr181	OK	11.465	2.49643	-2.1993	1.92064	0.0547776	0.181981	no
	HsOr182	OK	26.5975	2.1778	-3.61035	3.22937	0.00124063	0.0160874	yes
	HsOr183	OK	19.4458	0.862338	-4.49506	3.89034	0.000100102	0.00291218	yes
	HsOr185	OK	6.92298	12.2438	0.822588	-0.717387	0.473135	0.74319	no
	HsOr186	OK	19.9492	0.220161	-6.50163	5.2222	1.76814e-07	3.19908e-05	yes
	HsOr187	OK	6.42865	0.708349	-3.18198	2.7055	0.00682014	0.0512172	no
	HsOr188	NOTEST	0.199806	0.0311287	-2.68229	1.5776	0.114658	1	no
	HsOr189	OK	2.11351	1.31358	-0.686138	0.599073	0.549124	0.80302	no
	HsOr190	OK	4.42737	1.70589	-1.37592	1.20196	0.229379	0.47249	no
	HsOr191	OK	14.3957	3.07402	-2.22744	1.94707	0.0515261	0.178674	no
	HsOr192	OK	28.2502	1.14805	-4.621	4.10329	4.07318e-05	0.00160619	yes
	HsOr193	OK	8.23452	2.14634	-1.9398	1.69458	0.0901552	0.243823	no
	HsOr194	OK	3.85725	0.941794	-2.03409	1.75121	0.0799106	0.226325	no
	HsOr195	OK	11.2708	0.745278	-3.91867	3.34576	0.000820582	0.0120648	yes
	HsOr196	OK	49.0004	0.988454	-5.63148	5.1436	2.69523e-07	4.40957e-05	yes
	HsOr197	OK	32.4388	1.00092	-5.01832	4.48222	7.38699e-06	0.000485489	yes
	HsOr198	OK	27.7753	1.20843	-4.5226	4.01676	5.90031e-05	0.00204562	yes
	HsOr199	OK	29.051	2.69704	-3.42914	3.09338	0.00197893	0.0220696	yes
	HsOr200	OK	13.365	2.1578	-2.63083	2.29712	0.0216119	0.115366	no
	HsOr201	OK	20.6527	10.3839	-0.991977	0.874107	0.38206	0.65826	no
	HsOr202	OK	20.7991	11.7797	-0.820223	0.72346	0.469397	0.740281	no
	HsOr205	OK	23.7914	36.9061	0.633416	-0.583412	0.559616	0.810992	no
	HsOr206	OK	50.9072	97.6658	0.939984	-0.977451	0.328346	0.599007	no
	HsOr207	OK	87.5143	7.66532	-3.5131	3.36619	0.000762142	0.0114807	yes
	HsOr208	OK	134.569	17.0091	-2.98396	2.9228	0.00346899	0.0324511	yes
	HsOr209	OK	23.771	0.0562636	-8.72279	5.30461	1.12914e-07	2.37878e-05	yes
	HsOr210	OK	95.0109	2.06436	-5.52433	5.26529	1.39968e-07	2.7597e-05	yes
	HsOr211	OK	113.694	1.51804	-6.2268	5.94324	2.79441e-09	1.43635e-06	yes
	HsOr212	OK	61.4525	2.1924	-4.80889	4.47816	7.52904e-06	0.000488561	yes
	HsOr213	OK	29.8422	0.240817	-6.95327	5.66193	1.49683e-08	5.64621e-06	yes
	HsOr214	OK	13.1247	1.9491	-2.7514	2.39432	0.0166511	0.0958012	no
	HsOr215	NOTEST	0.155865	0.123126	-0.340157	0.22949	0.818488	1	no
	HsOr216	OK	32.8899	1.01536	-5.01758	4.44977	8.59638e-06	0.000537414	yes
	HsOr217	OK	13.0663	1.33157	-3.29465	2.85587	0.00429187	0.0370604	yes
	HsOr218	OK	26.0017	1.3129	-4.30778	3.8002	0.000144579	0.00373068	yes
	HsOr219	OK	21.2162	20.1166	-0.0767777	0.068308	0.94554	0.988316	no
	HsOr220	OK	2.99312	0.306912	-3.28576	2.71685	0.00659073	0.0498322	yes
	HsOr221	OK	21.6718	0.651043	-5.05692	4.32728	1.50965e-05	0.000787011	yes
	HsOr223	OK	3.58612	0.914782	-1.97092	1.69767	0.0895701	0.243249	no
	HsOr224	OK	9.84507	121.803	3.62901	-3.47356	0.000513596	0.00869889	yes
	HsOr225	OK	8.12202	0.151756	-5.74201	3.78522	0.000153571	0.00386541	yes
	HsOr226	OK	36.6433	9.26729	-1.98333	1.80695	0.0707702	0.209343	no
	HsOr227	OK	12.876	1.4016	-3.19953	2.78735	0.00531418	0.0425933	yes
	HsOr228	OK	50.4386	3.73209	-3.75647	3.48298	0.000495872	0.00849	yes
	HsOr229	OK	31.1701	3.15772	-3.30321	2.97878	0.00289397	0.0285607	yes
	HsOr230	OK	31.7398	4.26529	-2.89558	2.61002	0.00905374	0.0621746	no
	HsOr231	OK	13.9076	4.107	-1.75971	1.53607	0.124521	0.308971	no
	HsOr232	OK	16.6383	5.04025	-1.72294	1.50776	0.131615	0.320677	no
	HsOr233	OK	17.7265	9.45869	-0.906199	0.794801	0.426729	0.702566	no
	HsOr234	OK	18.0799	13.7561	-0.394316	0.346686	0.728827	0.907141	no
	HsOr235	OK	7.83707	4.03673	-0.957129	0.834557	0.403967	0.680238	no
	HsOr236	OK	19.7069	11.7127	-0.750625	0.660721	0.508791	0.772581	no
	HsOr237	OK	28.2563	6.51977	-2.11568	1.90147	0.0572409	0.184897	no
	HsOr238	OK	24.1238	16.0311	-0.589585	0.525435	0.599281	0.836328	no
	HsOr239	OK	6.6514	44.077	2.72829	-2.53065	0.0113852	0.0735238	no
	HsOr240	OK	35.8981	0.562504	-5.9959	5.28745	1.24035e-07	2.50992e-05	yes
	HsOr241	OK	24.3044	1.28539	-4.24094	3.74516	0.000180278	0.00431854	yes
	HsOr242	OK	8.44473	7.22586	-0.224882	0.196079	0.844548	0.956839	no
	HsOr243	OK	8.06993	30.4083	1.91384	-1.7062	0.0879699	0.242555	no
	HsOr244	OK	14.5658	10.1188	-0.525543	0.458686	0.646459	0.86338	no
	HsOr245	OK	15.7787	12.7903	-0.302922	0.264728	0.791219	0.935471	no
	HsOr246	OK	19.3726	1.16976	-4.04974	3.49842	0.000468017	0.00817913	yes
	HsOr247	OK	57.0802	19.0966	-1.57967	1.46202	0.143735	0.342714	no
	HsOr248	OK	22.7498	1.73825	-3.71015	3.24668	0.00116761	0.0153607	yes
	HsOr249	OK	18.4657	0.282546	-6.03022	4.88565	1.03089e-06	0.000121955	yes
	HsOr250	OK	47.5381	0.26721	-7.47497	6.2193	4.99392e-10	3.20006e-07	yes
	HsOr251	OK	34.3409	0.339838	-6.65894	5.48662	4.09702e-08	1.05013e-05	yes
	HsOr252	OK	11.954	0.25712	-5.53891	4.4201	9.86536e-06	0.000590348	yes
	HsOr253	OK	32.4802	0.0650126	-8.96463	5.49369	3.93624e-08	1.02602e-05	yes
	HsOr255	OK	9.16678	1.0737	-3.09383	2.65697	0.00788469	0.0564485	no
	HsOr256	OK	9.47026	1.22215	-2.95398	2.56175	0.0104147	0.0687963	no
	HsOr257	OK	23.5058	3.83766	-2.61472	2.31537	0.0205928	0.11168	no
	HsOr258	OK	26.2192	0.639391	-5.35778	4.61504	3.93016e-06	0.000311556	yes
	HsOr259	OK	48.3079	0.988353	-5.61109	4.99561	5.8651e-07	7.91222e-05	yes
	HsOr260	OK	8.14007	0.657363	-3.63028	3.10113	0.00192783	0.0216252	yes
	HsOr261	OK	1.17276	0.134282	-3.12656	2.31625	0.0205445	0.111655	no
	HsOr262	OK	5.73533	0.340883	-4.07253	3.36617	0.000762195	0.0114807	yes
	HsOr263	OK	45.868	3.78267	-3.60001	3.30238	0.000958692	0.0133657	yes
	HsOr264	OK	34.124	0.616045	-5.79161	4.99043	6.02442e-07	7.98704e-05	yes
	HsOr265	OK	26.6512	0.375834	-6.14796	5.1731	2.30236e-07	3.89803e-05	yes
	HsOr266	OK	35.0612	0.974772	-5.16867	4.56909	4.89847e-06	0.000366329	yes
	HsOr267	OK	28.5427	0.660821	-5.43272	4.70552	2.53218e-06	0.000225101	yes
	HsOr268	OK	17.5537	0.189255	-6.5353	5.12651	2.95168e-07	4.7783e-05	yes
	HsOr269	OK	21.1696	0.539337	-5.29466	4.43649	9.14391e-06	0.000562497	yes
	HsOr271	OK	24.7404	0.14068	-7.45831	4.95701	7.15846e-07	9.09835e-05	yes
	HsOr273	OK	27.105	0.125161	-7.75863	6.0344	1.59552e-09	9.81498e-07	yes
	HsOr274	OK	46.588	0.0295137	-10.6244	3.57067	0.00035607	0.00676886	yes
	HsOr275	OK	42.8286	0.02873	-10.5418	3.54079	0.000398934	0.00729488	yes
	HsOr276	OK	70.8886	0.0613797	-10.1736	6.36711	1.92624e-10	1.55224e-07	yes
	HsOr277	OK	22.9668	0	-1.79769e+308	-1.79769e+308	0.0331154	0.155397	no
	HsOr278	OK	30.8156	0	-1.79769e+308	-1.79769e+308	0.0296765	0.144362	no
	HsOr279	OK	66.6574	0.0569431	-10.193	6.37098	1.87823e-10	1.55224e-07	yes
	HsOr280	OK	63.7899	0.0609126	-10.0324	6.27068	3.59468e-10	2.46668e-07	yes
	HsOr281	OK	50.0086	0.0611436	-9.67576	6.00156	1.95433e-09	1.15599e-06	yes
	HsOr282	OK	18.8305	0.116049	-7.34219	5.66096	1.50526e-08	5.64621e-06	yes
	HsOr283	OK	29.945	0.0639289	-8.87163	5.421	5.9267e-08	1.40226e-05	yes
	HsOr284	OK	36.7845	0.132882	-8.11281	6.39804	1.57379e-10	1.55224e-07	yes
	HsOr285	OK	31.5522	0.0617277	-8.99761	5.51184	3.55095e-08	9.75181e-06	yes
	HsOr286	OK	15.0549	0.0546137	-8.10676	4.90207	9.48338e-07	0.000113941	yes
	HsOr287	OK	62.2454	0	-1.79769e+308	-1.79769e+308	0.0185216	0.103354	no
	HsOr288	OK	24.0088	0	-1.79769e+308	-1.79769e+308	0.0332736	0.15601	no
	HsOr289	OK	38.5143	0	-1.79769e+308	-1.79769e+308	0.0258562	0.130804	no
	HsOr290	OK	57.8722	0.0266983	-11.0819	3.73193	0.000190015	0.0044751	yes
	HsOr291	OK	19.3176	0.10694	-7.49698	5.78235	7.36631e-09	3.23676e-06	yes
	HsOr292	OK	38.5279	0.026211	-10.5215	3.5314	0.00041337	0.00746152	yes
	HsOr293	OK	9.49767	0.0493806	-7.58749	4.58318	4.57949e-06	0.000346936	yes
	HsOr294	OK	55.8821	0	-1.79769e+308	-1.79769e+308	0.022061	0.117153	no
	HsOr295	OK	10.5383	0.193965	-5.76371	4.27703	1.89402e-05	0.000939618	yes
	HsOr296	OK	49.8143	0.0638963	-9.60661	5.94821	2.71097e-09	1.43635e-06	yes
	HsOr297	OK	19.743	0	-1.79769e+308	-1.79769e+308	0.035716	0.161584	no
	HsOr298	OK	42.3882	0	-1.79769e+308	-1.79769e+308	0.0251153	0.128133	no
	HsOr299	OK	25.0291	0.0642313	-8.60611	5.24436	1.56824e-07	2.94429e-05	yes
	HsOr300	OK	20.6832	0.0574907	-8.49092	5.15887	2.48441e-07	4.10836e-05	yes
	HsOr301	OK	21.4042	0	-1.79769e+308	-1.79769e+308	0.0340255	0.158473	no
	HsOr302	OK	25.9887	0	-1.79769e+308	-1.79769e+308	0.0319566	0.152014	no
	HsOr303	OK	29.1664	4.02489	-2.85729	2.55693	0.0105601	0.0695219	no
	HsOr304	OK	17.7871	1.78095	-3.32012	2.89626	0.00377636	0.0341226	yes
	HsOr305	OK	21.4552	2.77697	-2.94975	2.61422	0.00894307	0.0616198	no
	HsOr306	OK	37.1976	7.0501	-2.39949	2.18232	0.0290858	0.142178	no
	HsOr307	OK	19.0623	9.59789	-0.989937	0.868849	0.38493	0.660107	no
	HsOr308	OK	20.0978	11.9017	-0.75587	0.663985	0.5067	0.771074	no
	HsOr309	OK	21.8548	12.4166	-0.815678	0.717982	0.472768	0.743046	no
	HsOr310	OK	44.9967	10.173	-2.14507	1.97228	0.0485779	0.175371	no
	HsOr312	OK	22.7898	9.97819	-1.19154	1.05444	0.291683	0.555241	no
	HsOr313	OK	35.8749	11.399	-1.65407	1.50388	0.132612	0.321823	no
	HsOr314	OK	20.4391	13.7319	-0.573799	0.503965	0.614286	0.844472	no
	HsOr315	OK	23.0837	11.0651	-1.06085	0.932901	0.350871	0.625556	no
	HsOr316	OK	50.5095	12.3567	-2.03126	1.86925	0.0615883	0.192162	no
	HsOr317	OK	28.4773	11.2475	-1.34021	1.19227	0.233157	0.478224	no
	HsOr318	OK	34.7341	14.5827	-1.25209	1.12403	0.261	0.515199	no
	HsOr319	OK	34.6821	12.5177	-1.47022	1.32233	0.186059	0.407412	no
	HsOr320	OK	22.2664	13.1799	-0.756525	0.665353	0.505825	0.770434	no
	HsOr321	OK	16.6577	19.8391	0.252159	-0.220562	0.825434	0.949228	no
	HsOr322	OK	15.7914	17.1202	0.116564	-0.101765	0.918943	0.979102	no
	HsOr323	OK	40.4438	18.0369	-1.16496	1.06821	0.285425	0.546373	no
	HsOr324	OK	20.2786	18.3124	-0.147137	0.129489	0.896971	0.972285	no
	HsOr325	OK	12.5003	17.2375	0.463588	-0.404587	0.685781	0.883228	no
	HsOr326	OK	49.8536	4.79194	-3.37902	3.13449	0.00172155	0.0202414	yes
	HsOr327	OK	7.05017	4.022	-0.809745	0.707473	0.479272	0.748145	no
	HsOr328	OK	35.1648	4.75685	-2.88605	2.61305	0.00897387	0.0617491	no
	HsOr329	OK	19.157	5.58008	-1.77951	1.56258	0.118151	0.296467	no
	HsOr331	OK	29.292	6.60823	-2.14817	1.92119	0.0547071	0.181872	no
	HsOr332	OK	39.1924	10.3254	-1.92438	1.75568	0.0791424	0.224905	no
	HsOr335	OK	32.9059	12.3563	-1.4131	1.27726	0.20151	0.431679	no
	HsOr336	OK	31.5628	11.4613	-1.46145	1.31058	0.189999	0.41419	no
	HsOr337	OK	35.0282	17.6994	-0.984815	0.894044	0.371298	0.646535	no
	HsOr338	OK	11.9537	12.2503	0.0353677	-0.0308027	0.975427	0.994899	no
	HsOr339	OK	8.55557	8.24017	-0.05419	0.047259	0.962307	0.991734	no
	HsOr340	OK	29.3385	153.115	2.38375	-2.40269	0.0162748	0.0945203	no
	HsOr341	OK	32.2696	26.2534	-0.29767	0.27102	0.786376	0.933298	no
	HsOr342	OK	20.8197	13.0349	-0.675565	0.59448	0.552191	0.805386	no
	HsOr343	OK	44.9483	10.3466	-2.11911	1.94675	0.0515647	0.178699	no
	HsOr344	OK	36.8253	9.98714	-1.88256	1.70352	0.088471	0.243249	no
	HsOr345	OK	22.0559	6.87171	-1.68242	1.48628	0.137206	0.330476	no
	HsOr346	OK	29.4618	4.51909	-2.70474	2.42421	0.0153418	0.0903479	no
	HsOr347	OK	28.0235	3.89453	-2.84712	2.51696	0.0118372	0.0753496	no
	HsOr348	OK	31.2739	3.29424	-3.24694	2.91008	0.00361341	0.033236	yes
	HsOr349	OK	31.2029	2.69705	-3.53223	3.17374	0.00150488	0.0184264	yes
	HsOr350	OK	14.5124	2.29165	-2.66283	2.33007	0.0198026	0.108379	no
	HsOr351	OK	17.334	1.8928	-3.19501	2.78297	0.0053863	0.043013	yes
	HsOr353	OK	24.851	0.445229	-5.80261	4.93767	7.90596e-07	9.88503e-05	yes
	HsOr354	OK	28.3975	1.23594	-4.52208	3.94585	7.95189e-05	0.00245567	yes
	HsOr355	OK	26.2065	0.306388	-6.41842	5.43196	5.57385e-08	1.33938e-05	yes
	HsOr356	OK	58.2146	0.261993	-7.79571	6.76611	1.32292e-11	2.40111e-08	yes
	HsOr358	OK	8.93433	0.153096	-5.86685	4.35374	1.33833e-05	0.000727288	yes
	HsOr359	OK	7.15316	0.157969	-5.50086	4.08475	4.41239e-05	0.00167966	yes
	HsOr361	OK	5.30803	0.0525063	-6.65954	4.02411	5.7191e-05	0.00199442	yes
	HsOr362	OK	6.04883	0.787389	-2.94151	2.52793	0.0114736	0.0738601	no
	HsOr363	OK	15.9629	0.638789	-4.64324	3.96156	7.44613e-05	0.00234391	yes
	HsOr364	OK	25.7153	1.5222	-4.0784	3.6308	0.000282543	0.00580137	yes
	HsOr365	OK	21.6336	1.07156	-4.3355	3.78239	0.000155328	0.00388831	yes
	HsOr366	OK	15.8403	0.600633	-4.72097	4.01221	6.01523e-05	0.00204964	yes
	HsOr367	OK	5.75038	2.935	-0.970298	0.848148	0.396356	0.672427	no
	HsOr368	OK	5.07047	5.21888	0.0416215	-0.0362921	0.971049	0.99373	no
	HsOr369	OK	17.9478	0.308951	-5.86029	4.86518	1.14355e-06	0.000130385	yes
	HsOr370	OK	63.6822	4.68096	-3.76601	3.51854	0.00043392	0.00773263	yes
	HsOr371	NOTEST	0.0482098	0.095029	0.979042	-0.554091	0.579516	1	no
GR	HsGr1	OK	1.01657	2.56576	1.33568	-1.16396	0.244439	0.493985	no
	HsGr2	OK	2.04182	2.06141	0.0137779	-0.0120553	0.990382	0.998051	no
	HsGr3	OK	4.18335	9.78355	1.2257	-1.07194	0.283746	0.54431	no
	HsGr4	NOTEST	0.274417	0.204379	-0.425122	0.337151	0.736003	1	no
	HsGr5	OK	1.05034	1.71337	0.705985	-0.614873	0.538639	0.7959	no
	HsGr6	NOTEST	0.0389981	0.125183	1.68256	-0.93509	0.349742	1	no
	HsGr7	OK	28.4682	1.48131	-4.2644	3.88916	0.000100594	0.00291892	yes
	HsGr8	OK	2.43638	0.862382	-1.49834	1.29274	0.196101	0.423116	no
	HsGr9	OK	1.11539	0.98224	-0.183398	0.156767	0.875428	0.964552	no
	HsGr10	OK	0.959396	1.67378	0.802916	-0.692156	0.488839	0.756933	no
	HsGr11	OK	32.6922	13.7225	-1.25241	1.15211	0.249274	0.500272	no
	HsGr12	OK	3.54408	5.26614	0.571336	-0.498824	0.617903	0.847701	no
	HsGr13	OK	5.10866	3.21602	-0.667666	0.582687	0.560104	0.811172	no
	HsGr14	OK	0.235609	0.675749	1.52009	-1.21231	0.225392	0.467708	no
	HsGr15	OK	0.566866	0	-1.79769e+308	-1.79769e+308	0.0467239	0.172318	no
	HsGr16	OK	0.0885222	0.504018	2.50936	-1.88066	0.0600175	0.189103	no
	HsGr17	NOTEST	0.0473	0.0629291	0.411889	-0.201879	0.840012	1	no
IR	HsIR25a.1	OK	0	0.695328	1.79769e+308	1.79769e+308	0.0396251	0.16323	no
	HsIR25a.2	OK	2.59804	6.3911	1.29864	-1.1444	0.252457	0.504357	no
	HsIR307	NOTEST	0	0.122494	1.79769e+308	1.79769e+308	0.0544047	1	no
	HsIR308	OK	7.03281	10.7363	0.610328	-0.537966	0.5906	0.829105	no
	HsIR309	OK	7.34822	11.9162	0.697456	-0.60792	0.543241	0.798633	no
	HsIR310	OK	0.249271	0.533793	1.09857	-0.873464	0.38241	0.658343	no
	HsIR311	NOTEST	0	0.19832	1.79769e+308	1.79769e+308	0.0501741	1	no
	HsIR312	OK	0.89829	2.57944	1.52181	-1.32717	0.184451	0.404997	no
	HsIR313	OK	0	0.611133	1.79769e+308	1.79769e+308	0.0431378	0.168223	no
	HsIR314	OK	1.33393	1.76452	0.403592	-0.351212	0.725429	0.904962	no
	HsIR316	OK	0.137367	1.17354	3.09476	-2.56085	0.0104416	0.0688892	no
	HsIR317	NOTEST	0.0546134	0.0235671	-1.21248	0.686206	0.492583	1	no
	HsIR318	NOTEST	0.243147	0.465498	0.936946	-0.792475	0.428084	1	no
	HsIR319	OK	4.49833	11.0981	1.30285	-1.13719	0.255459	0.508966	no
	HsIR68a	OK	4.70974	4.6641	-0.0140476	0.0122504	0.990226	0.998051	no
	HsIR75f.1	OK	6.74372	2.51426	-1.42341	1.2415	0.214422	0.451232	no
	HsIR75f.2	OK	10.0785	4.12554	-1.28862	1.13326	0.257104	0.510837	no
	HsIR75f.3	OK	4.4952	4.49194	-0.00104715	0.000912098	0.999272	0.999797	no
	HsIR75u.1	OK	5.22808	11.0664	1.08183	-0.954376	0.339893	0.61223	no
	HsIR75u.2	OK	5.2397	52.2568	3.31806	-3.18204	0.00146241	0.0180646	yes
	HsIR76b	OK	11.0339	15.5958	0.499211	-0.448566	0.653745	0.867018	no
	HsIR8a	OK	9.52953	84.6011	3.1502	-3.31419	0.00091909	0.0129557	yes
	HsIR93a	OK	3.47397	8.68886	1.32258	-1.16706	0.243187	0.491781	no
