# Supplementary material for: Phylogenetic and Transcriptomic Analysis of Chemosensory Receptors in a Pair of Divergent Ant Species Reveals Sex-Specific Signatures of Odor Coding
Source: PLoS Genet. 2012 Aug 30;8(8):e1002930. doi: 10.1371/journal.pgen.1002930 (PMC3431598; doi:10.1371/journal.pgen.1002930)
Supplement: Table S4 — List of the 73 odors screened in this study. (XLS) [file pgen.1002930.s019.xls]

## Sheet: Odors tested
Odorant name	CAS #
2-acetylthiazole	24295-03-2
2-acetylpyridine	1122-62-9
acetophenone	98-86-2
2-methylphenol (o-cresol)	95-48-7
3-methylphenol (m-cresol)	108-39-4
4-ethylphenol	123-07-9
benzaldehyde	100-52-7
3-methyl-2-cyclohexen-1-ol	21378-21-2
4-methylcyclohexanol	589-91-3
Henkel 100	none
indole	120-72-9
n-butylamine	109-73-9
heptanal	111-71-7
4-methylphenol (p-cresol)	106-44-5
n-valeric acid	109-52-4
ammonium hydroxide	1336-21-6
L(+) lactic acid	26811-96-1
geranyl acetone	3796-70-1
2-oxopentanoic acid	1821-02-9
acetic acid	64-19-7
nonanoic acid	112-05-0
2-ethylphenol	90-00-6
2-ethoxythiazole	15679-19-3
2-isobutylthiazole	18640-74-9
2,4,5-trimethylthiazole	13623-11-5
4-methylthiazole	693-95-8
2,4-dimethylthiazole	541-58-2
4-propyl benzaldehyde	28785-06-0
methylbenzoate	93-58-3
ethyl acetate	141-78-6
acetone	67-64-1
cyclohexanone	108-94-1
gamma decanolactone	706-14-9
fenchone	1195-79-5
1-octen-3-ol	3391-86-4
6-methyl-5-hepten-2-one	110-93-0
dimethyldisulfide	624-92-0
decanal	112-31-2
hexanal	66-25-1
octanal	124-13-0
1-octanol	72-69-5
3-methyl-1-butanol	123-51-3
1-hexen-3-ol	4798-44-1
1-aminopentane	73200-62-1
gamma-nonalactone	104-61-0
Delta-Dodecalactone	713-95-1
delta-undecalactone	710-04-3
trans-2-Hexenal	6728-26-3
1-pentanol	71-41-0
Citral (cis+trans)	96680-15-8
3-Pentanone	96-22-0
3-Octanone	106-68-3
2-Ethylpyrazine	1392500-3
4-(4-Methoxyphenyl)-2-butanone	104-20-1
trans-2-Pentenal	1576-87-0
4-Ethylbenzaldehyde	4748-78-1
4-methoxyphenylacetone	122-84-9
4,5-dimethylthiazole	3581-91-7
1-pentanethiol	110-66-7
Formic acid	64-18-6
Farnesol	4602-84-0
4-Methyl-3-heptanol	14979-39-6
VUAA1	525582-84-7
C7-C40 saturated alkanes	none
(Z)-9-Tricosene	27519-02-4
Decane	124-18-5
Tricosane	638-67-5
Pentadecane	629-62-9
Pentacosane	629-99-2
n-triacontane	638-68-6
n-tritriacontane	630-05-7
n-hexacosane	630-01-3
n-hentriacontane	630-04-6
